# Supplementary material for: ATRX Promotes Transcription Initiation of HSV-1 Immediate Early Genes During Early Lytic Infection
Source: Viruses. 2025 Aug 27;17(9):1169. doi: 10.3390/v17091169 (PMC12474073; doi:10.3390/v17091169)
Supplement: Supplementary file 1 [file viruses-17-01169-s001.zip]

Archive with 6 entries (6 files):
- Figure_S1.tiff
- Figure_S2.tiff
- Figure_S3.tiff
- Figure_S4.tiff
- Supplementary Data S1.xlsx
- Suppplementaty Table S1-S3.pdf
