# Supplementary material for: ATRX Promotes Transcription Initiation of HSV-1 Immediate Early Genes During Early Lytic Infection
Source: Viruses. 2025 Aug 27;17(9):1169. doi: 10.3390/v17091169 (PMC12474073; doi:10.3390/v17091169)
Supplement: Supplementary file 1 [file viruses-17-01169-s001.zip › Supplementary Data S1.xlsx]

## Sheet: hg38_Intergenic 
MACS3 ATRX Peaks							PRO-Seq	HOMER Annotate Peaks
chr	start	end	pileup	Log10 pvalue	fold enrichment	Log10 qvalue	Mean Reads	Annotation	Detailed Annotation	Distance to TSS	Nearest Ensembl	Gene Name	Gene Alias
chr1	369705	370026	53	15.3099	3.57781	13.2418	0	Intergenic	CpG	81812	ENSG00000230178	OR4F3	-
chr1	381039	382196	164	94.3837	8.43001	91.5771	0	Intergenic	CpG	70060	ENSG00000230178	OR4F3	-
chr1	723685	724595	29	12.0312	4.44045	10.0365	0	Intergenic	Intergenic	-37486	ENSG00000284733	OR4F29	OR7-21
chr1	983745	984370	85	51.6093	8.4687	49.1112	4	Intergenic	Intergenic	-1965	ENSG00000187642	PERM1	C1orf170
chr1	995647	997033	433	290.506	11.2399	286.67	72.5	Intergenic	Intergenic	3757	ENSG00000188290	HES4	bHLHb42
chr1	1003642	1004505	62	16.3372	3.38749	14.249	1.5	Intergenic	Intergenic	-3977	ENSG00000188290	HES4	bHLHb42
chr1	1005526	1006371	118	65.8749	7.85122	63.2665	4	Intergenic	Intergenic	-5852	ENSG00000188290	HES4	bHLHb42
chr1	1015341	1015916	49	7.26595	2.27278	5.42783	8.5	Intergenic	Intergenic	2132	ENSG00000187608	ISG15	G1P2|IFI15|IMD38|IP17|UCRP|hUCRP
chr1	1018285	1018862	363	320.394	18.408	316.455	3	Intergenic	LTR12C|LTR|ERV1	-1546	ENSG00000188157	AGRN	AGRIN|CMS8|CMSPPD
chr1	1075028	1079253	164	82.6753	7.05854	79.9475	2.5	Intergenic	CpG	-2835	ENSG00000237330	RNF223	-
chr1	1079494	1080747	164	82.6753	7.05854	79.9475	159.5	Intergenic	Intergenic	-5815	ENSG00000237330	RNF223	-
chr1	1121018	1122887	123	77.9905	9.44182	75.2955	0	Intergenic	Intergenic	-5864	ENSG00000131591	C1orf159	-
chr1	1124680	1125479	60	26.053	5.33967	23.8102	0	Intergenic	Intergenic	-8991	ENSG00000131591	C1orf159	-
chr1	1125886	1126603	60	26.053	5.33967	23.8102	0	Intergenic	Intergenic	-10156	ENSG00000131591	C1orf159	-
chr1	1196919	1207994	322	258.017	15.1315	254.308	4	Intergenic	Intergenic	4135	ENSG00000186891	TNFRSF18	AITR|CD357|ENERGEN|GITR|GITR-D
chr1	1208128	1209476	322	258.017	15.1315	254.308	4	Intergenic	Intergenic	-2210	ENSG00000186891	TNFRSF18	AITR|CD357|ENERGEN|GITR|GITR-D
chr1	1236101	1244629	133	102.338	12.968	99.4792	54	Intergenic	Intergenic	6357	ENSG00000184163	C1QTNF12	C1QDC2|CTRP12|FAM132A
chr1	1248665	1249684	138	120.158	16.246	117.185	10.5	Intergenic	Intergenic	-2453	ENSG00000184163	C1QTNF12	C1QDC2|CTRP12|FAM132A
chr1	1349558	1352228	247	238.547	21.4785	234.925	2	Intergenic	CpG-90	-1475	ENSG00000107404	DVL1	DRS2|DVL|DVL1L1|DVL1P1
chr1	1370661	1373353	243	164.61	11.0911	161.367	172	Intergenic	Intergenic	3200	ENSG00000175756	AURKAIP1	AIP|AKIP|MRP-S38|mS38
chr1	1380687	1381265	48	20.3512	5.02785	18.1912	7.5	Intergenic	Intergenic	-5769	ENSG00000175756	AURKAIP1	AIP|AKIP|MRP-S38|mS38
chr1	1503464	1503790	36	10.9111	3.5096	8.94838	0	Intergenic	Intergenic	-8535	ENSG00000197785	ATAD3A	HAYOS|PHRINL
chr1	1507994	1509844	78	37.2898	6.16437	34.9198	3.5	Intergenic	Intergenic	-3243	ENSG00000197785	ATAD3A	HAYOS|PHRINL
chr1	1697409	1698300	78	35.3293	5.79192	32.979	1.5	Intergenic	Intergenic	-2084	ENSG00000215914	MMP23A	MIFR|MIFR-1|MMP21
chr1	1781981	1783197	115	74.9316	9.75789	72.2577	145.5	Intergenic	CpG	-2558	ENSG00000008130	NADK	NADK1|dJ283E3.1
chr1	1907106	1907822	416	377.174	19.6209	373.084	15.5	Intergenic	Intergenic	-7796	ENSG00000169885	CALML6	CAGLP
chr1	1908142	1910162	416	377.174	19.6209	373.084	71	Intergenic	CpG	-6108	ENSG00000169885	CALML6	CAGLP
chr1	1915479	1925665	360	333.933	20.3882	329.955	3	Intergenic	Intergenic	-1293	ENSG00000178821	TMEM52	-
chr1	2005841	2006152	33	14.739	4.92587	12.6837	0	Intergenic	L1MC5a|LINE|L1	-2211	ENSG00000142609	CFAP74	C1orf222|CILD49|KIAA1751
chr1	2212025	2216583	131	45.8452	4.62627	43.3962	22	Intergenic	Intergenic	-1584	ENSG00000162585	FAAP20	C1orf86|FP7162
chr1	2226592	2227988	196	149.331	13.2991	146.177	85	Intergenic	CpG	-1029	ENSG00000157933	SKI	SGS|SKV
chr1	2310232	2321754	488	497.378	25.6131	493.076	51.5	Intergenic	Intergenic	36668	ENSG00000292993	LOC100129534	-
chr1	2415362	2416962	346	327.409	21.2064	323.449	0	Intergenic	Intergenic	-2335	ENSG00000157911	PEX10	NALD|PBD6A|PBD6B|RNF69
chr1	2417413	2418365	50	27.0476	6.66427	24.792	0	Intergenic	MIR|SINE|MIR	-4062	ENSG00000157911	PEX10	NALD|PBD6A|PBD6B|RNF69
chr1	2418964	2420564	50	27.0476	6.66427	24.792	0	Intergenic	Intergenic	-5937	ENSG00000157911	PEX10	NALD|PBD6A|PBD6B|RNF69
chr1	2426392	2431489	85	65.5637	12.1427	62.9575	0	Intergenic	Intergenic	-15114	ENSG00000157911	PEX10	NALD|PBD6A|PBD6B|RNF69
chr1	2432226	2433390	85	65.5637	12.1427	62.9575	0	Intergenic	Intergenic	-18981	ENSG00000157911	PEX10	NALD|PBD6A|PBD6B|RNF69
chr1	2433761	2437259	85	65.5637	12.1427	62.9575	0	Intergenic	Intergenic	-21683	ENSG00000157911	PEX10	NALD|PBD6A|PBD6B|RNF69
chr1	2437928	2438515	34	14.6509	4.78152	12.597	0	Intergenic	Intergenic	-24395	ENSG00000157911	PEX10	NALD|PBD6A|PBD6B|RNF69
chr1	2440386	2440721	192	91.6285	6.65531	88.84	0	Intergenic	CpG	-26727	ENSG00000157911	PEX10	NALD|PBD6A|PBD6B|RNF69
chr1	2440989	2441581	192	91.6285	6.65531	88.84	0	Intergenic	Intergenic	-26166	ENSG00000149527	PLCH2	PLC-L4|PLC-eta2|PLCL4|PLCeta2
chr1	2442967	2443662	107	90.8829	14.9044	88.099	0	Intergenic	Intergenic	-24136	ENSG00000149527	PLCH2	PLC-L4|PLC-eta2|PLCL4|PLCeta2
chr1	2443822	2444624	107	90.8829	14.9044	88.099	0	Intergenic	CpG	-23228	ENSG00000149527	PLCH2	PLC-L4|PLC-eta2|PLCL4|PLCeta2
chr1	2445934	2448992	107	90.8829	14.9044	88.099	0	Intergenic	Intergenic	-19988	ENSG00000149527	PLCH2	PLC-L4|PLC-eta2|PLCL4|PLCeta2
chr1	2450798	2451277	38	19.0973	5.77258	16.9568	0	Intergenic	Intergenic	-16413	ENSG00000149527	PLCH2	PLC-L4|PLC-eta2|PLCL4|PLCeta2
chr1	2451550	2452820	38	19.0973	5.77258	16.9568	0	Intergenic	Intergenic	-15266	ENSG00000149527	PLCH2	PLC-L4|PLC-eta2|PLCL4|PLCeta2
chr1	2452932	2454267	38	19.0973	5.77258	16.9568	0	Intergenic	Intergenic	-13851	ENSG00000149527	PLCH2	PLC-L4|PLC-eta2|PLCL4|PLCeta2
chr1	2454576	2455933	38	19.0973	5.77258	16.9568	0	Intergenic	Intergenic	-12196	ENSG00000149527	PLCH2	PLC-L4|PLC-eta2|PLCL4|PLCeta2
chr1	2456068	2457491	38	19.0973	5.77258	16.9568	0	Intergenic	Intergenic	-10671	ENSG00000149527	PLCH2	PLC-L4|PLC-eta2|PLCL4|PLCeta2
chr1	2457988	2458519	27	10.6052	4.14442	8.64905	0	Intergenic	Intergenic	-9197	ENSG00000149527	PLCH2	PLC-L4|PLC-eta2|PLCL4|PLCeta2
chr1	2459724	2460331	27	10.6052	4.14442	8.64905	0	Intergenic	Intergenic	-7423	ENSG00000149527	PLCH2	PLC-L4|PLC-eta2|PLCL4|PLCeta2
chr1	2460469	2461449	27	10.6052	4.14442	8.64905	0	Intergenic	Intergenic	-6492	ENSG00000149527	PLCH2	PLC-L4|PLC-eta2|PLCL4|PLCeta2
chr1	2463328	2463886	24	8.57988	3.70037	6.68734	0	Intergenic	Intergenic	-3844	ENSG00000149527	PLCH2	PLC-L4|PLC-eta2|PLCL4|PLCeta2
chr1	2505582	2508393	76	57.0987	11.3971	54.5565	0	Intergenic	Intergenic	19608	ENSG00000157881	PANK4	CTRCT49
chr1	2532267	2533215	68	47.406	9.94941	44.9431	0	Intergenic	Intergenic	-2478	ENSG00000197921	HES5	bHLHb38
chr1	2535399	2535991	51	28.2524	6.88828	25.9806	0	Intergenic	CpG	-5432	ENSG00000197921	HES5	bHLHb38
chr1	2540000	2541230	70	50.4244	10.5091	47.9359	0	Intergenic	Intergenic	-10352	ENSG00000197921	HES5	bHLHb38
chr1	2542116	2542567	136	93.1241	10.7369	90.3258	0	Intergenic	Intergenic	-12079	ENSG00000197921	HES5	bHLHb38
chr1	2542974	2543303	136	93.1241	10.7369	90.3258	0	Intergenic	Intergenic	-12876	ENSG00000197921	HES5	bHLHb38
chr1	2543514	2544821	136	93.1241	10.7369	90.3258	0	Intergenic	Intergenic	-12197	ENSG00000157873	TNFRSF14	ATAR|CD270|HVEA|HVEM|LIGHTR|TR2
chr1	2545079	2548211	136	93.1241	10.7369	90.3258	0	Intergenic	CpG	-9720	ENSG00000157873	TNFRSF14	ATAR|CD270|HVEA|HVEM|LIGHTR|TR2
chr1	2548353	2548932	136	93.1241	10.7369	90.3258	0	Intergenic	AluY|SINE|Alu	-7722	ENSG00000157873	TNFRSF14	ATAR|CD270|HVEA|HVEM|LIGHTR|TR2
chr1	2635150	2635443	21	6.70462	3.25633	4.88459	0	Intergenic	Intergenic	-2281	ENSG00000142606	MMEL1	MMEL2|NEP2|NEPII|NL1|NL2|SEP
chr1	2803816	2804258	45	25.218	6.80868	22.9846	0	Intergenic	Intergenic	-3169	ENSG00000215912	TTC34	-
chr1	2804387	2806214	45	25.218	6.80868	22.9846	0.5	Intergenic	Intergenic	-4433	ENSG00000215912	TTC34	-
chr1	2808319	2810495	44	24.3141	6.66067	22.0931	0	Intergenic	Intergenic	-8539	ENSG00000215912	TTC34	-
chr1	2813219	2813709	65	45.0284	9.76898	42.5856	0	Intergenic	LTR12C|LTR|ERV1	-12596	ENSG00000215912	TTC34	-
chr1	2820312	2820724	35	16.6327	5.32854	14.537	0	Intergenic	Intergenic	-19650	ENSG00000215912	TTC34	-
chr1	2821224	2822646	92	60.5094	9.60763	57.9414	0	Intergenic	Intergenic	-21067	ENSG00000215912	TTC34	-
chr1	2824786	2825137	23	7.93727	3.55236	6.06758	0	Intergenic	Intergenic	-24094	ENSG00000215912	TTC34	-
chr1	2829943	2830262	25	9.23912	3.84839	7.32442	0	Intergenic	Intergenic	-29235	ENSG00000215912	TTC34	-
chr1	2832783	2833264	34	15.8344	5.18052	13.7542	0	Intergenic	Intergenic	-32156	ENSG00000215912	TTC34	-
chr1	2834688	2835878	39	19.1595	5.66049	17.0181	0	Intergenic	Intergenic	-34415	ENSG00000215912	TTC34	-
chr1	2854086	2854607	35	16.6327	5.32854	14.537	0	Intergenic	Intergenic	-53479	ENSG00000215912	TTC34	-
chr1	2855386	2856327	35	16.6327	5.32854	14.537	0.5	Intergenic	CpG	-54989	ENSG00000215912	TTC34	-
chr1	2860695	2861558	47	25.0037	6.45174	22.7746	0	Intergenic	Intergenic	-60259	ENSG00000215912	TTC34	-
chr1	2862809	2864957	47	25.0037	6.45174	22.7746	0	Intergenic	Intergenic	-63015	ENSG00000215912	TTC34	-
chr1	2865802	2866871	41	20.007	5.67856	17.8514	0	Intergenic	Intergenic	-65469	ENSG00000215912	TTC34	-
chr1	2867139	2867526	41	20.007	5.67856	17.8514	0	Intergenic	L2b|LINE|L2	-66465	ENSG00000215912	TTC34	-
chr1	2867838	2868764	41	20.007	5.67856	17.8514	0	Intergenic	(GGGGA)n|Simple_repeat|Simple_repeat	-67433	ENSG00000215912	TTC34	-
chr1	2869420	2870006	41	20.007	5.67856	17.8514	0	Intergenic	Intergenic	-68845	ENSG00000215912	TTC34	-
chr1	2874908	2875463	48	27.9848	7.25273	25.7157	0	Intergenic	Intergenic	-74318	ENSG00000215912	TTC34	-
chr1	2875597	2876217	48	27.9848	7.25273	25.7157	0	Intergenic	Intergenic	-75039	ENSG00000215912	TTC34	-
chr1	2876497	2877415	48	27.9848	7.25273	25.7157	0	Intergenic	Intergenic	-76088	ENSG00000215912	TTC34	-
chr1	2877746	2878389	48	27.9848	7.25273	25.7157	0	Intergenic	Intergenic	-77200	ENSG00000215912	TTC34	-
chr1	2878580	2879928	48	27.9848	7.25273	25.7157	0	Intergenic	Intergenic	-78386	ENSG00000215912	TTC34	-
chr1	2880065	2880552	48	27.9848	7.25273	25.7157	0	Intergenic	Intergenic	-79441	ENSG00000215912	TTC34	-
chr1	2882187	2883110	57	34.4902	7.88253	32.149	0	Intergenic	Intergenic	-81781	ENSG00000215912	TTC34	-
chr1	2883293	2884055	57	34.4902	7.88253	32.149	0	Intergenic	Intergenic	-82806	ENSG00000215912	TTC34	-
chr1	2886592	2887450	41	21.66	6.21662	19.478	0	Intergenic	Intergenic	-86153	ENSG00000215912	TTC34	-
chr1	2889224	2889779	34	15.8344	5.18052	13.7542	1	Intergenic	Intergenic	-88634	ENSG00000215912	TTC34	-
chr1	2891639	2892162	35	16.6327	5.32854	14.537	0	Intergenic	Intergenic	-91033	ENSG00000215912	TTC34	-
chr1	2894169	2895406	45	23.1487	6.1468	20.9459	0	Intergenic	Intergenic	-93920	ENSG00000215912	TTC34	-
chr1	2902081	2902886	26	9.91441	3.9964	7.97858	0	Intergenic	Intergenic	-101616	ENSG00000215912	TTC34	-
chr1	2904107	2905756	45	25.218	6.80868	22.9846	0	Intergenic	Intergenic	-104064	ENSG00000215912	TTC34	-
chr1	2911014	2911905	29	12.0312	4.44045	10.0365	0	Intergenic	CpG	-110007	ENSG00000169717	ACTRT2	ARPM2|ARPT2|Arp-T2|HARPM2
chr1	2920793	2921228	38	11.91	3.64266	9.92195	0	Intergenic	Intergenic	-100456	ENSG00000169717	ACTRT2	ARPM2|ARPT2|Arp-T2|HARPM2
chr1	2921621	2922377	38	11.91	3.64266	9.92195	0	Intergenic	Intergenic	-99468	ENSG00000169717	ACTRT2	ARPM2|ARPT2|Arp-T2|HARPM2
chr1	2923810	2924663	28	10.327	3.94744	8.38174	1	Intergenic	Intergenic	-97230	ENSG00000169717	ACTRT2	ARPM2|ARPT2|Arp-T2|HARPM2
chr1	2926516	2927157	82	60.2216	11.1561	57.6557	0	Intergenic	Intergenic	-94630	ENSG00000169717	ACTRT2	ARPM2|ARPT2|Arp-T2|HARPM2
chr1	2930319	2931439	41	21.3242	6.10477	19.1489	0	Intergenic	Intergenic	-90588	ENSG00000169717	ACTRT2	ARPM2|ARPT2|Arp-T2|HARPM2
chr1	2935466	2936161	30	12.757	4.5855	10.7482	0	Intergenic	Intergenic	-85653	ENSG00000169717	ACTRT2	ARPM2|ARPT2|Arp-T2|HARPM2
chr1	2936953	2937293	22	6.68881	3.17102	4.87547	0	Intergenic	Intergenic	-84344	ENSG00000169717	ACTRT2	ARPM2|ARPT2|Arp-T2|HARPM2
chr1	2945877	2947072	27	10.3979	4.06984	8.45091	0	Intergenic	Intergenic	-74992	ENSG00000169717	ACTRT2	ARPM2|ARPT2|Arp-T2|HARPM2
chr1	2948205	2948648	74	54.8508	11.1011	52.3265	0	Intergenic	Intergenic	-73040	ENSG00000169717	ACTRT2	ARPM2|ARPT2|Arp-T2|HARPM2
chr1	2949428	2950403	74	54.8508	11.1011	52.3265	0	Intergenic	Intergenic	-71551	ENSG00000169717	ACTRT2	ARPM2|ARPT2|Arp-T2|HARPM2
chr1	2968490	2968863	38	19.0973	5.77258	16.9568	0	Intergenic	CpG	-52790	ENSG00000169717	ACTRT2	ARPM2|ARPT2|Arp-T2|HARPM2
chr1	2969236	2970374	38	19.0973	5.77258	16.9568	0	Intergenic	Intergenic	-51662	ENSG00000169717	ACTRT2	ARPM2|ARPT2|Arp-T2|HARPM2
chr1	2970859	2971294	38	19.0973	5.77258	16.9568	0	Intergenic	Intergenic	-50390	ENSG00000169717	ACTRT2	ARPM2|ARPT2|Arp-T2|HARPM2
chr1	2971643	2972644	38	19.0973	5.77258	16.9568	0	Intergenic	Intergenic	-49323	ENSG00000169717	ACTRT2	ARPM2|ARPT2|Arp-T2|HARPM2
chr1	2976392	2977898	33	15.0481	5.03251	12.9842	0	Intergenic	Intergenic	-44322	ENSG00000169717	ACTRT2	ARPM2|ARPT2|Arp-T2|HARPM2
chr1	2978379	2979340	33	15.0481	5.03251	12.9842	0.5	Intergenic	Intergenic	-42607	ENSG00000169717	ACTRT2	ARPM2|ARPT2|Arp-T2|HARPM2
chr1	2980547	2980890	33	15.0481	5.03251	12.9842	0	Intergenic	Intergenic	-40748	ENSG00000169717	ACTRT2	ARPM2|ARPT2|Arp-T2|HARPM2
chr1	2982791	2983094	31	13.5133	4.73648	11.4829	0	Intergenic	Intergenic	-38524	ENSG00000169717	ACTRT2	ARPM2|ARPT2|Arp-T2|HARPM2
chr1	2984854	2985208	27	9.25456	3.6714	7.33939	0	Intergenic	Intergenic	-36436	ENSG00000169717	ACTRT2	ARPM2|ARPT2|Arp-T2|HARPM2
chr1	3011632	3012079	85	48.1075	7.69705	45.6392	0	Intergenic	Intergenic	-9611	ENSG00000169717	ACTRT2	ARPM2|ARPT2|Arp-T2|HARPM2
chr1	3012346	3013067	85	48.1075	7.69705	45.6392	0	Intergenic	CpG	-8760	ENSG00000169717	ACTRT2	ARPM2|ARPT2|Arp-T2|HARPM2
chr1	3013176	3013761	85	48.1075	7.69705	45.6392	0	Intergenic	MLT1F2|LTR|ERVL-MaLR	-7998	ENSG00000169717	ACTRT2	ARPM2|ARPT2|Arp-T2|HARPM2
chr1	3016900	3017618	29	12.0312	4.44045	10.0365	0	Intergenic	Intergenic	-4208	ENSG00000169717	ACTRT2	ARPM2|ARPT2|Arp-T2|HARPM2
chr1	3028912	3029214	39	19.941	5.92059	17.7863	0.5	Intergenic	Intergenic	7596	ENSG00000169717	ACTRT2	ARPM2|ARPT2|Arp-T2|HARPM2
chr1	3029719	3030680	39	19.941	5.92059	17.7863	0	Intergenic	Intergenic	8733	ENSG00000169717	ACTRT2	ARPM2|ARPT2|Arp-T2|HARPM2
chr1	3031549	3033064	54	33.7495	8.14082	31.4148	0	Intergenic	Intergenic	10840	ENSG00000169717	ACTRT2	ARPM2|ARPT2|Arp-T2|HARPM2
chr1	3036083	3036569	23	7.93727	3.55236	6.06758	0	Intergenic	Intergenic	14859	ENSG00000169717	ACTRT2	ARPM2|ARPT2|Arp-T2|HARPM2
chr1	3038575	3039024	28	10.8843	4.1409	8.92214	0	Intergenic	Intergenic	17333	ENSG00000169717	ACTRT2	ARPM2|ARPT2|Arp-T2|HARPM2
chr1	3439550	3440616	44	21.8782	5.88443	19.6933	0	Intergenic	Intergenic	-14582	ENSG00000130762	ARHGEF16	GEF16|NBR
chr1	3442471	3442774	28	8.06771	3.21277	6.19441	0	Intergenic	MER89|LTR|ERV1	-12042	ENSG00000130762	ARHGEF16	GEF16|NBR
chr1	3483253	3484335	90	31.8386	4.53937	29.5246	58.5	Intergenic	Intergenic	29129	ENSG00000130762	ARHGEF16	GEF16|NBR
chr1	3616754	3617328	29	9.17958	3.48852	7.27127	0	Intergenic	Intergenic	-5533	ENSG00000162591	MEGF6	EGFL3
chr1	3617978	3618913	51	23.531	5.56147	21.3213	0	Intergenic	Intergenic	-6569	ENSG00000158109	TPRG1L	FAM79A|SVAP30|TPRGL|h-mover|mover
chr1	4652723	4653551	137	119.568	16.2995	116.599	0	Intergenic	MIRb|SINE|MIR	-1472	ENSG00000196581	AJAP1	MOT8|SHREW-1|SHREW1
chr1	5083429	5083899	45	25.218	6.80868	22.9846	0	Intergenic	Intergenic	429055	ENSG00000196581	AJAP1	MOT8|SHREW-1|SHREW1
chr1	6241622	6242939	169	148.296	16.95	145.148	1.5	Intergenic	CpG	-1898	ENSG00000173673	HES3	bHLHb43
chr1	6262557	6263164	245	195.588	14.739	192.176	18	Intergenic	MIRc|SINE|MIR	-1763	ENSG00000158292	GPR153	PGR1
chr1	6395683	6396336	131	104.485	13.7694	101.613	0	Intergenic	LTR12E|LTR|ERV1	-2243	ENSG00000097021	ACOT7	ACH1|ACT|BACH|CTE-II|LACH|LACH1|hBACH
chr1	6708814	6709332	39	18.3542	5.40018	16.2269	0	Intergenic	FRAM|SINE|Alu	-7257	ENSG00000007923	DNAJC11	dJ126A5.1
chr1	7941803	7942656	40	20.4687	5.95942	18.3071	0	Intergenic	(GGA)n|Simple_repeat|Simple_repeat	-1391	ENSG00000049249	TNFRSF9	4-1BB|CD137|CDw137|ILA|IMD109
chr1	7952179	7953459	205	154.371	13.0824	151.188	4	Intergenic	SVA_D|Retroposon|SVA	-8835	ENSG00000116288	PARK7	DJ-1|DJ1|GATD2|HEL-S-67p
chr1	7953975	7954441	118	43.3378	4.81662	40.9106	211.5	Intergenic	CpG	-7446	ENSG00000116288	PARK7	DJ-1|DJ1|GATD2|HEL-S-67p
chr1	8042896	8043332	69	35.6516	6.65528	33.2984	0	Intergenic	(TC)n|Simple_repeat|Simple_repeat	-16805	ENSG00000116285	ERRFI1	GENE-33|MIG-6|MIG6|RALT
chr1	8314659	8315172	48	18.9671	4.68055	16.8311	0	Intergenic	Intergenic	-3198	ENSG00000162426	SLC45A1	DNB5|IDDNPF|PAST-A
chr1	8348551	8349428	50	13.4691	3.35828	11.4432	4.5	Intergenic	Intergenic	30876	ENSG00000162426	SLC45A1	DNB5|IDDNPF|PAST-A
chr1	9028284	9028579	29	8.87412	3.39373	6.97381	0	Intergenic	AluJb|SINE|Alu	-2087	ENSG00000197241	SLC2A7	GLUT-7|GLUT7|hGLUT7
chr1	9279608	9280583	49	9.71314	2.69596	7.78705	0.5	Intergenic	Intergenic	-12798	ENSG00000171621	SPSB1	SSB-1|SSB1
chr1	9494865	9495627	77	30.7411	5.04321	28.4408	0.5	Intergenic	Intergenic	-44219	ENSG00000171612	SLC25A33	BMSC-MCP|PNC1
chr1	9626976	9627979	108	56.9791	7.22188	54.4387	1.5	Intergenic	MIRb|SINE|MIR	-24253	ENSG00000171608	PIK3CD	APDS|IMD14|IMD14A|IMD14B|P110DELTA|PI3K|ROCHIS|p110D
chr1	9628868	9629174	37	14.3083	4.37575	12.2604	0	Intergenic	Intergenic	-22710	ENSG00000171608	PIK3CD	APDS|IMD14|IMD14A|IMD14B|P110DELTA|PI3K|ROCHIS|p110D
chr1	9629459	9629980	37	14.3083	4.37575	12.2604	0	Intergenic	Intergenic	-22011	ENSG00000171608	PIK3CD	APDS|IMD14|IMD14A|IMD14B|P110DELTA|PI3K|ROCHIS|p110D
chr1	9842616	9843809	33	13.0823	4.37729	11.0637	1.5	Intergenic	Intergenic	-18687	ENSG00000171603	CLSTN1	ALC-ALPHA|CDHR12|CST-1|CSTN1|PIK3CD|XB31alpha|alcalpha1|alcalpha2
chr1	9844165	9844854	42	17.8302	4.91625	15.7135	0	Intergenic	Intergenic	-19984	ENSG00000171603	CLSTN1	ALC-ALPHA|CDHR12|CST-1|CSTN1|PIK3CD|XB31alpha|alcalpha1|alcalpha2
chr1	9846462	9847082	40	19.8151	5.7447	17.6647	3	Intergenic	Intergenic	-22246	ENSG00000171603	CLSTN1	ALC-ALPHA|CDHR12|CST-1|CSTN1|PIK3CD|XB31alpha|alcalpha1|alcalpha2
chr1	9916639	9917028	53	30.0359	7.1403	27.7426	1	Intergenic	Intergenic	-6565	ENSG00000178585	CTNNBIP1	ICAT
chr1	10028523	10029250	95	58.2477	8.71786	55.6966	0.5	Intergenic	SVA_D|Retroposon|SVA	-4071	ENSG00000130939	UBE4B	E4|HDNB1|UBOX3|UFD2|UFD2A
chr1	10194102	10194717	72	44.5142	8.46456	42.0765	0	Intergenic	Intergenic	-16160	ENSG00000054523	KIF1B	CMT2|CMT2A|CMT2A1|HMSNII|KLP|NBLST1
chr1	10426274	10426890	118	80.2863	10.4567	77.5751	3.5	Intergenic	LTR12C|LTR|ERV1	-3851	ENSG00000251503	CENPS-CORT	APITD1|APITD1-CORT|CENP-S|CENPS|FAAP16|MHF1
chr1	10632777	10633691	35	11.7956	3.81904	9.80977	0	Intergenic	Intergenic	158284	ENSG00000142655	PEX14	NAPP2|PBD13A|Pex14p|dJ734G22.2
chr1	10634150	10635268	102	57.4411	7.82061	54.8965	2	Intergenic	Intergenic	159759	ENSG00000142655	PEX14	NAPP2|PBD13A|Pex14p|dJ734G22.2
chr1	10819542	10820003	23	7.92355	3.5472	6.05972	0	Intergenic	Intergenic	-23127	ENSG00000130940	CASZ1	CAS11|CST|SRG|ZNF693|dJ734G22.1
chr1	10824605	10824981	37	13.345	4.10005	11.3215	0.5	Intergenic	Intergenic	-28147	ENSG00000130940	CASZ1	CAS11|CST|SRG|ZNF693|dJ734G22.1
chr1	10834950	10836278	97	72.1128	11.7041	69.4594	1.5	Intergenic	MIR|SINE|MIR	-38968	ENSG00000130940	CASZ1	CAS11|CST|SRG|ZNF693|dJ734G22.1
chr1	10851560	10851973	30	10.7928	3.92082	8.83262	0	Intergenic	Intergenic	-55121	ENSG00000130940	CASZ1	CAS11|CST|SRG|ZNF693|dJ734G22.1
chr1	10856139	10857436	36	17.3709	5.45197	15.2637	0	Intergenic	Intergenic	-60142	ENSG00000130940	CASZ1	CAS11|CST|SRG|ZNF693|dJ734G22.1
chr1	10857585	10858298	36	17.3709	5.45197	15.2637	0	Intergenic	Intergenic	-61296	ENSG00000130940	CASZ1	CAS11|CST|SRG|ZNF693|dJ734G22.1
chr1	10865823	10867676	169	129.969	13.3232	126.934	4	Intergenic	Intergenic	-70104	ENSG00000130940	CASZ1	CAS11|CST|SRG|ZNF693|dJ734G22.1
chr1	10888392	10889215	62	41.8682	9.32494	39.4536	0	Intergenic	CpG	77883	ENSG00000175262	C1orf127	-
chr1	10898123	10899033	49	20.2269	4.90784	18.0685	0	Intergenic	Intergenic	68109	ENSG00000175262	C1orf127	-
chr1	10900424	10900776	44	7.48567	2.42283	5.63515	1	Intergenic	Intergenic	66087	ENSG00000175262	C1orf127	-
chr1	10901242	10902025	58	16.0541	3.49496	13.9705	4	Intergenic	Intergenic	65053	ENSG00000175262	C1orf127	-
chr1	10910068	10910527	51	17.6703	4.16675	15.5559	0	Intergenic	Intergenic	56389	ENSG00000175262	C1orf127	-
chr1	10937373	10937832	28	10.6849	4.07111	8.72714	0	Intergenic	Intergenic	29084	ENSG00000175262	C1orf127	-
chr1	10938461	10939068	25	8.13872	3.45413	6.26347	0	Intergenic	Intergenic	27922	ENSG00000175262	C1orf127	-
chr1	10941765	10942562	44	13.8569	3.74591	11.8204	0	Intergenic	Intergenic	24523	ENSG00000175262	C1orf127	-
chr1	11305599	11306434	119	110.089	17.7618	107.18	0	Intergenic	SVA_C|Retroposon|SVA	32819	ENSG00000120942	UBIAD1	SCCD|TERE1
chr1	11335061	11335405	24	8.57988	3.70037	6.68734	0	Intergenic	Intergenic	62035	ENSG00000120942	UBIAD1	SCCD|TERE1
chr1	11362802	11363148	25	7.32474	3.17596	5.47883	0	Intergenic	GA-rich|Low_complexity|Low_complexity	89777	ENSG00000120942	UBIAD1	SCCD|TERE1
chr1	11878309	11878994	34	14.6726	4.78866	12.6184	0	Intergenic	Intergenic	-19707	ENSG00000120937	NPPB	BNP|Iso-ANP
chr1	11879704	11880563	34	14.6726	4.78866	12.6184	0	Intergenic	Intergenic	-21189	ENSG00000120937	NPPB	BNP|Iso-ANP
chr1	12902478	12903083	47	26.9564	7.07283	24.7018	0	Intergenic	SVA_D|Retroposon|SVA	-4511	ENSG00000187545	PRAMEF10	-
chr1	13298714	13299193	30	12.7654	4.58846	10.7526	0	Intergenic	SVA_D|Retroposon|SVA	-4585	ENSG00000237700	PRAMEF33	PRAMEF33P
chr1	13327808	13329584	136	133.044	20.278	129.989	0	Intergenic	SVA_E|Retroposon|SVA	13115	ENSG00000204501	PRAMEF15	-
chr1	13394849	13395470	40	20.7953	6.06861	18.6268	0.5	Intergenic	SVA_D|Retroposon|SVA	5528	ENSG00000204479	PRAMEF17	-
chr1	13433800	13434447	52	31.0353	7.60053	28.7306	0	Intergenic	LTR12C|LTR|ERV1	23674	ENSG00000204478	PRAMEF20	PRAMEF21
chr1	13439162	13439692	68	46.2357	9.5909	43.7825	0	Intergenic	LTR12C|LTR|ERV1	28977	ENSG00000204478	PRAMEF20	PRAMEF21
chr1	13657537	13658556	109	80.1451	11.7024	77.4348	0	Intergenic	SVA_D|Retroposon|SVA	-42141	ENSG00000116731	PRDM2	HUMHOXY1|KMT8|KMT8A|MTB-ZF|RIZ|RIZ1|RIZ2
chr1	13892837	13893308	49	28.9247	7.40074	26.644	0	Intergenic	CpG	143658	ENSG00000116731	PRDM2	HUMHOXY1|KMT8|KMT8A|MTB-ZF|RIZ|RIZ1|RIZ2
chr1	13983116	13983591	39	19.941	5.92059	17.7863	0.5	Intergenic	LTR12C|LTR|ERV1	233939	ENSG00000116731	PRDM2	HUMHOXY1|KMT8|KMT8A|MTB-ZF|RIZ|RIZ1|RIZ2
chr1	14550542	14550910	25	9.23912	3.84839	7.32442	0	Intergenic	(CT)n|Simple_repeat|Simple_repeat	-47959	ENSG00000189337	KAZN	C1orf196|KAZ
chr1	15990412	15990894	31	11.121	3.93854	9.15363	0	Intergenic	Intergenic	-13583	ENSG00000183888	SRARP	C1orf64|ERRF
chr1	15990995	15991301	31	11.121	3.93854	9.15363	0	Intergenic	Intergenic	-13088	ENSG00000183888	SRARP	C1orf64|ERRF
chr1	15992797	15994075	41	18.6005	5.24509	16.4697	0	Intergenic	Intergenic	-10800	ENSG00000183888	SRARP	C1orf64|ERRF
chr1	16036192	16037199	54	20.3727	4.55342	18.2122	0.5	Intergenic	Intergenic	-7086	ENSG00000184908	CLCNKB	CLCKB|ClC-K2|ClC-Kb
chr1	16039238	16039631	35	11.0597	3.61453	9.0937	0	Intergenic	Intergenic	-4347	ENSG00000184908	CLCNKB	CLCKB|ClC-K2|ClC-Kb
chr1	16083290	16083831	35	12.0056	3.87855	10.0155	0	Intergenic	Intergenic	-9910	ENSG00000185519	FAM131C	C1orf117
chr1	16088252	16089137	56	26.3648	5.77714	24.1167	13	Intergenic	Intergenic	-15044	ENSG00000185519	FAM131C	C1orf117
chr1	16115589	16116339	50	22.8389	5.48171	20.6398	0	Intergenic	Intergenic	40105	ENSG00000142627	EPHA2	ARCC2|CTPA|CTPP1|CTRCT6|ECK
chr1	16118519	16119170	48	19.7708	4.88027	17.621	1	Intergenic	Intergenic	37224	ENSG00000142627	EPHA2	ARCC2|CTPA|CTPP1|CTRCT6|ECK
chr1	16162425	16162947	42	12.1385	3.4637	10.1419	1	Intergenic	Intergenic	-6617	ENSG00000142627	EPHA2	ARCC2|CTPA|CTPP1|CTRCT6|ECK
chr1	16167422	16168205	180	122.176	10.8801	119.19	26.5	Intergenic	CpG	-11745	ENSG00000142627	EPHA2	ARCC2|CTPA|CTPP1|CTRCT6|ECK
chr1	16174956	16175965	61	16.394	3.43398	14.3048	7.5	Intergenic	Intergenic	-19392	ENSG00000142627	EPHA2	ARCC2|CTPA|CTPP1|CTRCT6|ECK
chr1	16176090	16176917	61	16.394	3.43398	14.3048	3	Intergenic	Intergenic	-20435	ENSG00000142627	EPHA2	ARCC2|CTPA|CTPP1|CTRCT6|ECK
chr1	16181913	16182242	59	12.4797	2.87362	10.4763	7.5	Intergenic	Intergenic	-26009	ENSG00000142627	EPHA2	ARCC2|CTPA|CTPP1|CTRCT6|ECK
chr1	16215715	16216376	35	9.6873	3.24916	7.7617	1.5	Intergenic	Intergenic	-3394	ENSG00000142632	ARHGEF19	WGEF
chr1	16217256	16218035	230	194.397	16.3139	190.991	4.5	Intergenic	CpG	-4994	ENSG00000142632	ARHGEF19	WGEF
chr1	16226674	16228417	99	63.4356	9.34016	60.8451	9.5	Intergenic	AluSx|SINE|Alu	9637	ENSG00000132881	CPLANE2	C1orf89|RSG1
chr1	16498357	16499918	294	277.191	20.764	273.405	18.5	Intergenic	CpG	-6437	ENSG00000290842	CROCCP3	CROCCL2|dJ798A10.2
chr1	16615395	16615798	112	33.6602	3.97854	31.3277	8.5	Intergenic	AluJb|SINE|Alu	-2033	ENSG00000219481	NBPF1	AB13|AB14|AB23|AD2|NBG|NBPF
chr1	16724993	16725375	116	50.6559	5.78456	48.1658	0	Intergenic	CpG	-5027	NR_026567	ESPNP	dJ1182A14.1
chr1	16913414	16914876	359	290.266	15.4909	286.431	33.5	Intergenic	CpG	-7786	NM_014675	CROCC	CROCC1|ROLT|TAX1BP2
chr1	17149036	17149954	93	57.7758	8.85696	55.2288	0.5	Intergenic	CpG	-30044	NM_007365	PADI2	PAD-H19|PAD2|PDI2
chr1	18502892	18503227	28	11.3109	4.29243	9.33523	0	Intergenic	L1MB7|LINE|L1	22130	NM_152375	KLHDC7A	-
chr1	18604736	18605183	44	18.9898	5.04392	16.8534	0	Intergenic	Intergenic	-25886	NM_002584	PAX7	CMYP19|HUP1|MYOSCO|PAX7B|RMS2
chr1	18974433	18974729	31	11.765	4.14516	9.77985	0	Intergenic	A-rich|Low_complexity|Low_complexity	-17905	NM_001136265	IFFO2	-
chr1	19033702	19034198	32	11.403	3.94116	9.42535	2	Intergenic	Intergenic	-77274	NM_001136265	IFFO2	-
chr1	19054003	19054910	41	14.9303	4.21401	12.8718	0	Intergenic	Intergenic	-97781	NM_001136265	IFFO2	-
chr1	19057892	19058377	35	12.8258	4.11593	10.8118	0	Intergenic	Intergenic	-101459	NM_001136265	IFFO2	-
chr1	19064962	19065369	42	19.2624	5.33181	17.1196	0	Intergenic	Intergenic	-108490	NM_001136265	IFFO2	-
chr1	19068399	19068771	33	12.9533	4.33616	10.9369	0	Intergenic	Intergenic	-111909	NM_001136265	IFFO2	-
chr1	19984427	19984891	62	39.0888	8.46791	36.7008	0	Intergenic	LTR12C|LTR|ERV1	-4225	NM_001161728	PLA2G2A	MOM1|PLA2|PLA2B|PLA2L|PLA2S|PLAS1|sPLA2
chr1	21387130	21389295	169	179.331	24.9249	176.005	0	Intergenic	SVA_F|Retroposon|SVA	-42709	NM_001113348	ECE1	ECE
chr1	21428274	21429745	85	67.4835	12.7293	64.8629	0	Intergenic	CpG	-11127	NM_001330381	NBPF3	AE2
chr1	21430769	21431308	27	9.52448	3.76351	7.60264	0	Intergenic	Intergenic	-9098	NM_001330381	NBPF3	AE2
chr1	21436078	21437324	121	95.5266	13.3775	92.7125	0	Intergenic	CpG	-3436	NM_001330381	NBPF3	AE2
chr1	21502563	21503590	112	93.7489	14.6376	90.9462	0	Intergenic	SVA_C|Retroposon|SVA	-5907	NM_001369804	ALPL	AP-TNAP|APTNAP|HOPS|HPPA|HPPC|HPPI|HPPO|TNALP|TNAP|TNS-ALP|TNSALP
chr1	21587010	21587566	67	24.1287	4.47771	21.9121	0	Intergenic	Intergenic	36018	NM_001369803	ALPL	AP-TNAP|APTNAP|HOPS|HPPA|HPPC|HPPI|HPPO|TNALP|TNAP|TNS-ALP|TNSALP
chr1	21590045	21590589	75	46.4917	8.55263	44.0367	0	Intergenic	Intergenic	39047	NM_001369803	ALPL	AP-TNAP|APTNAP|HOPS|HPPA|HPPC|HPPI|HPPO|TNALP|TNAP|TNS-ALP|TNSALP
chr1	21592761	21593552	42	14.7659	4.09675	12.7102	2.5	Intergenic	Intergenic	41887	NM_001369803	ALPL	AP-TNAP|APTNAP|HOPS|HPPA|HPPC|HPPI|HPPO|TNALP|TNAP|TNS-ALP|TNSALP
chr1	21594962	21595472	42	14.7659	4.09675	12.7102	3	Intergenic	Intergenic	43947	NM_001369803	ALPL	AP-TNAP|APTNAP|HOPS|HPPA|HPPC|HPPI|HPPO|TNALP|TNAP|TNS-ALP|TNSALP
chr1	22114308	22114770	32	12.3782	4.24855	10.3769	0	Intergenic	Intergenic	28558	NM_030761	WNT4	SERKAL|WNT-4
chr1	22153848	22154226	24	8.45013	3.65228	6.56624	0	Intergenic	Intergenic	-10940	NM_030761	WNT4	SERKAL|WNT-4
chr1	22547082	22548563	35	16.6327	5.32854	14.537	0	Intergenic	(TC)n|Simple_repeat|Simple_repeat	-15666	NM_020526	EPHA8	EEK|EK3|HEK3
chr1	22556146	22556846	39	19.941	5.92059	17.7863	0	Intergenic	Intergenic	-6993	NM_020526	EPHA8	EEK|EK3|HEK3
chr1	22673203	22673699	26	8.13624	3.37507	6.26117	0	Intergenic	Intergenic	20215	NM_000491	C1QB	C1QD2
chr1	22676830	22677478	89	69.408	12.4673	66.7738	0	Intergenic	CpG	23918	NM_000491	C1QB	C1QD2
chr1	23177358	23178009	166	119.419	11.8723	116.451	5	Intergenic	CpG	-8826	NM_001142546	LUZP1	LUZP
chr1	23554045	23555164	254	185.448	12.6074	182.089	128	Intergenic	CpG	4896	NM_002167	ID3	HEIR-1|bHLHb25
chr1	23567656	23568896	105	72.9362	10.6354	70.2768	1	Intergenic	CpG	-8775	NM_002167	ID3	HEIR-1|bHLHb25
chr1	23688215	23689324	140	114.833	14.5987	111.894	0	Intergenic	SVA_D|Retroposon|SVA	-3009	NM_001199802	RPL11	DBA7|GIG34|L11|uL5
chr1	23993234	23995027	372	434.971	34.8388	430.763	0	Intergenic	SVA_F|Retroposon|SVA	-13804	NM_001191006	SRSF10	FUSIP1|FUSIP2|NSSR|PPP1R149|SFRS13|SFRS13A|SRp38|SRrp40|TASR|TASR1|TASR2
chr1	24031949	24032799	94	55.3489	8.22765	52.821	0	Intergenic	SVA_A|Retroposon|SVA	-52047	NM_001191006	SRSF10	FUSIP1|FUSIP2|NSSR|PPP1R149|SFRS13|SFRS13A|SRp38|SRrp40|TASR|TASR1|TASR2
chr1	24192411	24192807	46	16.2307	4.17168	14.1443	0	Intergenic	(GA)n|Simple_repeat|Simple_repeat	-5320	NM_170743	IFNLR1	CRF2/12|IFNLR|IL-28R1|IL28RA|LICR2
chr1	24489903	24490377	61	32.3047	6.72951	29.9863	0	Intergenic	LTR12E|LTR|ERV1	-12204	NM_001251979	RCAN3	DSCR1L2|MCIP3|RCN3|hRCN3
chr1	24721302	24721956	144	114.189	13.8003	111.254	0	Intergenic	LTR12C|LTR|ERV1	-23818	NM_013943	CLIC4	CLIC4L|H1|MTCLIC|huH1|p64H1
chr1	24969906	24970398	28	7.3532	2.99593	5.50651	0	Intergenic	Intergenic	-5142	NM_001320672	RUNX3	AML2|CBFA3|PEBP2aC
chr1	25145134	25145506	33	15.0481	5.03251	12.9842	0	Intergenic	(AT)n|Simple_repeat|Simple_repeat	87182	NM_207170	SYF2	CBPIN|NTC31|P29|fSAP29
chr1	25528153	25528830	33	8.78287	3.12124	6.88482	0	Intergenic	Intergenic	-15114	NM_015627	LDLRAP1	ARH|ARH1|ARH2|FHCB1|FHCB2|FHCL4
chr1	25529772	25530480	35	13.4043	4.28828	11.3795	0	Intergenic	Intergenic	-13480	NM_015627	LDLRAP1	ARH|ARH1|ARH2|FHCB1|FHCB2|FHCL4
chr1	25603465	25604453	174	171.263	21.3766	167.982	0	Intergenic	SVA_F|Retroposon|SVA	-12832	NM_020379	MAN1C1	HMIC|MAN1A3|MAN1C|pp6318
chr1	25797095	25797411	34	11.0787	3.68946	9.11231	0	Intergenic	Intergenic	-2940	NM_206926	SELENON	CFTD|CMYP3|MDRS1|RSMD1|RSS|SELN|SEPN1
chr1	25922570	25923340	75	40.7184	7.16624	38.3157	0	Intergenic	CpG	-16078	NM_203399	STMN1	C1orf215|LAP18|Lag|OP18|PP17|PP19|PR22|SMN
chr1	26082593	26082919	35	16.4304	5.25929	14.3408	0	Intergenic	AluJr|SINE|Alu	-15126	NM_032588	TRIM63	IRF|MURF1|MURF2|RNF28|SMRZ
chr1	26359684	26360956	132	112.588	15.5377	109.664	0	Intergenic	CpG	-6190	NM_001039775	CRYBG2	AIM1L
chr1	26499929	26501256	305	188.674	9.73716	185.298	102.5	Intergenic	CpG	28153	NM_005517	HMGN2	HMG17
chr1	26803364	26804865	172	158.094	18.5892	154.889	0	Intergenic	SVA_D|Retroposon|SVA	15927	NM_001374485	PIGV	GPI-MT-II|HPMRS1|PIG-V
chr1	26815867	26816437	39	17.997	5.28721	15.8778	0	Intergenic	AluSx3|SINE|Alu	-10536	NM_032283	ZDHHC18	DHHC-18|DHHC18
chr1	26817226	26819158	299	336.69	30.9924	332.704	0	Intergenic	SVA_F|Retroposon|SVA	-8496	NM_032283	ZDHHC18	DHHC-18|DHHC18
chr1	26868036	26868511	61	26.6705	5.39243	24.4191	0	Intergenic	(TC)n|Simple_repeat|Simple_repeat	5125	NM_006142	SFN	YWHAS
chr1	26869141	26869448	26	5.13191	2.43687	3.39158	0	Intergenic	AluY|SINE|Alu	6146	NM_006142	SFN	YWHAS
chr1	26989503	26990220	54	29.2604	6.7762	26.9764	0	Intergenic	AluSx|SINE|Alu	-3830	NM_001013642	TRNP1	C1orf225|TNRP|TRNP
chr1	27031504	27032057	86	29.5968	4.40293	27.3094	17.5	Intergenic	Intergenic	-18931	NM_052943	TENT5B	FAM46|FAM46B
chr1	27063465	27065053	195	211.143	26.6771	207.653	0.5	Intergenic	SVA_E|Retroposon|SVA	-51409	NM_052943	TENT5B	FAM46|FAM46B
chr1	27496750	27497496	48	20.0904	4.96117	17.9338	0	Intergenic	Intergenic	-6956	NM_006990	WASF2	IMD2|SCAR2|WASF4|WAVE2|dJ393P12.2
chr1	27504210	27504943	52	19.5367	4.51011	17.3902	3	Intergenic	Intergenic	-14410	NM_006990	WASF2	IMD2|SCAR2|WASF4|WAVE2|dJ393P12.2
chr1	27519265	27519832	44	19.6998	5.24276	17.551	1	Intergenic	Intergenic	-29382	NM_006990	WASF2	IMD2|SCAR2|WASF4|WAVE2|dJ393P12.2
chr1	27521437	27521790	63	34.2357	6.98555	31.8966	0	Intergenic	Intergenic	-31447	NM_006990	WASF2	IMD2|SCAR2|WASF4|WAVE2|dJ393P12.2
chr1	27527164	27528449	236	211.335	18.3062	207.843	28.5	Intergenic	CpG	-37640	NM_006990	WASF2	IMD2|SCAR2|WASF4|WAVE2|dJ393P12.2
chr1	27636599	27636931	27	9.0197	3.59221	7.11549	0	Intergenic	GA-rich|Low_complexity|Low_complexity	-1580	NM_005248	FGR	SRC2|c-fgr|c-src2|p55-Fgr|p55c-fgr|p58-Fgr|p58c-fgr
chr1	27673320	27673719	44	14.2278	3.83201	12.1848	0	Intergenic	ERVL-E-int|LTR|ERVL	-1328	NM_022873	IFI6	6-16|FAM14C|G1P3|IFI-6-16|IFI616
chr1	27685524	27685882	35	12.6477	4.06372	10.641	0.5	Intergenic	Intergenic	-13511	NM_022873	IFI6	6-16|FAM14C|G1P3|IFI-6-16|IFI616
chr1	27858441	27859155	38	13.006	3.93023	10.9887	3	Intergenic	L2a|LINE|L2	-13745	NM_001039477	THEMIS2	C1orf38|ICB-1|ICB1
chr1	28121315	28121682	42	17.8302	4.91625	15.7135	0	Intergenic	AluY|SINE|Alu	-32862	NR_104214	EYA3	-
chr1	28354542	28354876	35	10.6131	3.49341	8.65677	0	Intergenic	Intergenic	-15031	NM_001350160	PHACTR4	PPP1R124
chr1	28775249	28775565	53	30.9249	7.41036	28.6211	0	Intergenic	CpG	-36763	NM_000911	OPRD1	DOP|DOR|DOR1|OPRD
chr1	28872296	28872622	28	8.83748	3.45445	6.93826	0	Intergenic	Intergenic	-14632	NM_203342	EPB41	4.1R|EL1|HE
chr1	28873602	28873990	58	33.4293	7.42121	31.099	0	Intergenic	(CT)n|Simple_repeat|Simple_repeat	-13295	NM_203342	EPB41	4.1R|EL1|HE
chr1	29131081	29131612	105	81.9634	12.8437	79.2401	0	Intergenic	LTR12C|LTR|ERV1	-7444	NM_001003682	TMEM200B	TTMB
chr1	29134201	29134727	81	55.2245	9.93568	52.6975	0	Intergenic	CpG	-10561	NM_001003682	TMEM200B	TTMB
chr1	30730286	30730616	30	12.5193	4.50191	10.5152	0	Intergenic	Intergenic	-6866	NM_002379	MATN1	CMP|CRTM
chr1	30777345	30777864	33	13.0919	4.38037	11.073	1.5	Intergenic	Intergenic	-19831	NM_006762	LAPTM5	CLAST6
chr1	31154742	31155662	220	159.194	12.2871	155.982	85	Intergenic	G-rich|Low_complexity|Low_complexity	84685	NM_024522	NKAIN1	FAM77C
chr1	31175925	31177180	197	209.877	25.7811	206.393	0.5	Intergenic	SVA_D|Retroposon|SVA	63334	NM_024522	NKAIN1	FAM77C
chr1	31469692	31470030	33	13.1936	4.41295	11.1728	0	Intergenic	(TCCCTT)n|Simple_repeat|Simple_repeat	-30224	NR_034112	LDC1P	LINC01225
chr1	31588283	31589479	144	120.331	15.1541	117.357	0	Intergenic	CpG	10736	NM_001204415	TINAGL1	ARG1|LCN7|LIECG3|TINAGRP
chr1	31705190	31705534	66	28.2562	5.32885	25.9843	0	Intergenic	Intergenic	-1345	NM_001856	COL16A1	447AA|FP1572
chr1	31714437	31715935	136	102.604	12.5768	99.7433	1	Intergenic	Intergenic	-11169	NM_001856	COL16A1	447AA|FP1572
chr1	31771710	31773204	158	134.92	15.9642	131.854	0	Intergenic	CpG	-8117	NM_001364857	ADGRB2	BAI2
chr1	31788387	31789640	102	40.552	5.16388	38.1506	10	Intergenic	Intergenic	-24674	NM_001364857	ADGRB2	BAI2
chr1	31842748	31843155	54	33.4511	8.04464	31.1206	0	Intergenic	(CT)n|Simple_repeat|Simple_repeat	-26901	NM_001281988	SPOCD1	PPP1R146
chr1	31944485	31945012	93	23.6119	3.41743	21.4014	61.5	Intergenic	CpG	-6381	NM_001195100	PTP4A2	HH13|HH7-2|HU-PP-1|OV-1|PRL-2|PRL2|PTP4A|PTPCAAX2|ptp-IV1a|ptp-IV1b
chr1	32337199	32337525	33	9.86775	3.41695	7.93749	0	Intergenic	Intergenic	-1129	NM_023009	MARCKSL1	F52|MACMARCKS|MLP|MLP1|MRP
chr1	32351044	32352311	321	248.678	14.2145	245.009	12	Intergenic	CpG	10565	NM_001167676	FAM229A	-
chr1	32426870	32427392	54	27.0133	6.15684	24.7581	0	Intergenic	CpG	-32690	NM_001143888	BSDC1	-
chr1	32500386	32500968	171	111.298	10.1417	108.382	67	Intergenic	CpG	35605	NM_001145720	ZBTB8B	ZNF916B
chr1	32712229	32712637	90	32.16	4.58371	29.8429	2.5	Intergenic	CpG	-9663	NM_030786	SYNC	SYNC1|SYNCOILIN
chr1	32882204	32882766	48	19.7463	4.8741	17.5969	0	Intergenic	Intergenic	-4006	NM_002143	HPCA	BDR2|DYT2
chr1	32884332	32885091	39	16.322	4.77716	14.234	0	Intergenic	Intergenic	-1779	NM_002143	HPCA	BDR2|DYT2
chr1	32924908	32925265	65	31.9747	6.21872	29.6594	0	Intergenic	HERVS71-int|LTR|ERV1	-23698	NM_001329724	TMEM54	BCLP|CAC-1|CAC1
chr1	32972872	32973396	91	54.4367	8.37395	51.9164	0	Intergenic	CpG	-8325	NM_153341	RNF19B	IBRDC3|NKLAM
chr1	32973963	32975912	474	545.253	34.2226	540.89	2.5	Intergenic	SVA_E|Retroposon|SVA	-10129	NM_153341	RNF19B	IBRDC3|NKLAM
chr1	33050980	33052976	390	437.935	31.6766	433.721	0	Intergenic	SVA_F|Retroposon|SVA	-15067	NM_001319143	AK2	ADK2
chr1	33455598	33456236	57	33.5629	7.60504	31.2313	0	Intergenic	(AG)n|Simple_repeat|Simple_repeat	-16728	NM_001377378	ZSCAN20	KOX29|ZFP-31|ZNF31|ZNF360
chr1	33509160	33510404	63	42.5503	9.3573	40.1303	0	Intergenic	SVA_D|Retroposon|SVA	37137	NM_145238	ZSCAN20	KOX29|ZFP-31|ZNF31|ZNF360
chr1	34247024	34247758	65	45.0284	9.76898	42.5856	0	Intergenic	(TG)n|Simple_repeat|Simple_repeat	70484	NM_001134734	C1orf94	-
chr1	34270995	34271462	51	30.8301	7.69677	28.5272	0	Intergenic	(TC)n|Simple_repeat|Simple_repeat	94322	NM_001134734	C1orf94	-
chr1	34318366	34318774	29	12.0312	4.44045	10.0365	0	Intergenic	MLT1K|LTR|ERVL-MaLR	141663	NM_001134734	C1orf94	-
chr1	34741109	34741425	28	11.3109	4.29243	9.33523	0	Intergenic	L2b|LINE|L2	-13780	NM_005268	GJB5	CX31.1
chr1	34838945	34839439	51	30.8301	7.69677	28.5272	2	Intergenic	GA-rich|Low_complexity|Low_complexity	19853	NM_001164824	SMIM12	C1orf212
chr1	34947690	34948219	37	16.5019	5.04434	14.4112	0	Intergenic	SVA_B|Retroposon|SVA	-18305	NM_001080418	DLGAP3	DAP3|SAPAP3|SPAPA3
chr1	35120747	35121303	52	26.2877	6.19171	24.0404	0	Intergenic	Intergenic	41640	NM_024772	ZMYM1	MYM
chr1	35124939	35125240	35	14.6175	4.6633	12.5642	0	Intergenic	L1MEc|LINE|L1	45705	NM_024772	ZMYM1	MYM
chr1	35148084	35148427	29	12.0312	4.44045	10.0365	0	Intergenic	Harlequin-int|LTR|ERV1	44889	NM_005066	SFPQ	POMP100|PPP1R140|PSF
chr1	35701424	35701747	46	24.2804	6.36397	22.0619	0	Intergenic	(TC)n|Simple_repeat|Simple_repeat	15325	NM_001348691	C1orf216	-
chr1	35704815	35705145	29	10.6761	3.97257	8.71849	0	Intergenic	AluSz6|SINE|Alu	11931	NM_001348691	C1orf216	-
chr1	35707358	35708784	156	124.876	14.17	121.873	1	Intergenic	CpG	8840	NM_001348691	C1orf216	-
chr1	36127131	36127673	136	118.302	16.1814	115.34	0	Intergenic	Intergenic	-2180	NM_005202	COL8A2	FECD|FECD1|PPCD|PPCD2
chr1	36196840	36197135	38	15.96	4.76966	13.8778	0	Intergenic	LTR12C|LTR|ERV1	-27455	NM_001321473	THRAP3	BCLAF2|TRAP150
chr1	36400586	36401331	43	19.051	5.16236	16.9137	1	Intergenic	LTR2752|LTR|ERV1	-3051	NM_032881	LSM10	MST074|MSTP074
chr1	36530534	36530897	30	12.7654	4.58846	10.7526	0	Intergenic	Intergenic	-47402	NM_156039	CSF3R	CD114|GCSFR|SCN7
chr1	36571505	36572231	26	9.91441	3.9964	7.97858	0	Intergenic	Intergenic	-88554	NM_156039	CSF3R	CD114|GCSFR|SCN7
chr1	36760545	36760846	27	10.6052	4.14442	8.64905	0	Intergenic	GA-rich|Low_complexity|Low_complexity	273819	NM_000831	GRIK3	EAA5|GLR7|GLUR7|GluK3|GluR7a
chr1	37079748	37081621	134	130.294	19.982	127.256	0	Intergenic	SVA_D|Retroposon|SVA	-46170	NM_000831	GRIK3	EAA5|GLR7|GLUR7|GluK3|GluR7a
chr1	37518099	37518778	109	74.9953	10.5321	72.321	0	Intergenic	LTR12C|LTR|ERV1	-3673	NM_022756	MEAF6	C1orf149|CENP-28|EAF6|NY-SAR-91
chr1	37660720	37661096	27	10.5563	4.12675	8.60566	0	Intergenic	Intergenic	-26016	NM_001242908	RSPO1	CRISTIN3|RSPO
chr1	38030049	38030697	39	16.6887	4.88609	14.5921	1.5	Intergenic	Intergenic	16420	NM_002699	POU3F1	OCT6|OTF6|SCIP
chr1	38030900	38031328	39	16.6887	4.88609	14.5921	0	Intergenic	Intergenic	15679	NM_002699	POU3F1	OCT6|OTF6|SCIP
chr1	38040144	38040697	56	30.7973	6.94786	28.4964	0	Intergenic	Intergenic	6372	NM_002699	POU3F1	OCT6|OTF6|SCIP
chr1	38804136	38804727	85	67.4835	12.7293	64.8629	0	Intergenic	CpG	55340	NM_001271851	RRAGC	GTR2|LNGODS|LNGOS|RAGC|TIB929
chr1	38817763	38818882	178	177.81	22.1174	174.493	0	Intergenic	CpG	41449	NM_001271851	RRAGC	GTR2|LNGODS|LNGOS|RAGC|TIB929
chr1	39080841	39082593	233	227.774	21.8955	224.202	1	Intergenic	CpG	-2450	NM_012090	MACF1	ABP620|ACF7|KIAA0754|LIS9|Lnc-PMIF|MACF|OFC4
chr1	39609644	39610422	63	33.2709	6.74171	30.942	1	Intergenic	L2a|LINE|L2	29610	NM_014571	HEYL	HESR3|HEY3|HRT3|bHLHb33
chr1	39912988	39913708	92	62.9626	10.1976	60.3754	0	Intergenic	SVA_D|Retroposon|SVA	-11431	NM_001033081	MYCL	L-Myc|LMYC|MYCL1|bHLHe38
chr1	39999027	40000197	147	128.444	16.5031	125.419	0.5	Intergenic	SVA_F|Retroposon|SVA	-40628	NM_001350479	CAP1	CAP|CAP1-PEN
chr1	40131537	40131883	29	6.86683	2.80205	5.04138	0	Intergenic	AluY|SINE|Alu	-29677	NM_012421	RLF	ZN-15L|ZNF292L
chr1	40132819	40133221	36	12.7639	4.016	10.7526	0	Intergenic	CpG	-28367	NM_012421	RLF	ZN-15L|ZNF292L
chr1	40558865	40559298	84	62.8952	11.552	60.3085	0	Intergenic	LTR12C|LTR|ERV1	27445	NM_152373	ZNF684	-
chr1	40782327	40782935	226	198.442	17.5338	195.015	0	Intergenic	Intergenic	-1156	NM_172163	KCNQ4	DFNA2|DFNA2A|KV7.4
chr1	40884057	40884691	158	135.588	16.1118	132.518	0	Intergenic	CpG	-22011	NM_133467	CITED4	-
chr1	41495443	41495879	279	164.083	8.98992	160.843	13.5	Intergenic	Intergenic	-10978	NM_001956	EDN2	ET-2|ET2|PPET2
chr1	41496160	41497438	279	164.083	8.98992	160.843	15.5	Intergenic	Intergenic	-12116	NM_001956	EDN2	ET-2|ET2|PPET2
chr1	41501624	41502077	84	29.9048	4.53746	27.6127	2.5	Intergenic	Intergenic	-17168	NM_001956	EDN2	ET-2|ET2|PPET2
chr1	42145760	42146052	37	16.4685	5.03374	14.3784	0	Intergenic	CpG	-7504	NM_007102	GUCA2B	GCAP-II|UGN
chr1	42360104	42360625	49	28.9247	7.40074	26.644	0	Intergenic	AluJb|SINE|Alu	-20427	NM_173642	RIMKLA	FAM80A|NAAGS|NAAGS-II|NAAGS2
chr1	42916972	42917435	74	47.1086	8.85844	44.649	0	Intergenic	LTR12C|LTR|ERV1	41664	NM_006516	SLC2A1	CSE|DYT17|DYT18|DYT9|EIG12|GLUT|GLUT-1|GLUT1|GLUT1DS|HTLVR|PED|SDCHCN
chr1	43068045	43068653	95	67.0579	10.7465	64.4408	1	Intergenic	CpG	-79555	NM_001101376	CFAP144	FAM183A
chr1	43068849	43069418	95	67.0579	10.7465	64.4408	1.5	Intergenic	Intergenic	-78770	NM_001101376	CFAP144	FAM183A
chr1	43107601	43108064	52	31.7952	7.84479	29.4816	0	Intergenic	LTR12C|LTR|ERV1	-40071	NM_001101376	CFAP144	FAM183A
chr1	43461283	43461847	39	19.941	5.92059	17.7863	0	Intergenic	MLT1A|LTR|ERVL-MaLR	-7576	NM_001190880	HYI	HT036
chr1	43501420	43502478	185	180.553	21.1917	177.22	0.5	Intergenic	SVA_D|Retroposon|SVA	-24088	NM_001329138	PTPRF	BNAH2|LAR
chr1	44069178	44069707	53	31.2341	7.50592	28.9274	0	Intergenic	MSTB|LTR|ERVL-MaLR	-37981	NM_001328630	SLC6A9	GCENSG|GLYT1
chr1	44091816	44092364	49	20.1263	4.88291	17.9692	0.5	Intergenic	AluSp|SINE|Alu	-26731	NM_173484	KLF17	ZLF393|ZNF393|Zfp393
chr1	44103234	44103731	48	17.4309	4.31347	15.3229	0	Intergenic	CpG	-15338	NM_173484	KLF17	ZLF393|ZNF393|Zfp393
chr1	44738157	44738882	139	70.9631	7.08517	68.318	37.5	Intergenic	SVA_B|Retroposon|SVA	-1317	NM_006845	KIF2C	CT139|KNSL6|MCAK
chr1	44794254	44794548	39	6.0291	2.25908	4.2459	0	Intergenic	AluYc|SINE|Alu	-5976	NM_004073	PLK3	CNK|FNK|PLK-3|PRK
chr1	45222928	45223371	81	62.3382	11.989	59.756	0	Intergenic	SVA_E|Retroposon|SVA	-16545	NM_020883	ZSWIM5	-
chr1	45247659	45248360	115	72.5192	9.29506	69.8625	0	Intergenic	SVA_B|Retroposon|SVA	-41405	NM_020883	ZSWIM5	-
chr1	46240210	46242442	1092	1185.89	31.0048	1180.99	0	Intergenic	SVA_F|Retroposon|SVA	-6362	NM_001370766	RAD54L	HR54|RAD54A|hHR54|hRAD54
chr1	46474550	46474946	43	21.9724	6.0426	19.7865	0	Intergenic	CpG	-15088	NM_172225	DMBX1	Atx|MBX|OTX3|PAXB
chr1	46479848	46480207	35	15.4707	4.93839	13.3999	0	Intergenic	Intergenic	-9808	NM_172225	DMBX1	Atx|MBX|OTX3|PAXB
chr1	46485243	46486202	118	102.686	15.8322	99.8249	0	Intergenic	CpG	-4113	NM_172225	DMBX1	Atx|MBX|OTX3|PAXB
chr1	46488074	46488392	26	8.79412	3.59872	6.89581	0	Intergenic	Intergenic	-1603	NM_172225	DMBX1	Atx|MBX|OTX3|PAXB
chr1	46526462	46526765	28	7.49283	3.03776	5.64212	0	Intergenic	Intergenic	8901	NM_001357063	TMEM275	-
chr1	46778461	46778886	30	12.7654	4.58846	10.7526	0	Intergenic	LTR12C|LTR|ERV1	-20372	NR_135003	CYP4B1	CYPIVB1|P-450HP
chr1	47443969	47444336	51	25.9259	6.21031	23.6846	0	Intergenic	CpG	6109	NM_004474	FOXD2	FKHL17|FREAC-9|FREAC9
chr1	47444572	47445350	51	25.9259	6.21031	23.6846	1.5	Intergenic	CpG	6917	NM_004474	FOXD2	FKHL17|FREAC-9|FREAC9
chr1	47507810	47508636	92	64.7034	10.6328	62.1037	0	Intergenic	CpG	70179	NM_004474	FOXD2	FKHL17|FREAC-9|FREAC9
chr1	47533139	47533878	81	62.8153	12.1372	60.229	0	Intergenic	CpG	95465	NM_004474	FOXD2	FKHL17|FREAC-9|FREAC9
chr1	47593098	47593824	71	51.5221	10.6571	49.0247	0.5	Intergenic	CpG	155417	NM_004474	FOXD2	FKHL17|FREAC-9|FREAC9
chr1	47677230	47677699	44	20.7981	5.56024	18.6295	0	Intergenic	Intergenic	239421	NM_004474	FOXD2	FKHL17|FREAC-9|FREAC9
chr1	47694043	47694410	26	8.65531	3.55093	6.76059	0	Intergenic	Intergenic	256183	NM_004474	FOXD2	FKHL17|FREAC-9|FREAC9
chr1	47708587	47710393	165	144.649	16.8678	141.523	0	Intergenic	CpG	271446	NM_004474	FOXD2	FKHL17|FREAC-9|FREAC9
chr1	47711074	47711465	165	144.649	16.8678	141.523	0	Intergenic	MIRb|SINE|MIR	273226	NM_004474	FOXD2	FKHL17|FREAC-9|FREAC9
chr1	47724849	47725558	80	49.1498	8.53247	46.6728	0	Intergenic	CpG	272181	NM_001194986	TRABD2B	TIKI2
chr1	48089498	48089833	43	19.1717	5.19695	17.0301	0	Intergenic	Intergenic	-92281	NM_001194986	TRABD2B	TIKI2
chr1	48191884	48193117	183	191.187	24.4252	187.797	0	Intergenic	SVA_F|Retroposon|SVA	-10073	NR_026749	SKINT1L	BTN12|SKINT1|SKINTL|SKINTP
chr1	48478927	48479785	102	75.7486	11.7761	73.0693	0	Intergenic	SVA_D|Retroposon|SVA	-7148	NM_001286239	SPATA6	HASH|SRF-1|SRF1
chr1	50332855	50333852	155	108.737	11.3155	105.837	0	Intergenic	CpG	90089	NM_032110	DMRTA2	-
chr1	50380984	50382147	114	103.529	17.0217	100.663	0	Intergenic	SVA_D|Retroposon|SVA	41877	NM_032110	DMRTA2	-
chr1	50415252	50416784	32	14.2743	4.88449	12.2269	0	Intergenic	Intergenic	7425	NM_032110	DMRTA2	-
chr1	50424914	50425752	65	23.2226	4.42764	21.0189	0	Intergenic	CpG-1109	-1890	NM_032110	DMRTA2	-
chr1	50426497	50427156	62	32.0182	6.54315	29.7025	1.5	Intergenic	CpG	-3384	NM_032110	DMRTA2	-
chr1	50977435	50978371	138	71.8319	7.25987	69.1804	37.5	Intergenic	CpG	7658	NM_078626	CDKN2C	INK4C|p18|p18-INK4C
chr1	52112170	52112536	28	11.3109	4.29243	9.33523	0	Intergenic	(TC)n|Simple_repeat|Simple_repeat	-29736	NM_007324	ZFYVE9	MADHIP|NSP|PPP1R173|SARA|SMADIP
chr1	52140661	52141002	41	18.2831	5.15031	16.1568	0	Intergenic	GA-rich|Low_complexity|Low_complexity	-1257	NM_007324	ZFYVE9	MADHIP|NSP|PPP1R173|SARA|SMADIP
chr1	52368464	52368761	81	36.1175	5.71573	33.7589	10	Intergenic	CpG	-2408	NM_032449	CC2D1B	Lgd1
chr1	53173475	53173798	29	9.23144	3.50474	7.32193	0	Intergenic	(ACAC)n|Simple_repeat|Simple_repeat	-23187	NM_000098	CPT2	CPT1|CPTASE|IIAE4
chr1	53457805	53458347	73	42.4049	7.7951	39.9862	0	Intergenic	(GA)n|Simple_repeat|Simple_repeat	-1323	NM_033067	DMRTB1	-
chr1	53470032	53470804	45	20.3308	5.31597	18.1709	0	Intergenic	Intergenic	11019	NM_033067	DMRTB1	-
chr1	53479209	53479506	30	12.2035	4.39225	10.2055	0	Intergenic	MLT1B|LTR|ERVL-MaLR	19959	NM_033067	DMRTB1	-
chr1	53483836	53484152	26	8.06163	3.35015	6.18855	0	Intergenic	Intergenic	24595	NM_033067	DMRTB1	-
chr1	53485625	53486058	45	14.0972	3.74194	12.0565	0	Intergenic	Intergenic	26443	NM_033067	DMRTB1	-
chr1	53500105	53502013	43	23.2655	6.4615	21.0613	0	Intergenic	MIRb|SINE|MIR	41660	NM_033067	DMRTB1	-
chr1	53502903	53503829	38	18.9564	5.72495	16.8206	0	Intergenic	Intergenic	43967	NM_033067	DMRTB1	-
chr1	53504438	53505040	38	18.9564	5.72495	16.8206	0	Intergenic	MIR|SINE|MIR	45340	NM_033067	DMRTB1	-
chr1	54004180	54004742	55	34.7385	8.28883	32.3934	0	Intergenic	LTR12C|LTR|ERV1	13725	NM_001276392	LDLRAD1	-
chr1	54120531	54122453	58	32.7901	7.23981	30.4656	0	Intergenic	Intergenic	31689	NM_201546	CDCP2	-
chr1	54474687	54475297	77	57.5309	11.3274	54.9857	0	Intergenic	CpG	-68598	NM_001009955	SSBP3	CSDP|SSDP|SSDP1
chr1	54475419	54476133	77	57.5309	11.3274	54.9857	0	Intergenic	Intergenic	-69382	NM_001009955	SSBP3	CSDP|SSDP|SSDP1
chr1	54488183	54489723	160	100.08	9.49312	97.2354	27.5	Intergenic	Intergenic	-59275	NM_147161	ACOT11	BFIT|STARD14|THEA|THEM1
chr1	54499368	54499968	68	43.2895	8.72998	40.8625	0	Intergenic	CpG	-48560	NM_147161	ACOT11	BFIT|STARD14|THEA|THEM1
chr1	54542018	54543018	206	138.518	10.8341	135.429	18	Intergenic	CpG	-5710	NM_147161	ACOT11	BFIT|STARD14|THEA|THEM1
chr1	54754110	54755265	52	31.7952	7.84479	29.4816	29	Intergenic	Intergenic	9835	NM_152268	PARS2	DEE75|EIEE75|MT-PRORS|proRS
chr1	54926328	54926930	76	57.0987	11.3971	54.5565	0	Intergenic	(GA)n|Simple_repeat|Simple_repeat	-39434	NM_014762	DHCR24	DCE|Nbla03646|SELADIN1|seladin-1
chr1	54996981	54997330	73	37.6085	6.68523	35.2357	0	Intergenic	CpG	-1777	NM_057176	BSND	BART|DFNB73
chr1	56589688	56590117	41	20.594	5.86603	18.4306	0.5	Intergenic	Intergenic	-10340	NM_003713	PLPP3	Dri42|LPP3|PAP2B|PPAP2B|VCIP
chr1	58623267	58623930	108	84.7572	13.0178	82.0149	0	Intergenic	LTR12C|LTR|ERV1	-46347	NM_002353	TACSTD2	EGP-1|EGP1|GA733-1|GA7331|GP50|M1S1|TROP2
chr1	58648354	58649150	54	32.302	7.68171	29.9836	3.5	Intergenic	HAL1|LINE|L1	51310	NM_001085487	MYSM1	2A-DUB|2ADUB|BMFS4
chr1	59250111	59250504	41	21.66	6.21662	19.478	0	Intergenic	Intergenic	-46505	NM_001350793	FGGY	-
chr1	59276989	59277557	74	54.8508	11.1011	52.3265	0	Intergenic	Intergenic	-19540	NM_001350793	FGGY	-
chr1	59800345	59800895	53	32.7684	7.9928	30.4441	0	Intergenic	(TCTC)n|Simple_repeat|Simple_repeat	-14329	NM_015888	HOOK1	HK1
chr1	59969582	59970133	88	71.0376	13.1733	68.3913	0	Intergenic	LTR12C|LTR|ERV1	-43060	NR_134981	CYP2J2	CPJ2|CYPIIJ2
chr1	61042959	61043831	214	190.326	17.8805	186.942	0	Intergenic	CpG	-33832	NM_001145511	NFIA	BRMUTD|C1DELp32p31|CTF|DEL1P32P31|NF-I/A|NF1-A|NFI-A|NFI-L
chr1	61050055	61051180	181	130.306	11.9844	127.269	13.5	Intergenic	CpG	-26609	NM_001145511	NFIA	BRMUTD|C1DELp32p31|CTF|DEL1P32P31|NF-I/A|NF1-A|NFI-A|NFI-L
chr1	61053778	61054302	62	25.6051	5.08622	23.3674	0	Intergenic	CpG	-23187	NM_001145511	NFIA	BRMUTD|C1DELp32p31|CTF|DEL1P32P31|NF-I/A|NF1-A|NFI-A|NFI-L
chr1	61588769	61589441	79	48.5971	8.53121	46.1242	0.5	Intergenic	Intergenic	-65137	NR_073400	MGC34796	-
chr1	62337383	62337680	27	8.83458	3.53041	6.93544	0	Intergenic	MIR|SINE|MIR	-18098	NM_001320269	KANK4	ANKRD38|dJ1078M7.1
chr1	62735556	62736056	45	25.218	6.80868	22.9846	0	Intergenic	Intergenic	-47420	NM_001272002	DOCK7	DEE23|EIEE23|ZIR2
chr1	62751139	62751538	47	27.0535	7.10471	24.796	0	Intergenic	(TC)n|Simple_repeat|Simple_repeat	-32767	NM_178221	ATG4C	APG4-C|APG4C|AUTL1|AUTL3|HsAPG4C
chr1	62753266	62753889	71	43.087	8.23187	40.6616	0.5	Intergenic	LTR12C|LTR|ERV1	-30528	NM_178221	ATG4C	APG4-C|APG4C|AUTL1|AUTL3|HsAPG4C
chr1	62761372	62761898	71	45.9369	9.00017	43.4871	0	Intergenic	LTR12C|LTR|ERV1	-22471	NM_178221	ATG4C	APG4-C|APG4C|AUTL1|AUTL3|HsAPG4C
chr1	64200452	64201789	117	107.454	17.4658	104.562	0.5	Intergenic	SVA_E|Retroposon|SVA	-2502	NR_158768	UBE2U	-
chr1	64414371	64416530	184	202.478	27.3827	199.03	0.5	Intergenic	SVA_D|Retroposon|SVA	-54678	NM_020925	CACHD1	-
chr1	65132396	65132710	28	11.3109	4.29243	9.33523	0	Intergenic	Intergenic	-14996	NM_203464	AK4	AK 4|AK3|AK3L1|AK3L2
chr1	65234350	65234655	32	14.2743	4.88449	12.2269	0	Intergenic	Intergenic	-30191	NM_001256865	DNAJC6	DJC6|PARK19
chr1	65254346	65254953	180	136.074	13.0149	133.001	11	Intergenic	CpG	-10044	NM_001256865	DNAJC6	DJC6|PARK19
chr1	67565074	67565428	37	16.7292	5.11697	14.6319	0	Intergenic	Intergenic	-119950	NM_001199741	GADD45A	DDIT1|GADD45
chr1	67637332	67637679	33	15.0481	5.03251	12.9842	0	Intergenic	(TC)n|Simple_repeat|Simple_repeat	-47695	NM_001199741	GADD45A	DDIT1|GADD45
chr1	67653278	67653816	65	45.0284	9.76898	42.5856	0	Intergenic	(TC)n|Simple_repeat|Simple_repeat	-31654	NM_001199741	GADD45A	DDIT1|GADD45
chr1	68705702	68706015	31	13.5133	4.73648	11.4829	0	Intergenic	(TG)n|Simple_repeat|Simple_repeat	-208777	NM_001114120	DEPDC1	DEP.8|DEPDC1-V2|DEPDC1A|SDP35
chr1	72289409	72289737	37	16.3071	4.98261	14.2195	0	Intergenic	(AT)n|Simple_repeat|Simple_repeat	-7034	NM_173808	NEGR1	DMML2433|IGLON4|KILON|Ntra
chr1	72584774	72585430	69	49.3327	10.361	46.8534	0	Intergenic	GA-rich|Low_complexity|Low_complexity	-302563	NM_173808	NEGR1	DMML2433|IGLON4|KILON|Ntra
chr1	72725290	72725709	27	8.15189	3.30715	6.27612	0	Intergenic	L1PA13|LINE|L1	-442961	NM_173808	NEGR1	DMML2433|IGLON4|KILON|Ntra
chr1	74943312	74943614	34	15.8344	5.18052	13.7542	0	Intergenic	(TC)n|Simple_repeat|Simple_repeat	-184971	NM_001001933	LHX8	LHX7
chr1	74952030	74952502	46	24.7412	6.50825	22.5152	0	Intergenic	LTR12C|LTR|ERV1	-176168	NM_001001933	LHX8	LHX7
chr1	74992746	74993270	62	41.8682	9.32494	39.4536	0	Intergenic	(AG)n|Simple_repeat|Simple_repeat	-135426	NM_001001933	LHX8	LHX7
chr1	75125143	75125741	55	31.9894	7.43377	29.674	0	Intergenic	CpG	-2992	NM_001001933	LHX8	LHX7
chr1	77686883	77687954	79	45.8	7.86729	43.3514	17	Intergenic	SVA_F|Retroposon|SVA	-3992	NM_001308237	ZZZ3	ATAC1
chr1	79204291	79204623	31	13.5133	4.73648	11.4829	0	Intergenic	(AT)n|Simple_repeat|Simple_repeat	-197727	NM_022159	ADGRL4	ELTD1|ETL|KPG_003
chr1	79561525	79561896	34	13.0612	4.27533	11.0428	0	Intergenic	LTR12C|LTR|ERV1	-554981	NM_022159	ADGRL4	ELTD1|ETL|KPG_003
chr1	81178607	81179011	78	29.7337	4.81717	27.445	0	Intergenic	LTR12C|LTR|ERV1	-127383	NM_001366003	ADGRL2	CIRL2|CL2|LEC1|LPHH1|LPHN2
chr1	84396372	84396890	51	28.8758	7.07818	26.5974	0	Intergenic	(TC)n|Simple_repeat|Simple_repeat	-1853	NM_021233	DNASE2B	DLAD
chr1	84699631	84699924	36	17.4429	5.47655	15.332	0	Intergenic	(CA)n|Simple_repeat|Simple_repeat	-9310	NM_001166295	SSX2IP	ADIP|hMsd1
chr1	85049659	85050060	37	16.0303	4.89571	13.9471	0	Intergenic	LTR21A|LTR|ERV1	-1320	NM_001253693	MCOLN3	TRP-ML3|TRPML3
chr1	85302729	85303177	48	23.984	6.01877	21.769	0	Intergenic	Intergenic	-26321	NM_001320715	BCL10	CARMEN|CIPER|CLAP|IMD37|c-E10|mE10
chr1	85597415	85597844	35	16.4612	5.26979	14.3712	1	Intergenic	(CA)n|Simple_repeat|Simple_repeat	16869	NM_001554	CCN1	CYR61|GIG1|IGFBP10
chr1	85615991	85616491	156	123.706	13.9352	120.71	1.5	Intergenic	CpG	35480	NM_001554	CCN1	CYR61|GIG1|IGFBP10
chr1	86215102	86216829	321	353.126	29.56	349.097	0.5	Intergenic	SVA_F|Retroposon|SVA	-58982	NR_146340	COL24A1	-
chr1	86523756	86524255	56	27.7415	6.12476	25.4767	1	Intergenic	LTR12C|LTR|ERV1	-23072	NM_012128	CLCA4	CaCC|CaCC2
chr1	88440363	88440927	61	40.8283	9.17692	38.4234	0	Intergenic	GA-rich|Low_complexity|Low_complexity	-243499	NM_001320707	PKN2	PAK2|PRK2|PRKCL2|PRO2042|Pak-2|STK7
chr1	88466903	88467492	131	123.64	18.7751	120.645	0	Intergenic	LTR12C|LTR|ERV1	-216946	NM_001320707	PKN2	PAK2|PRK2|PRKCL2|PRO2042|Pak-2|STK7
chr1	89128033	89128550	93	64.8959	10.5226	62.2949	0	Intergenic	LTR12C|LTR|ERV1	-2178	NM_004120	GBP2	-
chr1	89797790	89798236	54	33.4011	8.02862	31.071	0	Intergenic	SVA_D|Retroposon|SVA	-23019	NM_001134479	LRRC8D	HsLRRC8D|LRRC5
chr1	89984632	89985129	105	76.1735	11.3899	73.4907	0	Intergenic	LTR12C|LTR|ERV1	10085	NR_002830	GEMIN8P4	-
chr1	90068977	90069289	20	6.116	3.10831	4.32294	0	Intergenic	Intergenic	74023	NM_181781	ZNF326	ZAN75|ZIRD|Zfp326|dJ871E2.1
chr1	90706542	90707278	58	37.2582	8.57574	34.8884	0	Intergenic	CpG	10392	NM_020063	BARHL2	-
chr1	90718108	90718917	61	37.0711	8.03124	34.7028	0	Intergenic	CpG-1314	-1211	NM_020063	BARHL2	-
chr1	90723854	90724211	26	8.37584	3.4557	6.49409	0	Intergenic	Intergenic	-6731	NM_020063	BARHL2	-
chr1	90724961	90725393	30	12.7654	4.58846	10.7526	0	Intergenic	CpG	-7875	NM_020063	BARHL2	-
chr1	91199479	91199781	27	10.6052	4.14442	8.64905	0	Intergenic	(GAAA)n|Simple_repeat|Simple_repeat	-177375	NM_032186	ZNF644	BM-005|MYP21|NatF|ZEP-2
chr1	91535591	91535889	53	23.7535	5.4218	21.5412	0	Intergenic	CpG	34632	NM_001134420	CDC7	CDC7L1|HsCDC7|Hsk1|huCDC7
chr1	91546274	91546946	51	25.3042	6.03719	23.0698	0	Intergenic	Intergenic	45502	NM_001134420	CDC7	CDC7L1|HsCDC7|Hsk1|huCDC7
chr1	92025841	92026791	92	75.8439	13.7654	73.1633	0.5	Intergenic	SVA_B|Retroposon|SVA	-3669	NM_173567	EPHX4	ABHD7|EH4|EPHXRP
chr1	92441834	92442181	38	12.4174	3.77427	10.4151	2	Intergenic	Intergenic	41946	NM_001127215	GFI1	GFI-1|GFI1A|SCN2|ZNF163
chr1	93423238	93423538	28	11.3109	4.29243	9.33523	0	Intergenic	Intergenic	-24730	NM_017737	FNBP1L	C1orf39|TOCA1
chr1	93973104	93973404	30	12.7654	4.58846	10.7526	0	Intergenic	FRAM|SINE|Alu	-63656	NM_001308253	GCLM	GLCLR
chr1	95091247	95091711	76	52.3345	9.97429	49.8312	0	Intergenic	LTR12C|LTR|ERV1	-1038	NM_001199679	TLCD4	TMEM56
chr1	95264748	95265311	56	35.7351	8.43685	33.3798	0	Intergenic	MSTA|LTR|ERVL-MaLR	30820	NM_015485	RWDD3	RSUME
chr1	95272599	95273106	49	28.9247	7.40074	26.644	1	Intergenic	L1MA5A|LINE|L1	38643	NM_015485	RWDD3	RSUME
chr1	98512300	98513661	150	151.298	21.9481	148.132	0	Intergenic	SVA_D|Retroposon|SVA	-148740	NM_015976	SNX7	-
chr1	99372753	99373545	56	35.7351	8.43685	33.3798	0	Intergenic	MSTD|LTR|ERVL-MaLR	108657	NM_014839	PLPPR4	LPPR4|LPR4|PHP1|PRG-1|PRG1
chr1	99823059	99823983	76	57.0899	11.3944	54.5486	0	Intergenic	SVA_D|Retroposon|SVA	-26840	NM_000642	AGL	GDE
chr1	100864969	100865418	61	40.8283	9.17692	38.4234	0	Intergenic	(GA)n|Simple_repeat|Simple_repeat	29648	NM_001033025	EXTL2	EXTR2
chr1	102234847	102235174	42	16.5941	4.57456	14.5018	0	Intergenic	LTR12C|LTR|ERV1	-237777	NR_110211	OLFM3	NOE3|NOELIN3|OPTIMEDIN
chr1	102659928	102660547	101	86.3228	14.9132	83.5699	0	Intergenic	LTR12C|LTR|ERV1	448258	NM_001190709	COL11A1	CO11A1|COLL6|DFNA37|STL2
chr1	102721223	102721878	59	38.7694	8.88089	36.384	0	Intergenic	(GA)n|Simple_repeat|Simple_repeat	386945	NM_001190709	COL11A1	CO11A1|COLL6|DFNA37|STL2
chr1	102853719	102854226	107	77.436	11.3766	74.7445	0	Intergenic	LTR12C|LTR|ERV1	254523	NM_001190709	COL11A1	CO11A1|COLL6|DFNA37|STL2
chr1	103142698	103143115	32	14.2743	4.88449	12.2269	0	Intergenic	L1P|LINE|L1	-34385	NR_134980	COL11A1	CO11A1|COLL6|DFNA37|STL2
chr1	103827130	103827555	50	29.8732	7.54876	27.5814	0	Intergenic	(TC)n|Simple_repeat|Simple_repeat	77502	NM_001008218	AMY1B	AMY1
chr1	104172309	104172754	56	30.9624	6.99439	28.6583	0	Intergenic	LTR12C|LTR|ERV1	99509	NR_033990	THAP3P1	-
chr1	104217493	104217864	37	16.4114	5.01561	14.322	0	Intergenic	LTR12C|LTR|ERV1	144656	NR_033990	THAP3P1	-
chr1	104446003	104446382	32	14.2743	4.88449	12.2269	0	Intergenic	MLT2B4|LTR|ERVL	373170	NR_033990	THAP3P1	-
chr1	104507690	104508205	68	42.9165	8.62517	40.4924	0.5	Intergenic	Intergenic	434925	NR_033990	THAP3P1	-
chr1	104576950	104577380	49	28.9247	7.40074	26.644	0	Intergenic	(AG)n|Simple_repeat|Simple_repeat	504142	NR_033990	THAP3P1	-
chr1	107004562	107004893	31	13.5133	4.73648	11.4829	0	Intergenic	L1MEd|LINE|L1	-51946	NM_018137	PRMT6	HRMT1L6
chr1	107044661	107045235	72	51.7986	10.5469	49.2992	0	Intergenic	LTR12C|LTR|ERV1	-11726	NM_018137	PRMT6	HRMT1L6
chr1	108121441	108121776	24	8.57988	3.70037	6.68734	0	Intergenic	Intergenic	71226	NM_213651	SLC25A24	APC1|SCAMC-1|SCAMC1
chr1	108272779	108273178	87	41.6525	6.25605	39.2409	0	Intergenic	CpG	-28898	NM_001143989	NBPF4	-
chr1	108421007	108421561	81	35.7028	5.64232	33.3493	0	Intergenic	CpG	-29059	NM_001143988	NBPF6	-
chr1	108488864	108490840	238	241.469	23.7737	237.834	0	Intergenic	SVA_F|Retroposon|SVA	39509	NM_001143987	NBPF6	-
chr1	108535977	108536901	84	61.1818	11.0598	58.6084	0	Intergenic	SVA_D|Retroposon|SVA	-23661	NM_001010883	EEIG2	FAM102B|SYM-3B
chr1	108640785	108641373	110	82.7803	12.1713	80.0518	0.5	Intergenic	LTR12C|LTR|ERV1	20014	NM_001102592	HENMT1	C1orf59|HEN1
chr1	108667323	108667896	107	76.4966	11.1572	73.8117	0	Intergenic	LTR12C|LTR|ERV1	-6084	NM_144584	HENMT1	C1orf59|HEN1
chr1	108675287	108676196	139	115.353	14.8939	112.411	0	Intergenic	SVA_F|Retroposon|SVA	-14216	NM_144584	HENMT1	C1orf59|HEN1
chr1	109052837	109053690	138	130.062	18.8909	127.026	1	Intergenic	SVA_B|Retroposon|SVA	-11036	NM_001142550	WDR47	-
chr1	109462238	109462563	39	18.9688	5.59816	16.8328	0	Intergenic	AluSz6|SINE|Alu	-4145	NM_001040709	SYPL2	MG29
chr1	109532385	109532853	39	9.8625	3.08966	7.9326	0	Intergenic	Intergenic	-7253	NM_031936	GPR61	BALGR|GPCR3
chr1	109643454	109643905	52	15.7824	3.71851	13.7062	1	Intergenic	Intergenic	-12396	NR_024538	GSTM4	GSTM4-4|GTM4
chr1	109802505	109802852	27	9.76952	3.84817	7.84175	0	Intergenic	Intergenic	-38756	NM_133181	EPS8L3	EPS8R3|HYPT5
chr1	110122583	110122955	31	13.5133	4.73648	11.4829	0	Intergenic	L1MC5|LINE|L1	10326	NM_203412	UBL4B	-
chr1	110130155	110130724	56	34.203	7.95308	31.8642	0	Intergenic	CpG	17997	NM_203412	UBL4B	-
chr1	110240363	110241037	30	10.937	3.96765	8.9737	0	Intergenic	Intergenic	30386	NM_004978	KCNC4	C1orf30|HKSHIIIC|KSHIIIC|KV3.4
chr1	110396284	110396893	139	123.571	16.9085	120.576	6	Intergenic	LTR12C|LTR|ERV1	-5507	NM_001201548	SLC16A4	MCT4|MCT5
chr1	110555260	110555769	88	68.0491	12.2705	65.4247	0	Intergenic	CpG	-36340	NM_005549	KCNA10	Kcn1|Kv1.8
chr1	110773647	110774220	41	21.66	6.21662	19.478	0	Intergenic	(AG)n|Simple_repeat|Simple_repeat	-97265	NM_001040033	CD53	MOX44|TSPAN25
chr1	111224184	111224518	24	8.57988	3.70037	6.68734	0	Intergenic	Intergenic	-3308	NM_001025197	CHI3L2	CHIL2|YKL-39|YKL39
chr1	111270637	111271224	50	28.8416	7.21712	26.5636	0	Intergenic	CpG	-9593	NR_003928	CHIAP2	-
chr1	112293243	112294500	119	110.089	17.7618	107.18	0	Intergenic	SVA_E|Retroposon|SVA	-102342	NM_018704	CTTNBP2NL	-
chr1	112386128	112386741	49	22.6686	5.53925	20.4715	0	Intergenic	MER52D|LTR|ERV1	-9779	NM_018704	CTTNBP2NL	-
chr1	112743283	112744597	104	90.6963	15.5416	87.9136	0	Intergenic	CpG	25035	NM_182759	TAFA3	FAM19A3|TAFA-3
chr1	112758227	112758546	29	12.0312	4.44045	10.0365	0	Intergenic	Intergenic	39482	NM_182759	TAFA3	FAM19A3|TAFA-3
chr1	112773442	112774505	281	357.626	41.5528	353.585	0	Intergenic	SVA_F|Retroposon|SVA	55069	NM_182759	TAFA3	FAM19A3|TAFA-3
chr1	113983123	113983560	31	9.02645	3.30585	7.12205	0	Intergenic	Intergenic	3868	NM_001286352	OLFML3	HNOEL-iso|OLF44
chr1	113989691	113990104	37	18.2645	5.62456	16.1385	0	Intergenic	Intergenic	10424	NM_001286352	OLFML3	HNOEL-iso|OLF44
chr1	114242189	114243120	89	72.0388	13.2615	69.386	0	Intergenic	SVA_A|Retroposon|SVA	-88786	NM_001253772	SYT6	sytVI
chr1	114346159	114346650	46	10.7416	2.9869	8.78252	2	Intergenic	Intergenic	164798	NM_033020	TRIM33	ECTO|PTC7|RFG7|TF1G|TIF1G|TIF1GAMMA|TIFGAMMA
chr1	114367765	114368235	38	19.0973	5.77258	16.9568	0	Intergenic	Harlequin-int|LTR|ERV1	143203	NM_033020	TRIM33	ECTO|PTC7|RFG7|TF1G|TIF1G|TIF1GAMMA|TIFGAMMA
chr1	114790406	114791533	98	70.9831	11.2445	68.3379	0	Intergenic	SVA_D|Retroposon|SVA	-10285	NR_049742	SIKE1	SIKE
chr1	114804349	114805247	99	81.6134	13.9528	78.893	0	Intergenic	SVA_C|Retroposon|SVA	-24113	NR_049742	SIKE1	SIKE
chr1	115478993	115479468	34	15.8344	5.18052	13.7542	0	Intergenic	Intergenic	-140982	NM_002506	NGF	Beta-NGF|HSAN5|NGFB
chr1	115526277	115526762	42	22.5349	6.36464	20.3396	0	Intergenic	MLT2B2|LTR|ERVL	-115450	NM_001172411	VANGL1	KITENIN|LPP2|STB2|STBM2
chr1	115828186	115828989	58	37.7507	8.73288	35.3751	0	Intergenic	CpG	12115	NM_001111061	NHLH2	HEN2|HH27|NSCL2|bHLHa34
chr1	116146461	116147059	89	65.6039	11.383	62.9973	0	Intergenic	LTR12C|LTR|ERV1	35005	NM_152367	MAB21L3	C1orf161|D5
chr1	116152071	116152502	77	29.3556	4.81096	27.0707	0.5	Intergenic	CpG	40532	NM_152367	MAB21L3	C1orf161|D5
chr1	116167649	116168642	97	52.1071	7.30631	49.6055	12	Intergenic	GA-rich|Low_complexity|Low_complexity	56391	NM_152367	MAB21L3	C1orf161|D5
chr1	116298033	116298432	48	26.1573	6.66982	23.9115	0	Intergenic	LTR12C|LTR|ERV1	-75011	NM_000701	ATP1A1	CMT2DD|HOMGSMR2
chr1	116830602	116830960	41	21.66	6.21662	19.478	0	Intergenic	(CA)n|Simple_repeat|Simple_repeat	76351	NM_001328609	CD2	LFA-2|SRBC|T11
chr1	117806090	117806416	27	10.6052	4.14442	8.64905	0	Intergenic	(GA)n|Simple_repeat|Simple_repeat	123368	NM_001135589	GDAP2	MACROD3|SCAR27
chr1	118324207	118324696	51	30.8301	7.69677	28.5272	0	Intergenic	(TC)n|Simple_repeat|Simple_repeat	-139224	NM_206996	SPAG17	CT143|PF6|SPGF55
chr1	118992901	118993391	47	27.0535	7.10471	24.796	0	Intergenic	CpG	-3636	NM_152380	TBX15	TBX14
chr1	120187629	120187948	36	15.114	4.71548	13.049	0	Intergenic	L1MB7|LINE|L1	-11269	NM_004892	SEC22B	ERS-24|SEC22L1
chr1	120196967	120197504	112	75.4645	10.2338	72.7871	0	Intergenic	CpG	-20716	NM_004892	SEC22B	ERS-24|SEC22L1
chr1	120199191	120199546	40	16.7029	4.78981	14.6059	0	Intergenic	Intergenic	-22849	NM_004892	SEC22B	ERS-24|SEC22L1
chr1	120340920	120341703	174	98.7816	8.30714	95.9458	4.5	Intergenic	CpG	-73715	NR_102405	NBPF8	NBPF8P
chr1	120341819	120342584	174	98.7816	8.30714	95.9458	4	Intergenic	CpG	-72825	NR_102405	NBPF8	NBPF8P
chr1	120698855	120699234	34	15.8344	5.18052	13.7542	0	Intergenic	Intergenic	-24894	NR_157049	NOTCH2NLR	NOTCH2NLD
chr1	120700859	120701443	69	49.3327	10.361	46.8534	0	Intergenic	CpG	-22788	NR_157049	NOTCH2NLR	NOTCH2NLD
chr1	121512027	121512392	32	10.6154	3.70227	8.65899	0	Intergenic	HERV9N-int|LTR|ERV1	-6902	NR_003955	EMBP1	-
chr1	125085537	125088024	292	150.513	7.4976	147.352	1	Intergenic	CpG	3567669	NR_003955	EMBP1	-
chr1	125118157	125119845	188	100.096	7.64992	97.2517	0.5	Intergenic	CpG	3599889	NR_003955	EMBP1	-
chr1	143317972	143318507	52	15.7824	3.71851	13.7062	0	Intergenic	Intergenic	104352	NR_027354	LSP1P5	-
chr1	143320471	143320970	74	40.8933	7.31668	38.4877	0	Intergenic	G-rich|Low_complexity|Low_complexity	101871	NR_027354	LSP1P5	-
chr1	143321183	143321580	74	40.8933	7.31668	38.4877	0	Intergenic	G-rich|Low_complexity|Low_complexity	101210	NR_027354	LSP1P5	-
chr1	143323150	143324348	74	40.8933	7.31668	38.4877	0	Intergenic	Intergenic	98843	NR_027354	LSP1P5	-
chr1	143326329	143327118	139	97.6873	11.2182	94.8588	0	Intergenic	REP522|Satellite|telo	95868	NR_027354	LSP1P5	-
chr1	143333692	143334685	82	28.1011	4.36545	25.8308	0	Intergenic	CpG	88403	NR_027354	LSP1P5	-
chr1	143352880	143354935	145	140.472	20.1107	137.371	0	Intergenic	CpG	68684	NR_027354	LSP1P5	-
chr1	143393800	143394102	29	8.58426	3.30499	6.69161	0	Intergenic	(TC)n|Simple_repeat|Simple_repeat	28641	NR_027354	LSP1P5	-
chr1	143450184	143451250	154	158.344	22.9423	155.137	0	Intergenic	CpG	-26033	NR_027355	LSP1P5	-
chr1	143487887	143488402	52	21.2659	4.90751	19.0912	0	Intergenic	Intergenic	-63461	NR_027355	LSP1P5	-
chr1	143497122	143499140	149	135.538	17.8504	132.468	0	Intergenic	CpG	-73447	NR_027355	LSP1P5	-
chr1	143937590	143937906	56	18.0125	3.94745	15.8931	0	Intergenic	Intergenic	-31771	NM_001372105	H3-7	H3-2|H3.7|HIST2H3PS2|p06
chr1	144076464	144078260	429	287.964	11.245	284.137	0	Intergenic	CpG	-103843	NR_144349	FAM72C	-
chr1	144080530	144081156	78	46.1172	8.06322	43.665	0	Intergenic	(AG)n|Simple_repeat|Simple_repeat	-107324	NR_144349	FAM72C	-
chr1	144101307	144106854	2959	2973.58	26.1736	2967.81	0	Intergenic	(TGGCTGGCT)n|Simple_repeat|Simple_repeat	-130562	NR_144349	FAM72C	-
chr1	144145684	144146358	49	24.1116	5.93664	21.8951	0	Intergenic	G-rich|Low_complexity|Low_complexity	102184	NR_027354	LSP1P5	-
chr1	144146468	144147920	49	24.1116	5.93664	21.8951	0	Intergenic	G-rich|Low_complexity|Low_complexity	101011	NR_027354	LSP1P5	-
chr1	144148466	144148761	49	24.1116	5.93664	21.8951	0	Intergenic	G-rich|Low_complexity|Low_complexity	99591	NR_027354	LSP1P5	-
chr1	144151654	144152494	125	118.079	18.6499	115.119	0	Intergenic	REP522|Satellite|telo	96131	NR_027354	LSP1P5	-
chr1	144152687	144153679	125	118.079	18.6499	115.119	0	Intergenic	Intergenic	95022	NR_027354	LSP1P5	-
chr1	144159399	144160101	79	47.4052	8.24335	44.9423	0	Intergenic	CpG	88455	NR_027354	LSP1P5	-
chr1	144178462	144180454	131	121.658	18.1989	118.675	0	Intergenic	CpG	68747	NR_027354	LSP1P5	-
chr1	144201086	144201422	26	9.91441	3.9964	7.97858	0	Intergenic	(TC)n|Simple_repeat|Simple_repeat	46951	NR_027354	LSP1P5	-
chr1	145232900	145233483	49	26.0613	6.50345	23.8184	0	Intergenic	Intergenic	9007	NM_001144032	PPIAL4E	COAS2|PPIAL4F
chr1	145424936	145425930	291	179.404	9.66481	176.078	49	Intergenic	CpG	-19655	NM_001278267	NBPF20	-
chr1	145430949	145432773	109	73.8	10.2742	71.1342	0	Intergenic	CpG	-26083	NM_001278267	NBPF20	-
chr1	145445381	145445855	41	15.5604	4.38117	13.4879	0	Intergenic	Intergenic	-39840	NM_001278267	NBPF20	-
chr1	145446150	145446600	41	15.5604	4.38117	13.4879	0	Intergenic	Intergenic	-40597	NM_001278267	NBPF20	-
chr1	145448150	145448980	41	15.5604	4.38117	13.4879	0	Intergenic	Intergenic	-42787	NM_001278267	NBPF20	-
chr1	145450169	145450521	48	15.4562	3.8685	13.3855	0	Intergenic	L2c|LINE|L2	-44567	NM_001278267	NBPF20	-
chr1	145450652	145452796	48	15.4562	3.8685	13.3855	0	Intergenic	Intergenic	-45946	NM_001278267	NBPF20	-
chr1	145453660	145454198	48	15.4562	3.8685	13.3855	3	Intergenic	CpG	-48151	NM_001278267	NBPF20	-
chr1	145475591	145476243	59	27.1294	5.67215	24.8711	0	Intergenic	L2a|LINE|L2	-70139	NM_001278267	NBPF20	-
chr1	145478574	145478870	37	16.4399	5.02466	14.3502	0	Intergenic	(TA)n|Simple_repeat|Simple_repeat	-72944	NM_001278267	NBPF20	-
chr1	145485109	145485586	38	16.093	4.80979	14.0089	0	Intergenic	Intergenic	-79570	NM_001278267	NBPF20	-
chr1	145487268	145488386	45	16.0016	4.18698	13.9189	0	Intergenic	AluJb|SINE|Alu	-82049	NM_001278267	NBPF20	-
chr1	145505845	145506390	169	139.985	15.2151	136.887	0	Intergenic	LTR12C|LTR|ERV1	-100340	NM_001278267	NBPF20	-
chr1	145512435	145512745	32	12.1222	4.16658	10.1258	0	Intergenic	(AC)n|Simple_repeat|Simple_repeat	95268	NR_104217	NBPF25P	WI2-925H4.1
chr1	146289816	146290144	38	16.4132	4.90723	14.3238	0	Intergenic	Intergenic	-7793	NR_104005	NUDT4P2	-
chr1	146330255	146330587	30	12.4431	4.47531	10.4404	0	Intergenic	(TC)n|Simple_repeat|Simple_repeat	14486	NM_001368128	PPIAL4H	-
chr1	146472282	146472607	67	21.0121	3.9444	18.8408	5	Intergenic	CpG	-13887	NR_103556	HYDIN2	HYDINP1
chr1	146479747	146480061	41	17.2654	4.85372	15.1599	0	Intergenic	LTR51|LTR|ERV1	-6428	NR_103556	HYDIN2	HYDINP1
chr1	146888466	146888947	45	24.9657	6.72556	22.7371	0	Intergenic	L2a|LINE|L2	-49838	NM_001278141	NBPF12	COAS1|KIAA1245
chr1	147050566	147050863	58	29.6891	6.40389	27.4008	0	Intergenic	CpG	-7676	NR_024442	LOC728989	-
chr1	147061684	147062240	59	27.4452	5.74627	25.1836	0	Intergenic	SVA_B|Retroposon|SVA	-18923	NR_024442	LOC728989	-
chr1	147532919	147533443	60	36.3619	7.97668	34.0013	0	Intergenic	Intergenic	-8320	NM_004326	BCL9	LGS
chr1	147540064	147540460	61	27.2634	5.52352	25.0037	0	Intergenic	(TC)n|Simple_repeat|Simple_repeat	-1239	NM_004326	BCL9	LGS
chr1	147673168	147673508	45	15.2865	4.01638	13.2187	0	Intergenic	AluSx|SINE|Alu	-2814	NR_136636	ACP6	ACPL1|LPAP|PACPL1
chr1	147680666	147681373	133	104.553	13.4541	101.68	0	Intergenic	LTR12C|LTR|ERV1	-10496	NR_136636	ACP6	ACPL1|LPAP|PACPL1
chr1	148528465	148529056	114	30.8763	3.6499	28.5731	0	Intergenic	Intergenic	-45459	NM_001123068	PPIAL4G	COAS-2
chr1	148740581	148740950	35	13.1288	4.20569	11.1092	0	Intergenic	Intergenic	-7790	NR_104005	NUDT4P2	-
chr1	148799071	148799400	27	8.3851	3.38261	6.50293	0	Intergenic	L1MB7|LINE|L1	-7267	NR_158171	SEC22B2P	CH17-189H20.1|SEC22B2
chr1	149102936	149103884	222	124.583	8.30455	121.582	5	Intergenic	CpG	-21099	NM_001277444	NBPF9	AE01
chr1	149175491	149177072	177	97.9389	8.02695	95.1087	36.5	Intergenic	CpG	24864	NR_037182	LOC653513	-
chr1	149285415	149285785	40	7.39844	2.51436	5.55051	0	Intergenic	Intergenic	-52683	NR_158170	SEC22B3P	SEC22B3
chr1	149319108	149319746	78	59.3691	11.6932	56.8092	0	Intergenic	(AG)n|Simple_repeat|Simple_repeat	-18856	NR_158170	SEC22B3P	SEC22B3
chr1	149321343	149321808	118	104.703	16.4066	101.829	0	Intergenic	CpG	-16707	NR_158170	SEC22B3P	SEC22B3
chr1	149558696	149559281	123	29.9564	3.37453	27.6637	0	Intergenic	CpG	-24834	NM_001135789	PPIAL4C	COAS-2
chr1	149747033	149747355	43	16.6423	4.50214	14.5463	0	Intergenic	CpG	-35500	NR_166121	FCGR1A	CD64|CD64A|FCG1|FCGR1|FCRI|FcgammaRI|IGFR1
chr1	150537452	150537893	56	14.1118	3.23625	12.0707	2	Intergenic	Intergenic	-11735	NM_001288607	ADAMTSL4	ADAMTSL-4|ECTOL2|TSRC1
chr1	150539993	150540384	42	11.4713	3.31227	9.49221	0.5	Intergenic	AluSx|SINE|Alu	-9219	NM_001288607	ADAMTSL4	ADAMTSL-4|ECTOL2|TSRC1
chr1	150780987	150782072	155	120.262	13.4023	117.289	0	Intergenic	SVA_F|Retroposon|SVA	-15752	NM_001199739	CTSS	-
chr1	150787954	150788268	36	10.4783	3.39664	8.52938	0.5	Intergenic	Intergenic	20149	NM_000396	CTSK	CTS02|CTSO|CTSO1|CTSO2|PKND|PYCD
chr1	151473288	151473773	85	43.632	6.78961	41.2023	0	Intergenic	CpG	-14037	NM_015100	POGZ	MRD37|WHSUS|ZNF280E|ZNF635|ZNF635m
chr1	151599659	151601243	334	366.406	29.49	362.344	0	Intergenic	SVA_E|Retroposon|SVA	-11599	NM_001330723	SNX27	MRT1|MY014
chr1	151941231	151941602	73	17.1768	3.16246	15.0727	0	Intergenic	(AC)n|Simple_repeat|Simple_repeat	-31906	NM_053055	THEM4	CTMP
chr1	151949178	151949528	35	8.65754	2.98785	6.7628	0	Intergenic	Intergenic	-39842	NM_053055	THEM4	CTMP
chr1	151965946	151966252	34	12.2946	4.043	10.2949	0	Intergenic	(AC)n|Simple_repeat|Simple_repeat	27760	NM_002966	S100A10	42C|ANX2L|ANX2LG|CAL1L|CLP11|Ca[1]|GP11|P11|p10
chr1	151978863	151979363	70	35.3653	6.4894	33.0148	14	Intergenic	(TC)n|Simple_repeat|Simple_repeat	14746	NM_002966	S100A10	42C|ANX2L|ANX2LG|CAL1L|CLP11|Ca[1]|GP11|P11|p10
chr1	152134515	152134867	27	10.6052	4.14442	8.64905	0	Intergenic	L1M1|LINE|L1	-19237	NM_007113	TCHH	THH|THL|TRHY|UHS3
chr1	152143402	152143765	36	15.4396	4.81768	13.3691	0	Intergenic	L1MA10|LINE|L1	15644	NM_001122965	RPTN	-
chr1	152144626	152145662	81	51.209	8.90032	48.7149	0	Intergenic	SVA_C|Retroposon|SVA	14084	NM_001122965	RPTN	-
chr1	152188844	152189509	103	52.0603	6.80642	49.5589	0	Intergenic	CpG	-29949	NM_001122965	RPTN	-
chr1	152195829	152196985	159	153.399	20.2434	150.221	0	Intergenic	SVA_C|Retroposon|SVA	27786	NM_001009931	HRNR	FLG3|S100A16|S100a18
chr1	152256112	152256963	93	61.7884	9.76834	59.21	0	Intergenic	SVA_D|Retroposon|SVA	-32345	NM_001009931	HRNR	FLG3|S100A16|S100a18
chr1	152371754	152372312	41	21.66	6.21662	19.478	0	Intergenic	L1MD3|LINE|L1	-12027	NM_001014342	FLG2	IFPS|PSS6
chr1	152405661	152405970	35	16.6327	5.32854	14.537	0	Intergenic	AluJb|SINE|Alu	8447	NM_016190	CRNN	C1orf10|DRC1|PDRC1|SEP53
chr1	152463687	152464140	51	29.7144	7.33928	27.4259	0	Intergenic	(TC)n|Simple_repeat|Simple_repeat	-46889	NM_178438	LCE5A	LEP18|SPRL5A
chr1	152471929	152472715	72	35.7192	6.37382	33.3655	0	Intergenic	SVA_D|Retroposon|SVA	-38481	NM_178438	LCE5A	LEP18|SPRL5A
chr1	152748478	152749020	40	20.7953	6.06861	18.6268	0	Intergenic	(TCTC)n|Simple_repeat|Simple_repeat	-9276	NM_001025231	KPRP	C1orf45
chr1	152979577	152980077	42	22.5349	6.36464	20.3396	0	Intergenic	(TC)n|Simple_repeat|Simple_repeat	-4254	NM_005987	SPRR1A	SPRK
chr1	153277067	153277612	56	34.2618	7.97129	31.9224	0	Intergenic	MLT1A|LTR|ERVL-MaLR	17653	NM_000427	LORICRIN	LOR
chr1	153293066	153293414	30	10.115	3.70473	8.17438	0	Intergenic	Intergenic	19712	NM_052891	PGLYRP3	PGLYRPIalpha|PGRP-Ialpha|PGRPIA
chr1	153520040	153520406	42	16.4099	4.52495	14.3205	0	Intergenic	GA-rich|Low_complexity|Low_complexity	15768	NM_014624	S100A6	2A9|5B10|CABP|CACY|PRA|S10A6
chr1	153521627	153522253	197	173.658	17.4153	170.364	1.5	Intergenic	LTR12C|LTR|ERV1	14051	NM_014624	S100A6	2A9|5B10|CABP|CACY|PRA|S10A6
chr1	153532941	153533408	63	14.1231	3.01136	12.0819	148	Intergenic	Intergenic	2816	NM_014624	S100A6	2A9|5B10|CABP|CACY|PRA|S10A6
chr1	153574573	153575472	164	125.26	13.1233	122.254	0	Intergenic	SVA_C|Retroposon|SVA	-9179	NM_001366407	S100A2	CAN19|S100L
chr1	153582417	153583494	162	136.06	15.5295	132.987	0	Intergenic	SVA_A|Retroposon|SVA	-17112	NM_001366407	S100A2	CAN19|S100L
chr1	153783465	153783864	103	47.5348	6.09864	45.0708	0	Intergenic	CpG	8258	NM_001317929	SLC27A3	ACSVL3|FATP3|VLCS-3
chr1	153799680	153800351	23	7.93727	3.55236	6.06758	0	Intergenic	Intergenic	6069	NR_126565	LOC343052	-
chr1	153924784	153925149	55	17.2143	3.84562	15.1097	0	Intergenic	FLAM_C|SINE|Alu	-1995	NM_020699	GATAD2B	GANDS|MRD18|P66beta|p68
chr1	153989184	153989557	71	20.8409	3.74982	18.6718	0	Intergenic	AluY|SINE|Alu	-1384	NM_001349947	RPS27	DBA17|MPS-1|MPS1|S27|eS27
chr1	154287133	154287910	144	109.147	12.7643	106.245	0	Intergenic	SVA_D|Retroposon|SVA	14893	NM_001018837	HAX1	HCLSBP1|HS1BP1|SCN3
chr1	154352368	154353350	37	13.2594	4.07605	11.2375	0	Intergenic	Intergenic	24061	NM_001367934	ATP8B2	ATPID
chr1	154379413	154379799	41	11.9284	3.46923	9.93973	0	Intergenic	SVA_F|Retroposon|SVA	-25737	NM_001206866	IL6R	CD126|HIES5|IL-1Ra|IL-6R|IL-6R-1|IL-6RA|IL6Q|IL6QTL|IL6RA|IL6RQ|gp80
chr1	154380891	154381382	37	14.5707	4.4527	12.5184	0	Intergenic	(CTCT)n|Simple_repeat|Simple_repeat	-24206	NM_001206866	IL6R	CD126|HIES5|IL-1Ra|IL-6R|IL-6R-1|IL-6RA|IL6Q|IL6QTL|IL6RA|IL6RQ|gp80
chr1	154657608	154658126	46	24.6512	6.4799	22.4263	0	Intergenic	(TG)n|Simple_repeat|Simple_repeat	-29870	NM_001365046	ADAR	ADAR1|AGS6|DRADA|DSH|DSRAD|G1P1|IFI-4|IFI4|K88DSRBP|P136
chr1	154670660	154671145	104	75.8206	11.4641	73.1408	0	Intergenic	LTR12C|LTR|ERV1	-42906	NM_001365046	ADAR	ADAR1|AGS6|DRADA|DSH|DSRAD|G1P1|IFI-4|IFI4|K88DSRBP|P136
chr1	154677888	154678466	97	59.2664	8.6984	56.7081	0	Intergenic	LTR12C|LTR|ERV1	-50180	NM_001365046	ADAR	ADAR1|AGS6|DRADA|DSH|DSRAD|G1P1|IFI-4|IFI4|K88DSRBP|P136
chr1	154999147	155000401	201	125.816	9.67453	122.807	44.5	Intergenic	CpG	-2875	NM_001377453	ZBTB7B	CKROX|THPOK|ZBTB15|ZFP-67|ZFP67|ZNF857B|c-KROX|hcKROX|vGAF
chr1	155000765	155002398	196	108.59	8.09606	105.691	161.5	Intergenic	CpG	-1067	NM_001377453	ZBTB7B	CKROX|THPOK|ZBTB15|ZFP-67|ZFP67|ZNF857B|c-KROX|hcKROX|vGAF
chr1	155091280	155092087	57	11.7592	2.81559	9.77428	0	Intergenic	Intergenic	12847	NM_004952	EFNA3	EFL2|EPLG3|Ehk1-L|LERK3
chr1	155103796	155104172	46	17.0705	4.37324	14.968	0	Intergenic	(AG)n|Simple_repeat|Simple_repeat	-23892	NM_182685	EFNA1	B61|ECKLG|EFL1|EPLG1|GMAN|LERK-1|LERK1|TNFAIP4
chr1	155111960	155112695	47	12.1927	3.23562	10.1949	0	Intergenic	Intergenic	-15548	NM_182685	EFNA1	B61|ECKLG|EFL1|EPLG1|GMAN|LERK-1|LERK1|TNFAIP4
chr1	155126014	155126806	239	100.34	5.78383	97.4941	31	Intergenic	CpG	-1466	NM_182685	EFNA1	B61|ECKLG|EFL1|EPLG1|GMAN|LERK-1|LERK1|TNFAIP4
chr1	155166172	155167441	112	65.3096	8.28797	62.705	1.5	Intergenic	Intergenic	6497	NM_173852	KRTCAP2	KCP2
chr1	156356885	156357514	83	27.6089	4.2511	25.3456	0	Intergenic	Intergenic	-12011	NR_146764	RHBG	SLC42A2
chr1	156388003	156388863	73	39.4003	7.08521	37.0097	0	Intergenic	CpG	19222	NR_146763	RHBG	SLC42A2
chr1	156390595	156391569	49	20.4904	4.97357	18.3284	0	Intergenic	Intergenic	21871	NR_146763	RHBG	SLC42A2
chr1	156391989	156392810	37	10.074	3.2387	8.13461	0	Intergenic	Intergenic	23189	NR_146763	RHBG	SLC42A2
chr1	156577975	156578470	77	42.7202	7.39669	40.299	0	Intergenic	Intergenic	-1500	NM_001105669	TTC24	-
chr1	156691096	156691567	52	16.8905	3.94251	14.7907	0	Intergenic	Intergenic	-13925	NM_006617	NES	Nbla00170
chr1	156692577	156693627	52	16.8905	3.94251	14.7907	0	Intergenic	Intergenic	12481	NM_001878	CRABP2	CRABP-II|RBP6
chr1	156707743	156708190	112	57.3644	6.97915	54.8203	5	Intergenic	Intergenic	-2151	NM_001199723	CRABP2	CRABP-II|RBP6
chr1	156887276	156888319	34	9.93584	3.37315	7.99961	0	Intergenic	Intergenic	-5920	NM_001080471	PEAR1	JEDI|MEGF12
chr1	157054375	157054936	71	50.339	10.2889	47.8522	0	Intergenic	L1ME1|LINE|L1	-7753	NM_001377418	ARHGEF11	GTRAP48|PDZ-RHOGEF
chr1	157074144	157074599	43	8.60635	2.6678	6.71316	0	Intergenic	Intergenic	25436	NM_001004341	ETV3L	-
chr1	157154640	157156189	70	19.5476	3.59319	17.4009	12.5	Intergenic	Intergenic	-16824	NM_005240	ETV3	METS|PE-1|PE1
chr1	157164005	157164358	41	10.5037	3.1434	8.55422	0	Intergenic	Intergenic	-25591	NM_005240	ETV3	METS|PE-1|PE1
chr1	157194723	157195939	132	117.161	16.7234	114.207	0	Intergenic	CpG	-56740	NM_005240	ETV3	METS|PE-1|PE1
chr1	157229847	157230358	56	35.2611	8.28504	32.9114	0	Intergenic	(GA)n|Simple_repeat|Simple_repeat	-91512	NM_005240	ETV3	METS|PE-1|PE1
chr1	157446244	157446813	135	112.365	14.9126	109.442	0	Intergenic	LTR12C|LTR|ERV1	105986	NM_001195388	FCRL5	BXMAS1|CD307|CD307e|FCRH5|IRTA2|PRO820
chr1	157473286	157473731	39	19.941	5.92059	17.7863	0	Intergenic	GA-rich|Low_complexity|Low_complexity	79006	NM_001195388	FCRL5	BXMAS1|CD307|CD307e|FCRH5|IRTA2|PRO820
chr1	157849556	157849917	27	10.6052	4.14442	8.64905	0	Intergenic	(TTTC)n|Simple_repeat|Simple_repeat	-7929	NM_005894	CD5L	AIM|API6|CT-2|PRO229|SP-ALPHA|Spalpha|hAIM
chr1	157964121	157964522	41	16.8529	4.73663	14.7538	0	Intergenic	MLT1B|LTR|ERVL-MaLR	-28951	NM_001286349	KIRREL1	KIRREL|NEPH1|NPHS23
chr1	157978778	157979280	83	51.0583	8.59499	48.5652	0	Intergenic	CpG	-14244	NM_001286349	KIRREL1	KIRREL|NEPH1|NPHS23
chr1	158296797	158297131	28	11.3109	4.29243	9.33523	0	Intergenic	L1PA13|LINE|L1	7041	NM_001765	CD1C	BDCA1|CD1|CD1A|R7
chr1	158348971	158349422	81	54.2832	9.68523	51.7639	0	Intergenic	LTR12C|LTR|ERV1	-4499	NM_001185114	CD1E	CD1A|R2
chr1	158374203	158374585	56	27.2708	6.00433	25.0111	0	Intergenic	LTR12C|LTR|ERV1	20500	NM_001042587	CD1E	CD1A|R2
chr1	158487779	158488390	64	43.9684	9.62097	41.5349	0	Intergenic	Intergenic	8207	NM_001004472	OR10R2	OR1-8|OR10R2Q
chr1	158714713	158715142	35	16.6327	5.32854	14.537	0	Intergenic	Intergenic	3187	NM_001005327	OR6K3	OR1-18
chr1	158726517	158726895	36	17.4429	5.47655	15.332	0	Intergenic	(TATC)n|Simple_repeat|Simple_repeat	-8591	NM_001005327	OR6K3	OR1-18
chr1	158728793	158729165	36	17.4429	5.47655	15.332	0	Intergenic	(GA)n|Simple_repeat|Simple_repeat	-10864	NM_001005327	OR6K3	OR1-18
chr1	158787367	158787893	50	29.8732	7.54876	27.5814	0	Intergenic	(CT)n|Simple_repeat|Simple_repeat	-9995	NM_001005278	OR6N2	OR1-23
chr1	158924158	158924511	42	22.5349	6.36464	20.3396	0	Intergenic	(CA)n|Simple_repeat|Simple_repeat	-7217	NM_198928	PYHIN1	IFIX
chr1	159133119	159133629	23	7.04901	3.22587	5.21775	0	Intergenic	L1MC5|LINE|L1	-38241	NM_001346510	CADM3	BIgR|CMT2FF|IGSF4B|NECL1|Necl-1|TSLL1|synCAM3
chr1	159365164	159365476	22	7.31196	3.40434	5.46648	0	Intergenic	MIRc|SINE|MIR	-32145	NM_001363557	OR10J1	HGMP07J|HSHGMP07J
chr1	159449446	159450005	43	19.8669	5.39918	17.7158	0.5	Intergenic	SVA_C|Retroposon|SVA	10004	NM_012351	OR10J1	HGMP07J|HSHGMP07J
chr1	159494556	159495152	95	60.1377	9.12566	57.5724	0	Intergenic	LTR12C|LTR|ERV1	41153	NM_001004469	OR10J5	MOR23|OLFR16|OR1-28
chr1	159594754	159595059	41	13.0092	3.72789	10.9918	0.5	Intergenic	Intergenic	7081	NM_001639	APCS	HEL-S-92n|PTX2|SAP
chr1	159756705	159757082	45	21.2276	5.57183	19.0536	0	Intergenic	Intergenic	-24068	NM_001319659	DUSP23	DUSP25|LDP-3|LDP3|MOSP|VHZ
chr1	159947974	159948392	43	19.7082	5.35258	17.5594	0	Intergenic	(CTC)n|Simple_repeat|Simple_repeat	-2570	NM_020789	IGSF9	FP18798|IGSF9A|Nrt1
chr1	160112131	160112468	40	14.5599	4.19406	12.5079	0	Intergenic	Intergenic	-3459	NM_000702	ATP1A2	DEE98|FARIMPD|FHM2|MHP2
chr1	160112807	160113187	40	14.5599	4.19406	12.5079	0	Intergenic	(CA)n|Simple_repeat|Simple_repeat	-2762	NM_000702	ATP1A2	DEE98|FARIMPD|FHM2|MHP2
chr1	160375259	160375706	55	24.9907	5.53682	22.7618	0	Intergenic	(TC)n|Simple_repeat|Simple_repeat	8412	NM_005598	NHLH1	HEN1|NSCL|NSCL1|bHLHa35
chr1	160433053	160433540	58	36.1856	8.24038	33.8264	0	Intergenic	MLT1A|LTR|ERVL-MaLR	32733	NM_020335	VANGL2	LPP1|LTAP|STB1|STBM|STBM1
chr1	160531885	160532558	47	22.2666	5.64432	20.0769	0	Intergenic	SVA_A|Retroposon|SVA	-8967	NM_001184716	SLAMF6	CD352|KALI|KALIb|Ly108|NTB-A|NTBA|SF2000
chr1	160767067	160767462	37	18.2645	5.62456	16.1385	0	Intergenic	(GA)n|Simple_repeat|Simple_repeat	28018	NM_001282592	SLAMF7	19A|CD319|CRACC|CS1
chr1	160901993	160902414	55	32.8561	7.69634	30.5309	0	Intergenic	(GA)n|Simple_repeat|Simple_repeat	-17024	NM_017625	ITLN1	HL-1|HL1|INTL|ITLN|LFR|hIntL|omentin
chr1	160981839	160982314	58	28.4719	6.09516	26.1977	0	Intergenic	Intergenic	-27268	NM_080878	ITLN2	HL-2|HL2
chr1	161029100	161029961	150	127.843	15.7992	124.821	1.5	Intergenic	SVA_B|Retroposon|SVA	-8379	NM_001382727	F11R	CD321|JAM|JAM1|JAMA|JCAM|KAT|PAM-1
chr1	161255741	161256063	40	16.7739	4.81038	14.6758	0	Intergenic	HERV9NC-int|LTR|ERV1	-2843	NM_001102566	PCP4L1	IQM1
chr1	161389824	161390554	176	91.0235	7.33036	88.2387	206	Intergenic	CpG	-22313	NM_001013625	CFAP126	C1orf192|Flattop|Fltp
chr1	161396175	161396500	44	8.92093	2.69836	7.01927	0.5	Intergenic	(AG)n|Simple_repeat|Simple_repeat	-28462	NM_001013625	CFAP126	C1orf192|Flattop|Fltp
chr1	161422629	161423899	407	411.829	24.8786	407.664	0	Intergenic	SVA_D|Retroposon|SVA	-55388	NM_001013625	CFAP126	C1orf192|Flattop|Fltp
chr1	161439923	161441356	1054	593.289	8.75102	588.87	54	Intergenic	CpG	-64817	NM_021642	FCGR2A	CD32|CD32A|CDw32|FCG2|FCGR2|FCGR2A1|FcGR|FcgammaRIIa|IGFR2
chr1	161441598	161444130	1054	593.289	8.75102	588.87	0	Intergenic	CpG	-62593	NM_021642	FCGR2A	CD32|CD32A|CDw32|FCG2|FCGR2|FCGR2A1|FcGR|FcgammaRIIa|IGFR2
chr1	161446779	161447677	1166	501.027	6.1604	496.72	0	Intergenic	CpG	-58229	NM_021642	FCGR2A	CD32|CD32A|CDw32|FCG2|FCGR2|FCGR2A1|FcGR|FcgammaRIIa|IGFR2
chr1	161447784	161451315	1166	501.027	6.1604	496.72	0	Intergenic	CpG	-55907	NM_021642	FCGR2A	CD32|CD32A|CDw32|FCG2|FCGR2|FCGR2A1|FcGR|FcgammaRIIa|IGFR2
chr1	161451672	161452136	371	57.8474	2.61864	55.3	0	Intergenic	CpG	-53553	NM_021642	FCGR2A	CD32|CD32A|CDw32|FCG2|FCGR2|FCGR2A1|FcGR|FcgammaRIIa|IGFR2
chr1	161454094	161455060	1342	427.565	4.5056	423.369	0	Intergenic	CpG	-50880	NM_021642	FCGR2A	CD32|CD32A|CDw32|FCG2|FCGR2|FCGR2A1|FcGR|FcgammaRIIa|IGFR2
chr1	161455181	161458314	1342	427.565	4.5056	423.369	0	Intergenic	CpG	-48709	NM_021642	FCGR2A	CD32|CD32A|CDw32|FCG2|FCGR2|FCGR2A1|FcGR|FcgammaRIIa|IGFR2
chr1	161461583	161462476	1192	550.5	6.72153	546.13	0	Intergenic	CpG	-43427	NM_021642	FCGR2A	CD32|CD32A|CDw32|FCG2|FCGR2|FCGR2A1|FcGR|FcgammaRIIa|IGFR2
chr1	161462578	161465952	1192	550.5	6.72153	546.13	0	Intergenic	CpG	-41192	NM_021642	FCGR2A	CD32|CD32A|CDw32|FCG2|FCGR2|FCGR2A1|FcGR|FcgammaRIIa|IGFR2
chr1	161466421	161466933	1192	550.5	6.72153	546.13	0	Intergenic	CpG	-38780	NM_021642	FCGR2A	CD32|CD32A|CDw32|FCG2|FCGR2|FCGR2A1|FcGR|FcgammaRIIa|IGFR2
chr1	161468945	161469849	1353	420.792	4.40593	416.61	0	Intergenic	CpG	-36060	NM_021642	FCGR2A	CD32|CD32A|CDw32|FCG2|FCGR2|FCGR2A1|FcGR|FcgammaRIIa|IGFR2
chr1	161469971	161472593	1353	420.792	4.40593	416.61	0	Intergenic	CpG	-34175	NM_021642	FCGR2A	CD32|CD32A|CDw32|FCG2|FCGR2|FCGR2A1|FcGR|FcgammaRIIa|IGFR2
chr1	161479052	161479373	51	19.6784	4.61548	17.53	0	Intergenic	LTR12C|LTR|ERV1	-26244	NM_021642	FCGR2A	CD32|CD32A|CDw32|FCG2|FCGR2|FCGR2A1|FcGR|FcgammaRIIa|IGFR2
chr1	161616471	161617284	73	36.0252	6.34576	33.6675	0	Intergenic	SVA_C|Retroposon|SVA	10819	NR_024151	HSPA7	HSP70B
chr1	161736282	161736809	71	46.3167	9.10642	43.863	0	Intergenic	(GA)n|Simple_repeat|Simple_repeat	-13240	NM_007240	DUSP12	DUSP1|YVH1
chr1	161974194	161974788	64	33.0951	6.5866	30.7678	0	Intergenic	Intergenic	49974	NM_001297713	OLFML2B	-
chr1	162432994	162433629	172	145.646	15.8816	142.514	0	Intergenic	LTR12C|LTR|ERV1	-21176	NM_053282	SH2D1B	EAT2
chr1	162465403	162466389	135	100.438	12.2746	97.592	0	Intergenic	SVA_D|Retroposon|SVA	-31278	NM_001184763	UHMK1	KIS|KIST|P-CIP2
chr1	162537246	162537562	56	24.0864	5.23198	21.8703	0	Intergenic	(GA)n|Simple_repeat|Simple_repeat	-24036	NM_001324115	UAP1	AGX|AGX1|AGX2|SPAG2
chr1	162822397	162822853	68	32.604	6.07407	30.2829	1.5	Intergenic	CpG	31923	NM_016371	HSD17B7	PRAP|SDR37C1
chr1	163363193	163363508	31	13.5133	4.73648	11.4829	0	Intergenic	MLT1F1|LTR|ERVL-MaLR	41397	NM_145697	NUF2	CDCA1|CT106|NUF2R
chr1	163373914	163374318	22	7.31196	3.40434	5.46648	0	Intergenic	(CTTT)n|Simple_repeat|Simple_repeat	49075	NR_104294	LOC100422212	-
chr1	163464346	163464685	33	15.0481	5.03251	12.9842	0	Intergenic	(AG)n|Simple_repeat|Simple_repeat	-41325	NR_104294	LOC100422212	-
chr1	163498354	163499441	95	66.1684	10.5265	63.558	0	Intergenic	SVA_A|Retroposon|SVA	-75707	NR_104294	LOC100422212	-
chr1	163546132	163546445	39	11.5549	3.4925	9.57401	0	Intergenic	SVA_B|Retroposon|SVA	-123098	NR_104294	LOC100422212	-
chr1	163667070	163667578	36	17.4429	5.47655	15.332	0	Intergenic	L2a|LINE|L2	-244133	NR_104294	LOC100422212	-
chr1	163714999	163715611	154	158.344	22.9423	155.137	0	Intergenic	Intergenic	-292114	NR_104294	LOC100422212	-
chr1	163790479	163790932	53	32.7684	7.9928	30.4441	0	Intergenic	(AG)n|Simple_repeat|Simple_repeat	-367515	NR_104294	LOC100422212	-
chr1	164231914	164232491	61	40.8283	9.17692	38.4234	0	Intergenic	(TC)n|Simple_repeat|Simple_repeat	-326981	NM_002585	PBX1	CAKUHED
chr1	164271525	164271839	27	10.6052	4.14442	8.64905	0	Intergenic	L1PA17|LINE|L1	-287502	NM_002585	PBX1	CAKUHED
chr1	164453565	164453942	39	18.3729	5.40615	16.2455	0	Intergenic	GA-rich|Low_complexity|Low_complexity	-105430	NM_002585	PBX1	CAKUHED
chr1	164471851	164472276	47	26.0902	6.79258	23.8469	0	Intergenic	(CTCT)n|Simple_repeat|Simple_repeat	-87120	NM_002585	PBX1	CAKUHED
chr1	164507523	164507820	28	10.5517	4.02485	8.60132	0	Intergenic	(AGAA)n|Simple_repeat|Simple_repeat	-51512	NM_002585	PBX1	CAKUHED
chr1	165115996	165116398	24	7.60542	3.34675	5.75124	0	Intergenic	(CTTCTT)n|Simple_repeat|Simple_repeat	240044	NM_001174069	LMX1A	DFNA7|LMX1|LMX1.1
chr1	165117443	165117810	79	42.8986	7.22036	40.4758	0	Intergenic	CpG	238614	NM_001174069	LMX1A	DFNA7|LMX1|LMX1.1
chr1	165376015	165376607	68	31.4829	5.83439	29.1739	0	Intergenic	Intergenic	-19596	NM_177398	LMX1A	DFNA7|LMX1|LMX1.1
chr1	165619843	165620225	43	22.5559	6.22935	20.3603	0	Intergenic	Intergenic	-11200	NM_004528	MGST3	GST-3|GST-III
chr1	165622521	165622959	40	19.9443	5.78674	17.7896	0	Intergenic	(GA)n|Simple_repeat|Simple_repeat	-8494	NM_004528	MGST3	GST-3|GST-III
chr1	166287812	166288357	68	42.2077	8.4285	39.7904	0	Intergenic	L1MEi|LINE|L1	-121084	NM_001017961	FAM78B	-
chr1	166553240	166553744	56	35.7351	8.43685	33.3798	0	Intergenic	MER51-int|LTR|ERV1	-50424	NR_002925	FMO9P	-
chr1	166720255	166720620	26	9.91441	3.9964	7.97858	0	Intergenic	MER57-int|LTR|ERV1	116522	NR_002925	FMO9P	-
chr1	166796969	166797299	35	13.2665	4.24686	11.2444	0	Intergenic	Intergenic	-42341	NM_017542	POGK	BASS2|KRBOX2|LST003
chr1	166884032	166884598	85	53.7602	8.97097	51.2447	0	Intergenic	CpG	-8051	NM_053053	TADA1	ADA1|HFI1|STAF42|TADA1L|hADA1
chr1	167029231	167029889	57	26.7365	5.76935	24.4843	0	Intergenic	SVA_B|Retroposon|SVA	40280	NM_032858	MAEL	CT128|SPATA35
chr1	167527008	167527481	43	21.0728	5.76189	18.9007	0	Intergenic	(GA)n|Simple_repeat|Simple_repeat	-8716	NM_198053	CD247	CD3-ZETA|CD3H|CD3Q|CD3Z|CD3ZETA|IMD25|T3Z|TCRZ
chr1	167624804	167625213	46	23.7378	6.19682	21.5258	0	Intergenic	(CT)n|Simple_repeat|Simple_repeat	-5184	NM_001322923	RCSD1	CAPZIP|MK2S4
chr1	167806215	167806710	91	52.4971	7.96783	49.9927	0	Intergenic	SVA_A|Retroposon|SVA	84481	NM_003953	MPZL1	MPZL1b|PZR|PZR1b|PZRa|PZRb
chr1	168207605	168208568	130	106.019	14.3028	103.137	0	Intergenic	SVA_C|Retroposon|SVA	-17917	NM_199344	SFT2D2	UNQ512|dJ747L4.C1.2
chr1	168523034	168523550	70	42.7904	8.29456	40.3685	0	Intergenic	Intergenic	20705	NM_003175	XCL2	SCM-1b|SCM1B|SCYC2
chr1	168524279	168524743	57	32.6397	7.33572	30.3181	0	Intergenic	MSTA|LTR|ERVL-MaLR	19486	NM_003175	XCL2	SCM-1b|SCM1B|SCYC2
chr1	168557944	168558277	31	7.4421	2.86402	5.59267	0	Intergenic	Intergenic	-14114	NM_003175	XCL2	SCM-1b|SCM1B|SCYC2
chr1	169661166	169661548	50	20.1511	4.80537	17.9936	0	Intergenic	LTR12C|LTR|ERV1	-31233	NM_003005	SELP	CD62|CD62P|GMP140|GRMP|LECAM3|PADGEM|PSEL
chr1	169668098	169668440	43	19.1717	5.19695	17.0301	0	Intergenic	LTR12C|LTR|ERV1	-38145	NM_003005	SELP	CD62|CD62P|GMP140|GRMP|LECAM3|PADGEM|PSEL
chr1	169764291	169764594	22	7.18473	3.35609	5.34914	0	Intergenic	Intergenic	30246	NM_001320201	METTL18	AsTP2|C1orf156|HPM1
chr1	170132198	170132565	36	16.995	5.32472	14.8936	0	Intergenic	Intergenic	-13577	NM_001136107	NTMT2	C1orf184|HOMT1B|METTL11B|NTM1B
chr1	170418218	170419388	219	200.834	19.0535	197.395	0	Intergenic	SVA_D|Retroposon|SVA	-113363	NM_152281	GORAB	GO|NTKLBP1|SCYL1BP1
chr1	170661396	170661734	86	41.287	6.26814	38.8783	0	Intergenic	CpG	-2566	NM_006902	PRRX1	AGOTC|PHOX1|PMX1|PRX-1|PRX1
chr1	171381710	171382094	43	14.0036	3.84175	11.9645	0	Intergenic	LTR12C|LTR|ERV1	43006	NR_002719	TOP1P1	-
chr1	171466455	171466795	35	14.6623	4.6775	12.6083	0	Intergenic	MLT1A|LTR|ERVL-MaLR	-18905	NM_015172	PRRC2C	BAT2-iso|BAT2D1|BAT2L2|XTP2
chr1	171658003	171658542	39	16.9453	4.96319	14.8445	0	Intergenic	MER65A|LTR|ERV1	-5585	NM_000261	MYOC	GLC1A|GPOA|JOAG|JOAG1|TIGR
chr1	171670807	171671168	50	18.0329	4.31238	15.9132	5	Intergenic	CpG	-18300	NM_000261	MYOC	GLC1A|GPOA|JOAG|JOAG1|TIGR
chr1	171693666	171694359	115	95.3513	14.4569	92.5383	0	Intergenic	SVA_C|Retroposon|SVA	-41325	NM_000261	MYOC	GLC1A|GPOA|JOAG|JOAG1|TIGR
chr1	172673598	172673892	35	13.6618	4.36634	11.6288	0	Intergenic	Intergenic	14642	NM_000639	FASLG	ALPS1B|APT1LG1|APTL|CD178|CD95-L|CD95L|FASL|TNFSF6|TNLG1A
chr1	172778213	172778633	56	28.7209	6.38072	26.4441	0	Intergenic	Intergenic	119320	NM_000639	FASLG	ALPS1B|APT1LG1|APTL|CD178|CD95-L|CD95L|FASL|TNFSF6|TNLG1A
chr1	172947025	172947464	56	31.422	7.12514	29.1135	0	Intergenic	(CT)n|Simple_repeat|Simple_repeat	103696	NM_005092	TNFSF18	AITRL|GITRL|TL6|TNLG2A|hGITRL
chr1	172978497	172979140	69	43.9172	8.75017	41.4853	0	Intergenic	MLT2D|LTR|ERVL	72122	NM_005092	TNFSF18	AITRL|GITRL|TL6|TNLG2A|hGITRL
chr1	173688047	173689012	79	56.3415	10.5897	53.8056	0	Intergenic	(CT)n|Simple_repeat|Simple_repeat	-18679	NM_198493	ANKRD45	CT117
chr1	174056345	174056898	119	93.2681	13.1804	90.4683	0	Intergenic	LTR12C|LTR|ERV1	-34265	NM_172071	RC3H1	FHL6|IMDSHY|RNF198|ROQUIN
chr1	175045398	175045841	45	22.2976	5.88749	20.1075	1	Intergenic	Intergenic	-22165	NR_037606	MRPS14	COXPD38|DJ262D12.2|HSMRPS14|MRP-S14|S14mt|uS14m
chr1	175312434	175312877	44	23.8306	6.50154	21.6175	0	Intergenic	(CA)n|Simple_repeat|Simple_repeat	-119669	NM_001162893	KIAA0040	-
chr1	175772965	175773304	28	11.1312	4.22822	9.16352	0	Intergenic	GA-rich|Low_complexity|Low_complexity	-29540	NM_003285	TNR	NEDSTO|TN-R
chr1	176349248	176349714	90	57.6924	9.22316	55.146	0	Intergenic	LTR12C|LTR|ERV1	-113694	NM_021936	PAPPA2	PAPP-A2|PAPP-E|PAPPE|PLAC3|SSDA
chr1	176395790	176397405	233	221.409	20.6312	217.869	0.5	Intergenic	SVA_D|Retroposon|SVA	-66577	NM_021936	PAPPA2	PAPP-A2|PAPP-E|PAPPE|PLAC3|SSDA
chr1	176405135	176405524	54	27.7525	6.35606	25.4876	0	Intergenic	(TC)n|Simple_repeat|Simple_repeat	-57845	NM_021936	PAPPA2	PAPP-A2|PAPP-E|PAPPE|PLAC3|SSDA
chr1	178486304	178487494	171	169.198	21.5533	165.928	0	Intergenic	CpG	-26210	NM_001170724	TEX35	C1orf49|TSC24
chr1	178496145	178497026	57	28.4029	6.18512	26.1295	0	Intergenic	Intergenic	-16523	NM_001170724	TEX35	C1orf49|TSC24
chr1	179586209	179586751	116	97.3788	14.7979	94.5521	0	Intergenic	CpG	-5133	NM_001349923	TDRD5	TUDOR3
chr1	179836815	179837473	115	92.226	13.6404	89.4332	12	Intergenic	LTR12C|LTR|ERV1	31696	NM_001349933	TOR1AIP2	IFRG15|LULL1|NET9
chr1	180207259	180207661	42	18.4974	5.10717	16.368	0	Intergenic	AluJb|SINE|Alu	-22804	NM_033343	LHX4	CPHD4
chr1	180219144	180219508	37	11.433	3.58312	9.45475	0	Intergenic	Intergenic	-10938	NM_033343	LHX4	CPHD4
chr1	180508536	180509078	102	62.4789	8.78533	59.8957	0	Intergenic	LTR12C|LTR|ERV1	-6230	NM_032360	ACBD6	NEDPM
chr1	181104671	181105925	223	137.008	9.47193	133.929	36.5	Intergenic	CpG	16598	NM_016545	IER5	SBBI48
chr1	181128580	181129005	50	18.5124	4.42102	16.3829	0	Intergenic	Intergenic	40093	NM_016545	IER5	SBBI48
chr1	181413111	181413691	139	122.243	16.5689	119.256	0	Intergenic	CpG	-70116	NM_001205294	CACNA1E	BII|CACH6|CACNL1A6|Cav2.3|DEE69|EIEE69|gm139
chr1	181481986	181482982	101	72.7	11.1844	70.0421	0	Intergenic	CpG	-1033	NM_001205294	CACNA1E	BII|CACH6|CACNL1A6|Cav2.3|DEE69|EIEE69|gm139
chr1	181832396	181832806	59	30.7031	6.55091	28.4033	0	Intergenic	LTR12C|LTR|ERV1	229111	NM_001009992	ZNF648	-
chr1	182010392	182011222	78	46.8601	8.24078	44.4022	0	Intergenic	SVA_B|Retroposon|SVA	50905	NM_001009992	ZNF648	-
chr1	182029552	182030225	274	199.468	12.6072	196.036	66.5	Intergenic	CpG	31823	NM_001009992	ZNF648	-
chr1	182073856	182074295	47	24.6094	6.33095	22.3849	0	Intergenic	L2a|LINE|L2	-12364	NM_001009992	ZNF648	-
chr1	182086087	182086405	30	5.41177	2.36899	3.66002	0.5	Intergenic	Intergenic	-24534	NM_001009992	ZNF648	-
chr1	182439788	182440446	88	58.7018	9.74622	56.1475	0	Intergenic	SVA_D|Retroposon|SVA	-10029	NM_001366934	RGSL1	RGSL|RGSL2
chr1	184171650	184172233	75	55.9719	11.2491	53.4387	0	Intergenic	HAL1ME|LINE|L1	120212	NM_001300764	TSEN15	C1orf19|PCH2F|sen15
chr1	184203408	184203705	32	14.2743	4.88449	12.2269	0	Intergenic	MLT2B4|LTR|ERVL	151827	NM_001300764	TSEN15	C1orf19|PCH2F|sen15
chr1	184315502	184316028	58	37.7507	8.73288	35.3751	0	Intergenic	HY1|scRNA|scRNA	-71264	NM_030806	C1orf21	PIG13
chr1	184327566	184328163	54	33.7495	8.14082	31.4148	0	Intergenic	(TCTC)n|Simple_repeat|Simple_repeat	-59164	NM_030806	C1orf21	PIG13
chr1	184664164	184664743	67	22.9323	4.26787	20.7322	0	Intergenic	CpG	90404	NR_135118	EDEM3	C1orf22|CDG2V
chr1	184786663	184787198	66	37.0936	7.34664	34.7252	2	Intergenic	(TC)n|Simple_repeat|Simple_repeat	-32073	NM_025191	EDEM3	C1orf22|CDG2V
chr1	185321691	185322190	149	100.546	10.5934	97.6985	0	Intergenic	LTR12C|LTR|ERV1	-4698	NM_006469	IVNS1ABP	ARA3|FLARA3|HSPC068|IMD70|KLHL39|ND1|NS-1|NS1-BP|NS1BP
chr1	185687419	185687916	35	16.6327	5.32854	14.537	0	Intergenic	Intergenic	-46723	NM_031935	HMCN1	ARMD1|FBLN6|FIBL-6|FIBL6
chr1	186224080	186224508	60	35.1432	7.62515	32.7946	0	Intergenic	MER41-int|LTR|ERV1	-71979	NM_001303232	PRG4	CACP|HAPO|JCAP|MSF|SZP
chr1	186770530	186771144	65	44.2631	9.52807	41.8274	0	Intergenic	MLT1B|LTR|ERVL-MaLR	-58112	NM_001311193	PLA2G4A	GURDP|PLA2G4|cPLA2|cPLA2-alpha
chr1	186801937	186802425	52	31.7952	7.84479	29.4816	0	Intergenic	(AT)n|Simple_repeat|Simple_repeat	-26768	NM_001311193	PLA2G4A	GURDP|PLA2G4|cPLA2|cPLA2-alpha
chr1	189014728	189015048	36	17.4429	5.47655	15.332	0	Intergenic	GA-rich|Low_complexity|Low_complexity	1461122	NM_001317188	BRINP3	DBCCR1L|DBCCR1L1|FAM5C
chr1	189139696	189140394	85	33.5899	5.04311	31.2581	0	Intergenic	SVA_B|Retroposon|SVA	1335965	NM_001317188	BRINP3	DBCCR1L|DBCCR1L1|FAM5C
chr1	189225644	189226207	163	105.02	9.94362	102.144	0	Intergenic	SVA_B|Retroposon|SVA	1250084	NM_001317188	BRINP3	DBCCR1L|DBCCR1L1|FAM5C
chr1	189300619	189301013	43	20.6243	5.62521	18.4605	0	Intergenic	(GA)n|Simple_repeat|Simple_repeat	1175194	NM_001317188	BRINP3	DBCCR1L|DBCCR1L1|FAM5C
chr1	189384821	189385401	44	24.3141	6.66067	22.0931	0	Intergenic	MLT1K|LTR|ERVL-MaLR	1090899	NM_001317188	BRINP3	DBCCR1L|DBCCR1L1|FAM5C
chr1	189464678	189465072	52	31.7952	7.84479	29.4816	0	Intergenic	L1MA8|LINE|L1	1011135	NM_001317188	BRINP3	DBCCR1L|DBCCR1L1|FAM5C
chr1	189533641	189534073	41	21.66	6.21662	19.478	0	Intergenic	(TG)n|Simple_repeat|Simple_repeat	942153	NM_001317188	BRINP3	DBCCR1L|DBCCR1L1|FAM5C
chr1	189608743	189609057	34	15.8344	5.18052	13.7542	0	Intergenic	Intergenic	867110	NM_001317188	BRINP3	DBCCR1L|DBCCR1L1|FAM5C
chr1	189624628	189625096	32	14.2743	4.88449	12.2269	0	Intergenic	(GA)n|Simple_repeat|Simple_repeat	851148	NM_001317188	BRINP3	DBCCR1L|DBCCR1L1|FAM5C
chr1	189718198	189718831	113	73.9139	9.79401	71.2473	0	Intergenic	LTR12C|LTR|ERV1	757495	NM_001317188	BRINP3	DBCCR1L|DBCCR1L1|FAM5C
chr1	189748031	189748400	33	15.0481	5.03251	12.9842	0	Intergenic	Intergenic	727794	NM_001317188	BRINP3	DBCCR1L|DBCCR1L1|FAM5C
chr1	189854267	189854721	46	26.1312	6.9567	23.8857	0	Intergenic	(TTCT)n|Simple_repeat|Simple_repeat	621516	NM_001317188	BRINP3	DBCCR1L|DBCCR1L1|FAM5C
chr1	190094600	190095123	44	20.16	5.37431	18.0023	1.5	Intergenic	(GA)n|Simple_repeat|Simple_repeat	381148	NM_001317188	BRINP3	DBCCR1L|DBCCR1L1|FAM5C
chr1	191731673	191732194	99	50.1306	6.79362	47.6455	0	Intergenic	LTR12C|LTR|ERV1	-426528	NM_130782	RGS18	RGS13
chr1	191757412	191757744	45	14.8767	3.92053	12.819	0	Intergenic	(CA)n|Simple_repeat|Simple_repeat	-400884	NM_130782	RGS18	RGS13
chr1	191823159	191823500	37	14.5253	4.43934	12.4736	0	Intergenic	Intergenic	-335132	NM_130782	RGS18	RGS13
chr1	192499074	192499600	123	69.2165	7.96932	66.5837	0	Intergenic	LTR12C|LTR|ERV1	-76436	NM_002922	RGS1	1R20|BL34|HEL-S-87|IER1|IR20
chr1	192595202	192595532	33	14.983	5.00992	12.9233	0	Intergenic	GA-rich|Low_complexity|Low_complexity	19594	NM_002922	RGS1	1R20|BL34|HEL-S-87|IER1|IR20
chr1	192856467	192857893	304	357.523	34.5029	353.483	0	Intergenic	SVA_D|Retroposon|SVA	48141	NM_002923	RGS2	G0S8
chr1	193117303	193118032	51	20.1575	4.72686	17.9999	0.5	Intergenic	AluJr|SINE|Alu	-4363	NM_024529	CDC73	C1orf28|FIHP|HPTJT|HRPT1|HRPT2|HYX
chr1	196772504	196772898	33	15.0481	5.03251	12.9842	0	Intergenic	L1M1|LINE|L1	-2099	NM_001166624	CFHR3	CFHL3|DOWN16|FHR-3|FHR3|HLF4
chr1	196808726	196809167	53	20.9434	4.75362	18.7729	0	Intergenic	LTR12C|LTR|ERV1	-10784	NM_001379312	CFHR1	CFHL|CFHL1|CFHL1P|CFHR1P|FHL-1|FHR-1|FHR1|H36|H36-1|H36-2|HFL1|HFL2
chr1	196933618	196934064	78	43.7196	7.50966	41.2892	0.5	Intergenic	LTR12C|LTR|ERV1	-9897	NM_005666	CFHR2	CFHL2|FHR2|HFL3
chr1	197021701	197022192	46	24.3883	6.39758	22.1664	0	Intergenic	THE1D|LTR|ERVL-MaLR	44391	NM_030787	CFHR5	CFHL5|CFHR5D|FHR-5|FHR5
chr1	197023719	197024143	30	11.0838	4.01562	9.1172	0	Intergenic	(TC)n|Simple_repeat|Simple_repeat	43329	NM_001994	F13B	FXIIIB
chr1	197826965	197827427	40	20.3891	5.93298	18.2284	0	Intergenic	(TC)n|Simple_repeat|Simple_repeat	-51716	NR_125340	DENND1B	C1ORF18|C1orf218|FAM31B
chr1	197847339	197847738	44	24.148	6.60571	21.931	0	Intergenic	Intergenic	-55091	NM_001024594	C1orf53	-
chr1	197869749	197870175	41	21.66	6.21662	19.478	0	Intergenic	Intergenic	-32668	NM_001024594	C1orf53	-
chr1	198060783	198061246	49	24.2349	5.97145	22.0169	0	Intergenic	MLT2B3|LTR|ERVL	-95983	NM_133494	NEK7	-
chr1	198137334	198137653	32	13.3239	4.55928	11.3008	0	Intergenic	Intergenic	-19504	NM_133494	NEK7	-
chr1	198584157	198584450	62	22.2468	4.42011	20.0573	0	Intergenic	SVA_A|Retroposon|SVA	-43359	NM_001320218	ATP6V1G3	ATP6G3|Vma10
chr1	199904391	199905153	103	64.1441	9.00711	61.5482	0	Intergenic	SVA_D|Retroposon|SVA	-122938	NM_205860	NR5A2	B1F|B1F2|CPF|FTF|FTZ-F1|FTZ-F1beta|LRH-1|LRH1|hB1F-2
chr1	199940900	199941405	58	34.4794	7.72617	32.1383	0	Intergenic	GA-rich|Low_complexity|Low_complexity	-86557	NM_205860	NR5A2	B1F|B1F2|CPF|FTF|FTZ-F1|FTZ-F1beta|LRH-1|LRH1|hB1F-2
chr1	199959451	199960075	134	105.164	13.4287	102.287	0	Intergenic	LTR12C|LTR|ERV1	-67947	NM_205860	NR5A2	B1F|B1F2|CPF|FTF|FTZ-F1|FTZ-F1beta|LRH-1|LRH1|hB1F-2
chr1	200024670	200025020	33	13.2766	4.43968	11.2543	0	Intergenic	GA-rich|Low_complexity|Low_complexity	-2865	NM_205860	NR5A2	B1F|B1F2|CPF|FTF|FTZ-F1|FTZ-F1beta|LRH-1|LRH1|hB1F-2
chr1	200917692	200918014	37	14.508	4.43427	12.4567	0	Intergenic	(AT)n|Simple_repeat|Simple_repeat	-11091	NR_147176	MROH3P	C1orf81
chr1	201127128	201128084	42	15.1687	4.1993	13.1028	0	Intergenic	Intergenic	-12234	NM_001270601	ASCL5	ASH-5|AmeloD|bHLHa47
chr1	201254675	201255600	93	41.5939	5.82234	39.1828	0	Intergenic	Intergenic	-28314	NM_000299	PKP1	B6P|EDSFS
chr1	201259580	201260380	108	42.6386	5.15134	40.2179	18.5	Intergenic	Intergenic	-23472	NM_000299	PKP1	B6P|EDSFS
chr1	201448271	201448642	59	15.9863	3.44307	13.9038	2	Intergenic	Intergenic	20714	NR_073080	PHLDA3	TIH1
chr1	201480339	201481095	105	27.365	3.51933	25.1042	20.5	Intergenic	MER5B|DNA|hAT-Charlie	-11529	NM_012396	PHLDA3	TIH1
chr1	201481585	201482473	105	27.365	3.51933	25.1042	140	Intergenic	Intergenic	-12841	NM_012396	PHLDA3	TIH1
chr1	201538329	201540310	285	226.843	14.8241	223.275	7	Intergenic	CpG	19416	NR_026667	RPS10P7	RPS10_2_147|lnc-MCEI
chr1	201622924	201623397	40	14.5863	4.20109	12.5337	0	Intergenic	Intergenic	-25161	NM_020443	NAV1	POMFIL3|STEERIN1|UNC53H1
chr1	202018361	202018927	89	13.0817	2.38859	11.0632	5	Intergenic	Intergenic	8057	NM_004433	ELF3	EPR-1|ERT|ESE-1|ESX
chr1	202027765	202028076	43	11.9029	3.35894	9.91503	0	Intergenic	(GAAA)n|Simple_repeat|Simple_repeat	17334	NM_004433	ELF3	EPR-1|ERT|ESE-1|ESX
chr1	202085241	202085816	37	9.46941	3.09117	7.5493	0	Intergenic	Intergenic	-37388	NM_004767	GPR37L1	ET(B)R-LP-2|ETBR-LP-2|ETBRLP2
chr1	202101448	202101742	51	15.7897	3.77184	13.7134	0	Intergenic	(TC)n|Simple_repeat|Simple_repeat	-21322	NM_004767	GPR37L1	ET(B)R-LP-2|ETBR-LP-2|ETBRLP2
chr1	202163155	202163591	55	24.5063	5.41946	22.2831	0	Intergenic	Intergenic	-1785	NR_037664	PTPN7	BPTP-4|HEPTP|LC-PTP|LPTP|PTPNI
chr1	202164335	202164751	38	12.5484	3.80867	10.5436	0	Intergenic	Intergenic	-2955	NR_037664	PTPN7	BPTP-4|HEPTP|LC-PTP|LPTP|PTPNI
chr1	202165556	202165881	36	12.6423	3.9816	10.6357	0	Intergenic	Intergenic	-2332	NR_002930	PTPRVP	ESP|OST-PTP|PTPRV
chr1	202191266	202192313	191	169.73	17.6279	166.458	0	Intergenic	SVA_D|Retroposon|SVA	-2200	NM_001017403	LGR6	GPCR|VTS20631
chr1	203327136	203327828	232	154.228	10.7277	151.045	26.5	Intergenic	CpG	21963	NM_006763	BTG2	APRO1|PC3|TIS21
chr1	203455077	203455397	38	12.8063	3.87692	10.7927	0	Intergenic	Intergenic	-20569	NM_201348	PRELP	MST161|MSTP161|SLRR2A
chr1	203514045	203514412	53	13.9911	3.33066	11.9523	16	Intergenic	Intergenic	20076	NM_014359	OPTC	OPT
chr1	203900064	203900718	171	138.072	14.5437	134.986	0.5	Intergenic	LTR12C|LTR|ERV1	38544	NM_001328638	SNRPE	HYPT11|SME|Sm-E|snRNP-E
chr1	203919090	203920356	304	335.075	29.5167	331.094	0	Intergenic	SVA_D|Retroposon|SVA	57876	NM_001328638	SNRPE	HYPT11|SME|Sm-E|snRNP-E
chr1	204063947	204064767	45	17.4017	4.5336	15.2941	0	Intergenic	(TCTC)n|Simple_repeat|Simple_repeat	-8758	NM_005686	SOX13	ICA12|Sox-13
chr1	204363117	204363624	97	40.3351	5.39263	37.9354	28.5	Intergenic	Intergenic	-3442	NM_014935	PLEKHA6	PEPP-3|PEPP3
chr1	204393623	204393928	34	10.6048	3.55647	8.64905	32	Intergenic	L1ME1|LINE|L1	18041	NM_032833	PPP1R15B	CREP|MSSGM2
chr1	204562155	204562966	61	33.5466	7.05295	31.2153	51.5	Intergenic	Intergenic	46155	NM_002393	MDM4	BMFS6|HDMX|MDMX|MRP1
chr1	204692731	204693401	123	79.5129	9.71807	76.8066	0	Intergenic	(AG)n|Simple_repeat|Simple_repeat	-7328	NM_201630	LRRN2	FIGLER7|GAC1|LRANK1|LRRN5
chr1	204752041	204752506	80	30.8288	4.88354	28.5272	0	Intergenic	MER52C|LTR|ERV1	-66536	NM_201630	LRRN2	FIGLER7|GAC1|LRANK1|LRRN5
chr1	204816481	204816911	47	18.6646	4.68759	16.5329	0	Intergenic	(GT)n|Simple_repeat|Simple_repeat	-11956	NM_001160332	NFASC	NEDCPMD|NF|NRCAML
chr1	205284081	205284425	47	12.1043	3.21786	10.1082	4	Intergenic	Intergenic	27056	NM_001331034	TMCC2	HUCEP11
chr1	205427264	205427701	47	22.7762	5.78921	20.5779	0	Intergenic	Intergenic	-5427	NM_001199051	LEMD1	CT50|LEMP-1
chr1	205430384	205430843	44	15.4185	4.11608	13.3484	0	Intergenic	CpG	-8558	NM_001199051	LEMD1	CT50|LEMP-1
chr1	205480699	205481229	37	10.1086	3.24724	8.16815	0	Intergenic	Intergenic	-23705	NM_212503	CDK18	PCTAIRE|PCTAIRE3|PCTK3
chr1	205485026	205485536	59	22.418	4.64226	20.2264	0	Intergenic	MIRc|SINE|MIR	-19388	NM_212503	CDK18	PCTAIRE|PCTAIRE3|PCTK3
chr1	205496089	205496638	85	49.7554	8.05322	47.2729	0	Intergenic	(TC)n|Simple_repeat|Simple_repeat	-8305	NM_212503	CDK18	PCTAIRE|PCTAIRE3|PCTK3
chr1	205700727	205701385	45	18.5137	4.82127	16.3842	38.5	Intergenic	Intergenic	-20547	NM_033102	SLC45A3	IPCA-2|IPCA-6|IPCA-8|IPCA6|PCANAP2|PCANAP6|PCANAP8|PRST
chr1	206659121	206659437	36	9.24096	3.08411	7.32621	0	Intergenic	Intergenic	23743	NM_003582	DYRK3	DYRK5|RED|REDK|hYAK3-2
chr1	206752445	206752755	27	9.64596	3.80536	7.72128	0	Intergenic	L1MD|LINE|L1	18003	NR_168467	IL10	CSIF|GVHDS|IL-10|IL10A|TGIF
chr1	206954680	206955104	50	24.7902	6.01059	22.5638	0	Intergenic	(AGAG)n|Simple_repeat|Simple_repeat	-8426	NM_002644	PIGR	-
chr1	207167712	207168273	60	28.0715	5.7986	25.8015	0	Intergenic	MLT1A0|LTR|ERVL-MaLR	63760	NM_000715	C4BPA	C4BP|PRP
chr1	207269358	207269665	34	13.7154	4.47961	11.6815	0	Intergenic	L1PREC2|LINE|L1	-52166	NM_001114752	CD55	CHAPLE|CR|CROM|DAF|TC
chr1	207371366	207371922	72	48.5336	9.57186	46.0611	0	Intergenic	LTR12C|LTR|ERV1	49966	NM_001300902	CD55	CHAPLE|CR|CROM|DAF|TC
chr1	207411754	207412103	39	15.4526	4.52498	13.382	0	Intergenic	(AC)n|Simple_repeat|Simple_repeat	-42399	NM_001877	CR2	C3DR|CD21|CR|CVID7|SLEB9
chr1	207443066	207443513	42	22.5349	6.36464	20.3396	0	Intergenic	Intergenic	-11038	NM_001877	CR2	C3DR|CD21|CR|CVID7|SLEB9
chr1	207867478	207867888	41	10.5615	3.15629	8.61069	9.5	Intergenic	Intergenic	43442	NM_001773	CD34	-
chr1	207868352	207869381	273	220.418	15.176	216.882	54	Intergenic	CpG	42258	NM_001773	CD34	-
chr1	207871916	207872215	33	9.20013	3.2334	7.29124	0	Intergenic	MIRb|SINE|MIR	39059	NM_001773	CD34	-
chr1	208262719	208263130	40	20.4599	5.9565	18.2985	0	Intergenic	L1MC5|LINE|L1	-18541	NM_025179	PLXNA2	OCT|PLXN2
chr1	208272401	208272942	75	51.3802	9.87473	48.8848	0	Intergenic	(TC)n|Simple_repeat|Simple_repeat	-28288	NM_025179	PLXNA2	OCT|PLXN2
chr1	209514534	209514945	49	25.4863	6.33263	23.2498	0	Intergenic	(CT)n|Simple_repeat|Simple_repeat	-68974	NM_020439	CAMK1G	CLICK3|CLICKIII|VWS1
chr1	209564450	209564866	67	39.6281	7.87483	37.2355	0	Intergenic	MER5A1|DNA|hAT-Charlie	-19056	NM_020439	CAMK1G	CLICK3|CLICKIII|VWS1
chr1	209858591	209859341	169	148.275	16.9454	145.127	0	Intergenic	LTR12C|LTR|ERV1	30994	NM_014388	UTP25	C1orf107|DEF|DIEXF|DJ434O14.5
chr1	209883316	209883712	34	12.3006	4.04476	10.3007	0	Intergenic	Intergenic	-54660	NM_001146261	SYT14	SCAR11|sytXIV
chr1	209888854	209889500	204	202.509	22.2508	199.061	0	Intergenic	LTR12C|LTR|ERV1	-48997	NM_001146261	SYT14	SCAR11|sytXIV
chr1	209898743	209899316	102	64.9737	9.29622	62.3722	0	Intergenic	LTR12C|LTR|ERV1	-39144	NM_001146261	SYT14	SCAR11|sytXIV
chr1	210223684	210224016	37	16.7762	5.13206	14.6781	0	Intergenic	Intergenic	-8946	NM_001354173	SERTAD4	DJ667H12.2
chr1	210251345	210252267	220	96.3101	6.04499	93.4905	16	Intergenic	G-rich|Low_complexity|Low_complexity	14520	NM_001375428	SERTAD4	DJ667H12.2
chr1	210252791	210253282	73	28.0961	4.82837	25.8259	0	Intergenic	Intergenic	15751	NM_001375428	SERTAD4	DJ667H12.2
chr1	210292186	210293123	163	121.492	12.5769	118.51	0	Intergenic	CpG	-35597	NM_001122834	HHAT	MART2|NNMS|SKI1|Skn
chr1	211207061	211207451	64	26.5479	5.13168	24.2977	0	Intergenic	CpG	-52021	NR_146432	RCOR3	-
chr1	211459909	211461053	224	201.1	18.303	197.659	0	Intergenic	SVA_D|Retroposon|SVA	31681	NM_183059	RD3	C1orf36|LCA12
chr1	211515096	211515811	320	203.881	10.2145	200.427	17.5	Intergenic	CpG	-23292	NM_001164688	RD3	C1orf36|LCA12
chr1	211607012	211607581	70	35.7459	6.57421	33.3905	0	Intergenic	Intergenic	-28136	NM_021194	SLC30A1	ZNT1|ZRC1
chr1	212464460	212464791	61	12.4772	2.81985	10.4738	0	Intergenic	Intergenic	31706	NM_013349	NENF	CIR2|SCIRP10|SPUF
chr1	212558306	212559113	260	104.134	5.508	101.264	22.5	Intergenic	CpG	-6624	NM_001030287	ATF3	-
chr1	212639423	212639952	65	34.4868	6.81418	32.1456	0	Intergenic	GA-rich|Low_complexity|Low_complexity	15214	NM_153606	GARIN4	FAM71A|GARI-L4|GARIL4
chr1	212665303	212665961	96	31.0356	4.19559	28.7308	1	Intergenic	Intergenic	34208	NM_018664	BATF3	JDP1|JUNDM1|SNFT
chr1	212724211	212725268	138	105.292	12.8423	102.414	6.5	Intergenic	SVA_B|Retroposon|SVA	-24900	NM_018664	BATF3	JDP1|JUNDM1|SNFT
chr1	212916656	212917007	44	14.9136	3.99416	12.8553	0	Intergenic	Intergenic	-33709	NM_001136474	VASH2	-
chr1	213428401	213428741	28	11.3109	4.29243	9.33523	0	Intergenic	(CCTT)n|Simple_repeat|Simple_repeat	377330	NM_012424	RPS6KC1	RPK118|RSKL1|S6K-delta-1|S6PKh1|humS6PKh1
chr1	213439703	213440016	34	15.299	4.99764	13.231	0	Intergenic	GA-rich|Low_complexity|Low_complexity	388619	NM_012424	RPS6KC1	RPK118|RSKL1|S6K-delta-1|S6PKh1|humS6PKh1
chr1	214100564	214100893	29	12.0312	4.44045	10.0365	0	Intergenic	(AG)n|Simple_repeat|Simple_repeat	112196	NM_002763	PROX1	-
chr1	214167484	214167845	33	15.0481	5.03251	12.9842	0	Intergenic	Intergenic	-113494	NM_020197	SMYD2	HSKM-B|KMT3C|ZMYND14
chr1	214673048	214673696	208	171.865	15.484	168.581	0	Intergenic	LTR12C|LTR|ERV1	70177	NM_016343	CENPF	CENF|CILD31|PRO1779|STROMS|hcp-1
chr1	214679690	214680031	29	11.1847	4.1448	9.21586	0	Intergenic	(TTC)n|Simple_repeat|Simple_repeat	76666	NM_016343	CENPF	CENF|CILD31|PRO1779|STROMS|hcp-1
chr1	214711351	214711905	107	84.7096	13.1924	81.9676	0	Intergenic	(AG)n|Simple_repeat|Simple_repeat	108433	NM_016343	CENPF	CENF|CILD31|PRO1779|STROMS|hcp-1
chr1	214735414	214735788	37	15.5597	4.75009	13.4873	0	Intergenic	(TC)n|Simple_repeat|Simple_repeat	132406	NM_016343	CENPF	CENF|CILD31|PRO1779|STROMS|hcp-1
chr1	214866000	214866641	90	55.1629	8.65036	52.6363	0	Intergenic	(GA)n|Simple_repeat|Simple_repeat	-139221	NM_001017424	KCNK2	K2p2.1|TPKC1|TREK|TREK-1|TREK1|hTREK-1c|hTREK-1e
chr1	214869150	214870673	252	248.265	22.4561	244.599	0	Intergenic	SVA_F|Retroposon|SVA	-135630	NM_001017424	KCNK2	K2p2.1|TPKC1|TREK|TREK-1|TREK1|hTREK-1c|hTREK-1e
chr1	215304294	215304696	49	25.7124	6.39944	23.4734	0	Intergenic	Intergenic	221758	NM_001017425	KCNK2	K2p2.1|TPKC1|TREK|TREK-1|TREK1|hTREK-1c|hTREK-1e
chr1	215394617	215394939	105	55.1277	7.15586	52.6014	0	Intergenic	LTR12D|LTR|ERV1	-172526	NM_001319295	KCTD3	NY-REN-45
chr1	215440651	215440981	29	12.0231	4.43758	10.0326	0	Intergenic	(GA)n|Simple_repeat|Simple_repeat	-126488	NM_001319295	KCTD3	NY-REN-45
chr1	218164513	218165602	167	147.418	17.1185	144.276	0	Intergenic	CpG	-120235	NM_016052	RRP15	CGI-115|KIAA0507
chr1	219229058	219229494	57	31.8725	7.1171	29.5582	0	Intergenic	LTR1A2|LTR|ERV1	54307	NM_001300772	LYPLAL1	Q96AV0
chr1	219596208	219596766	73	50.4206	9.94643	47.9332	0	Intergenic	MLT1F2|LTR|ERVL-MaLR	16658	NM_001355457	ZC3H11B	ZC3HDC11B
chr1	220412329	220412988	66	35.6669	6.98901	33.3136	0	Intergenic	LTR12C|LTR|ERV1	-115477	NM_001286129	MARK1	MARK|Par-1c|Par1c
chr1	220466113	220467377	132	109.965	14.8884	107.057	1	Intergenic	SVA_D|Retroposon|SVA	-61391	NM_001286129	MARK1	MARK|Par-1c|Par1c
chr1	220475579	220476161	119	94.3078	13.4331	91.5016	0	Intergenic	LTR12C|LTR|ERV1	-52266	NM_001286129	MARK1	MARK|Par-1c|Par1c
chr1	220492894	220493320	43	23.4196	6.51265	21.2112	0	Intergenic	(CA)n|Simple_repeat|Simple_repeat	-35029	NM_001286129	MARK1	MARK|Par-1c|Par1c
chr1	222470076	222470776	47	21.8236	5.52032	19.6395	0.5	Intergenic	Intergenic	77678	NM_024746	HHIPL2	KIAA1822L
chr1	222472106	222474472	80	58.8269	11.128	56.2717	0	Intergenic	Intergenic	74815	NM_024746	HHIPL2	KIAA1822L
chr1	222487117	222488911	506	674.072	50.9046	669.568	0	Intergenic	SVA_D|Retroposon|SVA	60090	NM_024746	HHIPL2	KIAA1822L
chr1	223038176	223038669	37	13.1239	4.03822	11.1045	0	Intergenic	Intergenic	104825	NM_003268	TLR5	MELIOS|SLE1|SLEB1|TIL3
chr1	223189371	223189861	63	34.9885	7.18016	32.6412	0	Intergenic	Intergenic	-46368	NM_003268	TLR5	MELIOS|SLE1|SLEB1|TIL3
chr1	223533614	223534054	33	15.0481	5.03251	12.9842	0	Intergenic	Intergenic	131867	NM_001143962	CAPN8	nCL-2
chr1	223675523	223675959	36	17.4429	5.47655	15.332	0	Intergenic	(AC)n|Simple_repeat|Simple_repeat	-10040	NM_001143962	CAPN8	nCL-2
chr1	223949854	223950303	35	15.3543	4.90028	13.2853	1.5	Intergenic	Intergenic	42565	NR_132119	GTF2IP20	-
chr1	224100357	224101218	84	61.3211	11.0992	58.7468	0	Intergenic	SVA_D|Retroposon|SVA	-13323	NM_015176	FBXO28	CENP-30|DEE100|Fbx28
chr1	224172188	224172549	34	11.1539	3.71081	9.18587	0	Intergenic	GA-rich|Low_complexity|Low_complexity	-10871	NM_003676	DEGS1	DEGS|DEGS-1|DES1|Des-1|FADS7|HLD18|MIG15|MLD
chr1	224340933	224341255	63	28.9708	5.72804	26.6898	0	Intergenic	MER52D|LTR|ERV1	-10905	NM_001243147	NVL	NVL2
chr1	224349689	224350685	99	73.0852	11.61	70.4248	0	Intergenic	SVA_B|Retroposon|SVA	-6692	NM_014184	CNIH4	CNIH-4|CNIH2|HSPC163
chr1	224352428	224353031	133	107.465	14.1154	104.573	0.5	Intergenic	LTR12C|LTR|ERV1	-4149	NM_014184	CNIH4	CNIH-4|CNIH2|HSPC163
chr1	224831340	224831737	34	15.8344	5.18052	13.7542	0	Intergenic	(CT)n|Simple_repeat|Simple_repeat	-98115	NM_144989	DNAH14	C1orf67|Dnahc14|HL-18|HL18
chr1	224905744	224906186	46	26.1312	6.9567	23.8857	0	Intergenic	(AG)n|Simple_repeat|Simple_repeat	-23689	NM_144989	DNAH14	C1orf67|Dnahc14|HL-18|HL18
chr1	225431155	225431786	118	85.7409	11.606	82.9918	0	Intergenic	LTR12C|LTR|ERV1	-2616	NM_194442	LBR	C14SR|DHCR14B|LMN2R|PHA|PHASK|TDRD18
chr1	225452002	225452383	62	29.4812	5.93605	27.195	1.5	Intergenic	Intergenic	-23338	NM_194442	LBR	C14SR|DHCR14B|LMN2R|PHA|PHASK|TDRD18
chr1	225461379	225462098	49	20.0115	4.85453	17.8558	4	Intergenic	Intergenic	-32884	NM_194442	LBR	C14SR|DHCR14B|LMN2R|PHA|PHASK|TDRD18
chr1	225467462	225468046	44	17.1836	4.55996	15.0793	0	Intergenic	Intergenic	-38899	NM_194442	LBR	C14SR|DHCR14B|LMN2R|PHA|PHASK|TDRD18
chr1	225471675	225472096	39	14.1721	4.16856	12.1301	0.5	Intergenic	Intergenic	-43031	NM_194442	LBR	C14SR|DHCR14B|LMN2R|PHA|PHASK|TDRD18
chr1	225472583	225473139	91	59.6713	9.54967	57.1093	0	Intergenic	LTR12C|LTR|ERV1	-44006	NM_194442	LBR	C14SR|DHCR14B|LMN2R|PHA|PHASK|TDRD18
chr1	225475066	225475796	125	52.6191	5.58523	50.1138	0	Intergenic	Intergenic	-46576	NM_194442	LBR	C14SR|DHCR14B|LMN2R|PHA|PHASK|TDRD18
chr1	225658914	225659401	71	32.4456	5.78189	30.126	0	Intergenic	(GA)n|Simple_repeat|Simple_repeat	-6035	NM_001377481	ENAH	ENA|MENA|NDPP1
chr1	225677368	225677768	69	30.7924	5.60909	28.4916	0	Intergenic	CpG	-24445	NM_001377481	ENAH	ENA|MENA|NDPP1
chr1	225965459	225966013	60	31.0387	6.52213	28.7339	0	Intergenic	MER66C|LTR|ERV1	-24244	NM_001172425	LEFTY2	EBAF|LEFTA|LEFTYA|TGFB4
chr1	225969563	225970188	167	141.097	15.7601	137.993	0	Intergenic	LTR12C|LTR|ERV1	-28384	NM_001172425	LEFTY2	EBAF|LEFTA|LEFTYA|TGFB4
chr1	226426162	226426834	92	61.3073	9.79654	58.7331	0	Intergenic	LTR12C|LTR|ERV1	-18405	NM_001618	PARP1	ADPRT|ADPRT 1|ADPRT1|ARTD1|PARP|PARP-1|PARS|PPOL|Poly-PARP|pADPRT-1
chr1	226464137	226464447	57	27.8479	6.04441	25.5821	0	Intergenic	LTR12D|LTR|ERV1	-56199	NM_001618	PARP1	ADPRT|ADPRT 1|ADPRT1|ARTD1|PARP|PARP-1|PARS|PPOL|Poly-PARP|pADPRT-1
chr1	226480756	226481064	34	12.502	4.10511	10.4982	0	Intergenic	HAL1|LINE|L1	-67854	NM_001003665	STUM	C1orf95
chr1	226771522	226771949	64	35.3958	7.16082	33.045	0	Intergenic	(CT)n|Simple_repeat|Simple_repeat	-32561	NM_002221	ITPKB	IP3-3KB|IP3K|IP3K-B|IP3KB|PIG37
chr1	227331193	227331522	57	26.1522	5.62827	23.9064	0	Intergenic	AluJr4|SINE|Alu	-12866	NM_001366011	CDC42BPA	MRCK|MRCKA|MRCKalpha|PK428
chr1	227371189	227371571	36	14.9419	4.66198	12.8832	0	Intergenic	Intergenic	-52888	NM_001366011	CDC42BPA	MRCK|MRCKA|MRCKalpha|PK428
chr1	227433604	227434073	62	29.7084	5.98871	27.4199	1	Intergenic	GA-rich|Low_complexity|Low_complexity	-115347	NM_001366011	CDC42BPA	MRCK|MRCKA|MRCKalpha|PK428
chr1	227494678	227495260	89	62.8653	10.648	60.2787	0	Intergenic	CpG	-68587	NR_102302	ZNF678	-
chr1	227506075	227507048	92	55.4032	8.46431	52.875	0	Intergenic	CpG	-56994	NR_102302	ZNF678	-
chr1	227541717	227543108	403	315.676	14.6877	311.752	8.5	Intergenic	CpG	-21143	NR_102302	ZNF678	-
chr1	227544068	227544507	35	8.77265	3.01654	6.875	0	Intergenic	Intergenic	-19268	NR_102302	ZNF678	-
chr1	227558451	227561881	155	98.6179	9.71186	95.783	0.5	Intergenic	Intergenic	-3390	NR_102302	ZNF678	-
chr1	227562077	227562419	155	98.6179	9.71186	95.783	0	Intergenic	(TCTCTC)n|Simple_repeat|Simple_repeat	-1308	NR_102302	ZNF678	-
chr1	227710518	227711653	199	187.891	19.9901	184.52	0	Intergenic	SVA_D|Retroposon|SVA	-13379	NR_036753	ZNF847P	gm127
chr1	227949646	227949966	291	145.653	7.2136	142.521	0	Intergenic	Intergenic	-1874	NM_003395	WNT9A	WNT14
chr1	227952533	227952898	45	14.0972	3.74194	12.0565	0	Intergenic	Intergenic	-4784	NM_003395	WNT9A	WNT14
chr1	227953426	227954044	66	24.3497	4.57529	22.1283	0.5	Intergenic	Intergenic	-5803	NM_003395	WNT9A	WNT14
chr1	228004599	228005400	44	14.242	3.83531	12.1986	0	Intergenic	Intergenic	-1998	NM_033131	WNT3A	-
chr1	228119577	228119978	42	17.2854	4.76376	15.1796	0	Intergenic	MER57-int|LTR|ERV1	-10466	NM_001321284	MRPL55	AAVG5835|L55nt|MRP-L55|PRO19675|bL31m
chr1	228445745	228446783	100	63.431	9.21531	60.8406	2	Intergenic	CpG	11609	NM_033445	H2AC25	H2AW|HIST3H2A
chr1	228452760	228453114	56	16.6261	3.68542	14.5335	15	Intergenic	Intergenic	4936	NM_033445	H2AC25	H2AW|HIST3H2A
chr1	228555138	228555895	1382	857.604	10.1723	852.93	25.5	Intergenic	CpG	-43229	NM_001287262	BTNL10P	BTN4|BTNL10|BUTR1
chr1	228556398	228556829	1382	857.604	10.1723	852.93	1	Intergenic	CpG	-44326	NM_001287262	BTNL10P	BTN4|BTNL10|BUTR1
chr1	228557123	228557461	1382	857.604	10.1723	852.93	0	Intergenic	CpG	-45004	NM_001287262	BTNL10P	BTN4|BTNL10|BUTR1
chr1	228557610	228558173	1382	857.604	10.1723	852.93	0.5	Intergenic	Intergenic	-45604	NM_001287262	BTNL10P	BTN4|BTNL10|BUTR1
chr1	228636488	228641175	1894	868.033	6.68407	863.352	0	Intergenic	CpG	-5815	NR_037962	RHOU	ARHU|CDC42L1|G28K|WRCH1|hG28K
chr1	228641752	228642397	1442	605.642	6.01066	601.21	0	Intergenic	CpG	-2572	NR_037962	RHOU	ARHU|CDC42L1|G28K|WRCH1|hG28K
chr1	228642811	228643416	1607	809.655	7.53728	805.022	0	Intergenic	CpG	-1533	NR_037962	RHOU	ARHU|CDC42L1|G28K|WRCH1|hG28K
chr1	228754981	228755496	43	15.3968	4.18259	13.3271	0	Intergenic	Intergenic	19760	NM_021205	RHOU	ARHU|CDC42L1|G28K|WRCH1|hG28K
chr1	228756153	228756563	38	16.2114	4.84567	14.1253	0.5	Intergenic	Intergenic	20879	NM_021205	RHOU	ARHU|CDC42L1|G28K|WRCH1|hG28K
chr1	228773543	228774222	128	95.5552	12.2626	92.7409	0	Intergenic	LTR12C|LTR|ERV1	38404	NM_021205	RHOU	ARHU|CDC42L1|G28K|WRCH1|hG28K
chr1	229407100	229408276	137	109.756	13.9607	106.85	0	Intergenic	CpG	26406	NM_001100	ACTA1	ACTA|ASMA|CFTD|CFTD1|CFTDM|CMYP2A|CMYP2B|CMYP2C|MPFD|NEM1|NEM2|NEM3|SHPM
chr1	229409799	229410177	34	9.72838	3.31731	7.80166	0	Intergenic	Intergenic	24106	NM_001100	ACTA1	ACTA|ASMA|CFTD|CFTD1|CFTDM|CMYP2A|CMYP2B|CMYP2C|MPFD|NEM1|NEM2|NEM3|SHPM
chr1	229425570	229426045	38	16.045	4.79527	13.9615	0	Intergenic	GA-rich|Low_complexity|Low_complexity	8286	NM_001100	ACTA1	ACTA|ASMA|CFTD|CFTD1|CFTDM|CMYP2A|CMYP2B|CMYP2C|MPFD|NEM1|NEM2|NEM3|SHPM
chr1	229435367	229435758	140	116.564	14.997	113.614	12	Intergenic	Intergenic	-1469	NM_001100	ACTA1	ACTA|ASMA|CFTD|CFTD1|CFTDM|CMYP2A|CMYP2B|CMYP2C|MPFD|NEM1|NEM2|NEM3|SHPM
chr1	230039629	230040243	107	89.5335	14.5163	86.7587	0	Intergenic	(TC)n|Simple_repeat|Simple_repeat	-17853	NM_001291866	GALNT2	CDG2T|GalNAc-T2
chr1	230292021	230292759	45	19.1726	4.99705	17.0309	0	Intergenic	Intergenic	133942	NM_001258311	PGBD5	-
chr1	230439749	230440185	28	9.61507	3.70752	7.69114	0	Intergenic	(TCTT)n|Simple_repeat|Simple_repeat	-13635	NM_001258311	PGBD5	-
chr1	231119588	231119937	48	26.3404	6.72673	24.0926	0	Intergenic	L1M4a1|LINE|L1	-43165	NM_001004342	TRIM67	TNL
chr1	231127711	231129117	90	56.7099	8.99733	54.1714	0	Intergenic	SVA_D|Retroposon|SVA	-34514	NM_001004342	TRIM67	TNL
chr1	231160859	231161642	212	201.542	20.4288	198.099	0	Intergenic	CpG	-1677	NM_001004342	TRIM67	TNL
chr1	231289478	231289968	85	51.4602	8.4347	48.9643	0	Intergenic	LTR12C|LTR|ERV1	48129	NM_175876	EXOC8	EXO84|Exo84p|NEDMISB|SEC84
chr1	231317267	231317759	132	90.5794	10.7376	87.7981	0	Intergenic	LTR12D|LTR|ERV1	20339	NM_175876	EXOC8	EXO84|Exo84p|NEDMISB|SEC84
chr1	231430744	231431316	93	57.0708	8.70388	54.5297	0	Intergenic	LTR12C|LTR|ERV1	-8743	NM_022051	EGLN1	C1orf12|ECYT3|HALAH|HIF-PH2|HIFPH2|HPH-2|HPH2|PHD2|SM20|ZMYND6
chr1	231442238	231442578	29	10.0611	3.76961	8.12196	0	Intergenic	L2a|LINE|L2	-20121	NM_022051	EGLN1	C1orf12|ECYT3|HALAH|HIF-PH2|HIFPH2|HPH-2|HPH2|PHD2|SM20|ZMYND6
chr1	231453546	231454494	114	76.8419	10.2627	74.1549	0	Intergenic	SVA_B|Retroposon|SVA	22505	NR_033826	SNRPD2P2	-
chr1	231465970	231466498	64	43.3701	9.43201	40.9424	0	Intergenic	L1MEg|LINE|L1	10291	NR_033826	SNRPD2P2	-
chr1	232320016	232320489	106	63.6128	8.57389	61.0211	0	Intergenic	(AG)n|Simple_repeat|Simple_repeat	309880	NM_020808	SIPA1L2	SPAL2|SPAR2
chr1	232331239	232332698	275	289.751	26.2954	285.918	0	Intergenic	SVA_D|Retroposon|SVA	298164	NM_020808	SIPA1L2	SPAL2|SPAR2
chr1	232775353	232775672	23	5.94063	2.83855	4.16085	0	Intergenic	Intergenic	-29903	NM_019090	MAP10	KIAA1383|MTR120
chr1	232871299	232872113	137	102.482	12.4089	99.622	0	Intergenic	LTR12C|LTR|ERV1	66290	NM_019090	MAP10	KIAA1383|MTR120
chr1	233465920	233466326	85	48.4117	7.76189	45.9402	0	Intergenic	LTR12E|LTR|ERV1	138399	NM_032435	MAP3K21	MLK4|dJ862P8.3
chr1	233514931	233516022	109	69.8155	9.45036	67.1787	1	Intergenic	Intergenic	-98629	NM_002245	KCNK1	DPK|HOHO|K2P1|K2p1.1|KCNO1|TWIK-1|TWIK1
chr1	233587719	233588019	24	7.64352	3.36026	5.78825	0	Intergenic	Intergenic	-26237	NM_002245	KCNK1	DPK|HOHO|K2P1|K2p1.1|KCNO1|TWIK-1|TWIK1
chr1	233866092	233866428	36	12.7639	4.016	10.7526	0	Intergenic	MLT1O|LTR|ERVL-MaLR	-38416	NM_173508	SLC35F3	-
chr1	233881857	233882190	45	18.6058	4.8456	16.4749	0	Intergenic	(TCTC)n|Simple_repeat|Simple_repeat	-22652	NM_173508	SLC35F3	-
chr1	234491011	234491439	73	37.2864	6.61511	34.9164	0	Intergenic	(AC)n|Simple_repeat|Simple_repeat	-12046	NM_005646	TARBP1	TRM3|TRMT3|TRP-185|TRP185
chr1	234599781	234600392	272	171.399	9.95887	168.117	66.5	Intergenic	CpG	9438	NM_001077397	IRF2BP2	CVID14
chr1	234610731	234611351	379	235.75	9.91326	232.141	513.5	Intergenic	CpG	-1516	NM_182972	IRF2BP2	CVID14
chr1	235919986	235920285	40	11.5498	3.43472	9.56902	0	Intergenic	L1MB5|LINE|L1	-36423	NR_102436	LYST	CHS|CHS1|Mauve
chr1	236347948	236348472	56	27.04	5.94588	24.7845	0	Intergenic	CpG	-46076	NM_145861	EDARADD	CR|ECTD11A|ECTD11B|ED3|EDA3
chr1	236386261	236387506	147	146.105	21.2241	142.97	0	Intergenic	SVA_F|Retroposon|SVA	-7402	NM_145861	EDARADD	CR|ECTD11A|ECTD11B|ED3|EDA3
chr1	236632983	236633325	26	7.46561	3.15427	5.61554	0	Intergenic	(CTTT)n|Simple_repeat|Simple_repeat	-28638	NM_018072	HEATR1	BAP28|UTP10
chr1	236635697	236636052	39	17.6087	5.16609	15.4953	0	Intergenic	Intergenic	-31359	NM_018072	HEATR1	BAP28|UTP10
chr1	236963568	236964028	38	17.4842	5.242	15.3725	0	Intergenic	L1MEi|LINE|L1	40643	NM_001276687	MT1HL1	MT1P2
chr1	237971283	237971724	49	25.9922	6.48274	23.7501	0	Intergenic	(GA)n|Simple_repeat|Simple_repeat	-80582	NM_021186	ZP4	ZBP|ZP1|ZP1B|ZPB|ZPB2|Zp-4
chr1	238054743	238055136	51	30.8301	7.69677	28.5272	0	Intergenic	L1M4a1|LINE|L1	-164018	NM_021186	ZP4	ZBP|ZP1|ZP1B|ZPB|ZPB2|Zp-4
chr1	238153539	238153944	49	28.9247	7.40074	26.644	0	Intergenic	LTR40A1|LTR|ERVL	-262820	NM_021186	ZP4	ZBP|ZP1|ZP1B|ZPB|ZPB2|Zp-4
chr1	238188148	238188675	47	26.618	6.96242	24.3671	0	Intergenic	(TTC)n|Simple_repeat|Simple_repeat	-297490	NM_021186	ZP4	ZBP|ZP1|ZP1B|ZPB|ZPB2|Zp-4
chr1	239322283	239322681	41	21.66	6.21662	19.478	0	Intergenic	Intergenic	-64086	NM_001375984	CHRM3	EGBRS|HM3|PBS|m3AChR
chr1	239382667	239383348	70	50.4244	10.5091	47.9359	0	Intergenic	L1MEg|LINE|L1	-3560	NM_001375984	CHRM3	EGBRS|HM3|PBS|m3AChR
chr1	239963638	239964009	37	12.7163	3.9257	10.7081	0	Intergenic	(AG)n|Simple_repeat|Simple_repeat	-43700	NR_036695	RPS7P5	RPS7_2_183
chr1	239984400	239984808	33	14.1753	4.73493	12.1333	0	Intergenic	GA-rich|Low_complexity|Low_complexity	-22920	NR_036695	RPS7P5	RPS7_2_183
chr1	239997484	239998311	221	232.967	25.6119	229.37	0	Intergenic	CpG	-9626	NR_036695	RPS7P5	RPS7_2_183
chr1	240001451	240001869	50	25.9657	6.34525	23.7239	0	Intergenic	(AGAG)n|Simple_repeat|Simple_repeat	-5864	NR_036695	RPS7P5	RPS7_2_183
chr1	240682819	240683153	46	18.8073	4.8091	16.6735	0	Intergenic	Intergenic	-70831	NM_022469	GREM2	CKTSF1B2|DAND3|PRDC|STHAG9
chr1	240718468	240718764	25	8.18558	3.47048	6.30907	0	Intergenic	L1M5|LINE|L1	-106461	NM_022469	GREM2	CKTSF1B2|DAND3|PRDC|STHAG9
chr1	240753082	240753383	30	8.78001	3.29794	6.88203	0	Intergenic	AluSg|SINE|Alu	-141078	NM_022469	GREM2	CKTSF1B2|DAND3|PRDC|STHAG9
chr1	240762314	240762954	239	209.243	17.5271	205.761	0	Intergenic	LTR12C|LTR|ERV1	-150479	NM_022469	GREM2	CKTSF1B2|DAND3|PRDC|STHAG9
chr1	241409614	241409982	35	15.1761	4.84232	13.1101	0	Intergenic	Intergenic	-52568	NM_001350115	RGS7	-
chr1	241423803	241424857	194	182.433	19.7639	179.09	0.5	Intergenic	CpG	-67100	NM_001350115	RGS7	-
chr1	241528471	241529037	80	61.6612	11.9892	59.0836	0	Intergenic	(GA)n|Simple_repeat|Simple_repeat	-3624	NM_003679	KMO	dJ317G22.1
chr1	241807315	241807708	52	24.3988	5.68501	22.1768	0	Intergenic	L1ME3B|LINE|L1	-40679	NM_001319224	EXO1	HEX1|hExoI
chr1	241829146	241829760	85	58.0196	10.0323	55.4709	0	Intergenic	L1PA13|LINE|L1	-18738	NM_001319224	EXO1	HEX1|hExoI
chr1	242031149	242031486	36	13.6799	4.28077	11.6466	0	Intergenic	L2|LINE|L2	-32220	NM_001004343	MAP1LC3C	ATG8J|LC3C
chr1	242056956	242057714	101	77.421	12.3836	74.7296	0	Intergenic	(TGGGGG)n|Simple_repeat|Simple_repeat	-58237	NM_001004343	MAP1LC3C	ATG8J|LC3C
chr1	242538887	242539388	53	32.7684	7.9928	30.4441	0	Intergenic	(TC)n|Simple_repeat|Simple_repeat	-14441	NM_001372062	PLD5	PLDC
chr1	242689379	242689775	54	24.3352	5.47093	22.1139	0	Intergenic	LTR12C|LTR|ERV1	-164880	NM_001372062	PLD5	PLDC
chr1	242755588	242756004	45	25.218	6.80868	22.9846	0	Intergenic	Intergenic	-231099	NM_001372062	PLD5	PLDC
chr1	244275168	244275607	34	9.29804	3.20299	7.38194	0	Intergenic	Intergenic	-77247	NM_001012970	SPMIP3	C1orf100
chr1	244276257	244276671	44	15.1557	4.05236	13.0902	0	Intergenic	Intergenic	-76171	NM_001012970	SPMIP3	C1orf100
chr1	244730162	244731307	108	76.6856	11.0513	73.9996	0.5	Intergenic	CpG	77609	NM_001297746	DESI2	C1orf121|CGI-146|DESI|DESI1|DeSI-2|FAM152A|PNAS-4|PPPDE1
chr1	244780214	244780599	30	9.50411	3.51556	7.58284	0	Intergenic	L2a|LINE|L2	-54899	NM_001312871	COX20	FAM36A|MC4DN11
chr1	244904787	244905164	38	12.0344	3.6747	10.0397	0	Intergenic	AluY|SINE|Alu	-40433	NM_031844	HNRNPU	DEE54|EIEE54|GRIP120|HNRNPU-AS1|HNRPU|SAF-A|SAFA|U21.1|hnRNP U|pp120
chr1	244918660	244918995	138	60.5316	5.89328	57.9627	5.5	Intergenic	CpG	-51041	NM_032328	EFCAB2	CFAP200|DRC8
chr1	246509261	246509654	41	8.61053	2.73459	6.71728	0	Intergenic	Intergenic	-2179	NM_001167740	SMYD3	KMT3E|ZMYND1|ZNFN3A1|bA74P14.1
chr1	246510238	246510676	41	8.61053	2.73459	6.71728	0	Intergenic	Intergenic	-3178	NM_001167740	SMYD3	KMT3E|ZMYND1|ZNFN3A1|bA74P14.1
chr1	247283916	247284394	68	38.8465	7.54028	36.4605	0	Intergenic	(GA)n|Simple_repeat|Simple_repeat	28083	NR_160309	VN1R5	V1RL5
chr1	247290425	247290777	57	27.644	5.99328	25.3803	2	Intergenic	MER48|LTR|ERV1	34529	NR_160309	VN1R5	V1RL5
chr1	247639396	247639808	109	69.4384	9.37519	66.8041	0	Intergenic	CpG	33439	NM_001005487	OR13G1	OR1-37
chr1	247852734	247853184	60	33.4308	7.15004	31.1004	0	Intergenic	(AG)n|Simple_repeat|Simple_repeat	-4228	NM_015431	TRIM58	BIA2
chr1	248306459	248306772	60	11.3837	2.68177	9.40651	0	Intergenic	Intergenic	-11038	NM_001004692	OR2T12	OR1-57
chr1	248691699	248692247	127	100.898	13.6173	98.0492	0	Intergenic	CpG	-5089	NR_125950	LYPD9P	-
chr1	248794037	248794494	41	20.3019	5.77226	18.1425	0	Intergenic	MLT2D|LTR|ERVL	31100	NM_001322462	SH3BP5L	-
chr1	248862939	248863788	81	43.5803	7.15963	41.151	17	Intergenic	MER52A|LTR|ERV1	-4279	NM_001193328	ZNF692	AREBP|Zfp692
chr10	73590	74232	120	64.1218	7.41948	61.526	1	Intergenic	CpG	-24615	NM_177987	TUBB8	OOMD|OOMD2|OZEMA2|bA631M21.2
chr10	76055	76698	86	43.4752	6.67192	41.0466	0	Intergenic	CpG	-27081	NM_177987	TUBB8	OOMD|OOMD2|OZEMA2|bA631M21.2
chr10	690621	691292	170	145.858	16.2551	142.725	0	Intergenic	(CCCCCA)n|Simple_repeat|Simple_repeat	-1289	NM_014974	DIP2C	KIAA0934
chr10	695408	695718	35	13.2665	4.24686	11.2444	0	Intergenic	Intergenic	-5895	NM_014974	DIP2C	KIAA0934
chr10	697314	697703	28	11.3109	4.29243	9.33523	0	Intergenic	CpG	-7841	NM_014974	DIP2C	KIAA0934
chr10	726175	726988	34	13.2179	4.32376	11.1967	0	Intergenic	CpG	-36914	NM_014974	DIP2C	KIAA0934
chr10	744062	744522	436	375.28	17.6879	371.195	0	Intergenic	Intergenic	-54624	NM_014974	DIP2C	KIAA0934
chr10	772175	772587	46	24.0029	6.27814	21.7877	0	Intergenic	Intergenic	-82713	NM_014974	DIP2C	KIAA0934
chr10	773772	774110	40	18.6145	5.36329	16.4836	0	Intergenic	Intergenic	-84273	NM_014974	DIP2C	KIAA0934
chr10	774415	774846	40	18.6145	5.36329	16.4836	0	Intergenic	Intergenic	-84963	NM_014974	DIP2C	KIAA0934
chr10	775392	776091	75	50.0474	9.50019	47.5627	0	Intergenic	Intergenic	-86074	NM_014974	DIP2C	KIAA0934
chr10	776658	778915	75	50.0474	9.50019	47.5627	2	Intergenic	Intergenic	-88119	NM_014974	DIP2C	KIAA0934
chr10	783361	786025	97	68.78	10.8569	66.15	25.5	Intergenic	Intergenic	-95025	NM_014974	DIP2C	KIAA0934
chr10	786556	786948	97	68.78	10.8569	66.15	4.5	Intergenic	Intergenic	-97084	NM_014974	DIP2C	KIAA0934
chr10	787634	788464	97	68.78	10.8569	66.15	4.5	Intergenic	Intergenic	-98381	NM_014974	DIP2C	KIAA0934
chr10	788879	790214	76	51.0324	9.60944	48.5396	24	Intergenic	Intergenic	-99879	NM_014974	DIP2C	KIAA0934
chr10	803005	803378	35	16.6327	5.32854	14.537	16	Intergenic	Intergenic	-113524	NM_014974	DIP2C	KIAA0934
chr10	804780	806093	105	91.1115	15.4303	88.3262	107.5	Intergenic	CpG	-115769	NM_014974	DIP2C	KIAA0934
chr10	964859	965297	42	16.5941	4.57456	14.5018	0	Intergenic	Intergenic	-23356	NM_012341	GTPBP4	CRFG|NGB|NOG1
chr10	1782287	1782588	26	9.91441	3.9964	7.97858	0	Intergenic	Intergenic	-44913	NM_018702	ADARB2	ADAR3|RED2
chr10	1847344	1847676	32	11.2462	3.89296	9.27606	0	Intergenic	Intergenic	-109985	NM_018702	ADARB2	ADAR3|RED2
chr10	4766329	4766882	44	24.3141	6.66067	22.0931	0	Intergenic	(TC)n|Simple_repeat|Simple_repeat	-59571	NR_073127	AKR1E2	AKR1CL2|AKRDC1|HTSP1|LoopADR|TAKR|hTSP|htAKR
chr10	4937333	4937791	62	36.4393	7.70484	34.0779	0	Intergenic	LTR12C|LTR|ERV1	-21289	NR_026743	AKR1C6P	TAKR
chr10	4943922	4944403	50	24.2061	5.84882	21.9885	0	Intergenic	MSTA|LTR|ERVL-MaLR	-19252	NM_001353	AKR1C1	2-ALPHA-HSD|20-ALPHA-HSD|C9|DD1|DD1/DD2|DDH|DDH1|H-37|HAKRC|HBAB|MBAB
chr10	5032455	5032982	130	84.3671	9.83504	81.6279	1	Intergenic	LTR12E|LTR|ERV1	-14686	NM_205845	AKR1C2	AKR1C-pseudo|BABP|DD|DD-2|DD/BABP|DD2|DDH2|HAKRD|HBAB|MCDR2|SRXY8|TDD
chr10	5496661	5497013	34	13.3124	4.3531	11.2893	0	Intergenic	Intergenic	2733	NM_017422	CALML5	CLSP
chr10	5511525	5511820	34	14.1538	4.61964	12.1121	0	Intergenic	LTR88c|LTR|Gypsy?	-12103	NM_017422	CALML5	CLSP
chr10	5942146	5942720	36	12.8685	4.04575	10.8539	6	Intergenic	Intergenic	26495	NM_001351096	IL15RA	CD215
chr10	7478629	7479091	34	15.8344	5.18052	13.7542	0	Intergenic	Intergenic	-67374	NM_001029880	SFMBT2	-
chr10	7508177	7508496	32	14.2743	4.88449	12.2269	0	Intergenic	Intergenic	-96851	NM_001029880	SFMBT2	-
chr10	7533516	7533821	32	14.2743	4.88449	12.2269	0	Intergenic	MLT2D|LTR|ERVL	86004	NM_032817	ITIH5	ITI-HC5|PP14776
chr10	11444595	11444992	35	16.6327	5.32854	14.537	0	Intergenic	Intergenic	87486	NM_001080491	USP6NL	RNTRE|TRE2NL|USP6NL-IT1
chr10	11804589	11805254	39	16.504	4.83101	14.4132	0	Intergenic	Intergenic	-18434	NM_153256	PROSER2	C10orf47
chr10	13158412	13158755	40	16.0021	4.58964	13.9193	0	Intergenic	Intergenic	-2974	NM_018518	MCM10	CNA43|DNA43|IMD80|PRO2249
chr10	13259465	13260047	66	39.5049	7.98096	37.1134	0	Intergenic	LTR12C|LTR|ERV1	-25382	NM_001303118	UCMA	C10orf49|GRP|GRP/UCMA
chr10	14995963	14996334	35	13.929	4.44819	11.8912	0	Intergenic	SATR1|Satellite|Satellite	36761	NR_147060	MEIG1	SPATA39|bA2K17.3
chr10	15426058	15426625	95	79.2905	14.1457	76.5863	0	Intergenic	LTR12C|LTR|ERV1	-55053	NM_001010924	FAM171A1	APCN|C10orf38
chr10	15434188	15434732	60	39.7954	9.02891	37.4002	0	Intergenic	(TC)n|Simple_repeat|Simple_repeat	-63171	NM_001010924	FAM171A1	APCN|C10orf38
chr10	15988583	15989097	40	20.7953	6.06861	18.6268	0	Intergenic	MLT1F1|LTR|ERVL-MaLR	-128307	NM_001318330	MINDY3	C10orf97|CARP|DERP5|FAM188A|MST126|MSTP126|my042
chr10	16103476	16103838	41	21.66	6.21662	19.478	0	Intergenic	(TC)n|Simple_repeat|Simple_repeat	-243124	NM_001318330	MINDY3	C10orf97|CARP|DERP5|FAM188A|MST126|MSTP126|my042
chr10	16566198	16566499	24	8.57988	3.70037	6.68734	0	Intergenic	Intergenic	-44470	NM_001010908	C1QL3	C1QTNF13|C1ql|CTRP13|K100
chr10	17212604	17213167	46	26.1312	6.9567	23.8857	0.5	Intergenic	LTR78|LTR|ERV1	-10815	NM_001351223	TRDMT1	DMNT2|DNMT2|MHSAIIP|PUMET|RNMT1
chr10	17628780	17630011	182	172.275	19.8629	168.988	0	Intergenic	SVA_F|Retroposon|SVA	-12022	NM_014241	HACD1	CAP|CMYP11|MYONP|PTPLA
chr10	18710218	18710703	55	27.1389	6.07827	24.8804	0	Intergenic	CpG	51030	NM_178815	ARL5B	ARL8
chr10	18816770	18817096	27	8.38234	3.38171	6.50022	0	Intergenic	(CT)n|Simple_repeat|Simple_repeat	157502	NM_178815	ARL5B	ARL8
chr10	18951153	18951676	50	29.8732	7.54876	27.5814	0	Intergenic	LTR12C|LTR|ERV1	-97386	NM_001142308	MALRD1	C10orf112|DIET1|bA265G8.2
chr10	21527087	21527541	112	68.1436	8.79865	65.5186	16	Intergenic	CpG	-1632	NM_207371	SKIDA1	C10orf140|DLN-1
chr10	22334294	22334829	154	136.756	17.1273	133.678	0	Intergenic	CpG	-10883	NM_001253855	SPAG6	CFAP194|CT141|FAP194|Repro-SA-1|pf16
chr10	22335109	22337065	154	136.756	17.1273	133.678	0	Intergenic	CpG	-9358	NM_001253855	SPAG6	CFAP194|CT141|FAP194|Repro-SA-1|pf16
chr10	22340426	22341373	256	195.532	13.6511	192.12	37	Intergenic	CpG	-4545	NM_001253855	SPAG6	CFAP194|CT141|FAP194|Repro-SA-1|pf16
chr10	22835350	22835659	46	26.1312	6.9567	23.8857	0	Intergenic	(TC)n|Simple_repeat|Simple_repeat	-92519	NM_001282747	ARMC3	CT81|KU-CT-1|VAC8
chr10	23172374	23172791	51	30.8301	7.69677	28.5272	0	Intergenic	CpG	-19729	NM_178161	PTF1A	PACA|PAGEN2|PTF1-p48|bHLHa29|p48
chr10	23173300	23175003	109	97.0637	16.2816	94.239	0.5	Intergenic	CpG	-18160	NM_178161	PTF1A	PACA|PAGEN2|PTF1-p48|bHLHa29|p48
chr10	23189012	23189312	32	14.2743	4.88449	12.2269	0	Intergenic	(CT)n|Simple_repeat|Simple_repeat	-3150	NM_178161	PTF1A	PACA|PAGEN2|PTF1-p48|bHLHa29|p48
chr10	23198835	23199794	75	55.8108	11.1986	53.2796	0.5	Intergenic	CpG	7003	NM_178161	PTF1A	PACA|PAGEN2|PTF1-p48|bHLHa29|p48
chr10	23366196	23366532	28	11.3109	4.29243	9.33523	0	Intergenic	MLT1B|LTR|ERVL-MaLR	-21567	NM_001365862	C10orf67	C10orf115|LINC01552
chr10	23421466	23421772	35	13.2665	4.24686	11.2444	3	Intergenic	(AG)n|Simple_repeat|Simple_repeat	-17456	NM_001145373	OTUD1	DUBA7|OTDC1
chr10	23456619	23457193	40	19.3059	5.58087	17.1625	0	Intergenic	Intergenic	17831	NM_001145373	OTUD1	DUBA7|OTDC1
chr10	24770103	24770631	45	25.218	6.80868	22.9846	0	Intergenic	(GA)n|Simple_repeat|Simple_repeat	-46480	NM_001367447	ARHGAP21	ARHGAP10
chr10	24978345	24978723	32	14.2743	4.88449	12.2269	0	Intergenic	Intergenic	-25928	NM_020200	PRTFDC1	HHGP
chr10	26215033	26215336	89	70.5288	12.8012	67.8865	0	Intergenic	Intergenic	-1122	NM_000818	GAD2	GAD65
chr10	26330926	26331339	34	15.8344	5.18052	13.7542	0	Intergenic	(CT)n|Simple_repeat|Simple_repeat	-107208	NM_019043	APBB1IP	INAG1|PREL1|RARP1|RIAM
chr10	26353347	26353754	38	19.0973	5.77258	16.9568	0	Intergenic	(AG)n|Simple_repeat|Simple_repeat	-84790	NM_019043	APBB1IP	INAG1|PREL1|RARP1|RIAM
chr10	26391681	26392388	119	106.729	16.7601	103.842	0	Intergenic	CpG	-46306	NM_019043	APBB1IP	INAG1|PREL1|RARP1|RIAM
chr10	26868962	26869333	41	15.0932	4.25684	13.0285	0	Intergenic	AluSg|SINE|Alu	-8061	NM_001178125	ABI1	ABI-1|ABLBP4|E3B1|NAP1BP|SSH3BP|SSH3BP1
chr10	27256351	27256717	74	44.2257	8.11609	41.7903	0	Intergenic	LTR12C|LTR|ERV1	-2228	NR_138082	ODAD2P1	ARMC4P1
chr10	27446738	27447138	25	9.23912	3.84839	7.32442	0	Intergenic	(TCCT)n|Simple_repeat|Simple_repeat	-32570	NM_001034842	PTCHD3	PTR
chr10	28306451	28306849	42	20.243	5.62893	18.0843	0	Intergenic	AluJr|SINE|Alu	-3586	NM_001318170	MPP7	-
chr10	28319424	28319739	25	8.13088	3.45139	6.25603	0	Intergenic	Intergenic	-16518	NM_001318170	MPP7	-
chr10	29113026	29113423	41	21.0764	6.02306	18.9043	0	Intergenic	(TGTG)n|Simple_repeat|Simple_repeat	-175845	NM_032517	LYZL1	KAAG648|LYC2|LYZD1|PRO1278|bA534G20.1
chr10	29136778	29137110	41	18.6243	5.25225	16.4931	0	Intergenic	MLT1H1|LTR|ERVL-MaLR	-152126	NM_032517	LYZL1	KAAG648|LYC2|LYZD1|PRO1278|bA534G20.1
chr10	29258465	29258782	49	17.808	4.33034	15.6916	0	Intergenic	(CA)n|Simple_repeat|Simple_repeat	-30446	NM_032517	LYZL1	KAAG648|LYC2|LYZD1|PRO1278|bA534G20.1
chr10	29772735	29773214	70	47.7358	9.68522	45.2704	0	Intergenic	(GA)n|Simple_repeat|Simple_repeat	-36039	NM_001323599	SVIL	MFM10
chr10	29806919	29807563	73	41.9011	7.67256	39.4863	1	Intergenic	GA-rich|Low_complexity|Low_complexity	-70305	NM_001323599	SVIL	MFM10
chr10	30144613	30144958	31	13.5133	4.73648	11.4829	0	Intergenic	MLT1B|LTR|ERVL-MaLR	-29292	NM_001350022	JCAD	KIAA1462
chr10	30162704	30163279	62	34.8838	7.28057	32.5374	0	Intergenic	LTR12C|LTR|ERV1	-47498	NM_001350022	JCAD	KIAA1462
chr10	30304458	30304752	23	7.93727	3.55236	6.06758	5.5	Intergenic	A-rich|Low_complexity|Low_complexity	44673	NM_018109	MTPAP	PAPD1|SPAX4|TENT6
chr10	30432786	30433122	255	133.73	7.62526	130.672	18	Intergenic	Intergenic	-1067	NM_001244134	MAP3K8	AURA2|COT|EST|ESTF|MEKK8|TPL2|Tpl-2|c-COT
chr10	30543953	30544365	40	17.3166	4.96948	15.2102	0	Intergenic	AluSz|SINE|Alu	85594	NM_183058	LYZL2	LYZD2
chr10	30653378	30653695	29	12.0312	4.44045	10.0365	0	Intergenic	Intergenic	-23784	NM_183058	LYZL2	LYZD2
chr10	31055714	31056249	65	39.6124	8.15502	37.2199	0	Intergenic	LTR12C|LTR|ERV1	-24045	NM_182755	ZNF438	bA330O11.1
chr10	31602894	31604061	190	116.626	9.35683	113.676	25	Intergenic	CpG	-203723	NM_001368169	LOC100505502	-
chr10	31618981	31619765	26	9.01437	3.67521	7.11029	0	Intergenic	Intergenic	-219618	NM_001368169	LOC100505502	-
chr10	31749941	31750561	44	21.8028	5.86143	19.6191	0	Intergenic	Intergenic	158675	NM_001270699	ARHGAP12	-
chr10	31759313	31760394	122	58.8786	6.53342	56.323	66.5	Intergenic	CpG	149072	NM_001270699	ARHGAP12	-
chr10	31969008	31971151	396	456.455	33.8359	452.211	0	Intergenic	(G)n|Simple_repeat|Simple_repeat	-41204	NM_001270697	ARHGAP12	-
chr10	31979065	31979402	56	32.0116	7.29536	29.6959	0	Intergenic	SVA_B|Retroposon|SVA	-50358	NM_001270697	ARHGAP12	-
chr10	32109830	32110250	39	14.3373	4.21357	12.2889	0	Intergenic	CpG	-53615	NM_004521	KIF5B	HEL-S-61|KINH|KNS|KNS1|UKHC
chr10	32233352	32234190	116	93.0673	13.6685	90.2694	0	Intergenic	SVA_B|Retroposon|SVA	113387	NM_001272004	EPC1	Epl1
chr10	33013218	33013773	82	56.2835	10.0568	53.7481	0	Intergenic	LTR12C|LTR|ERV1	-55266	NM_002211	ITGB1	CD29|FNRB|GPIIA|MDF2|MSK12|VLA-BETA|VLAB
chr10	33028007	33028550	52	31.7952	7.84479	29.4816	0	Intergenic	(TTTC)n|Simple_repeat|Simple_repeat	-70049	NM_002211	ITGB1	CD29|FNRB|GPIIA|MDF2|MSK12|VLA-BETA|VLAB
chr10	33451393	33451733	36	16.1222	5.03639	14.0376	0	Intergenic	(GA)n|Simple_repeat|Simple_repeat	-116658	NR_045259	NRP1	BDCA4|CD304|NP1|NRP|VEGF165R
chr10	33467972	33468453	74	51.0586	9.95594	48.5655	0	Intergenic	LTR12C|LTR|ERV1	-133308	NR_045259	NRP1	BDCA4|CD304|NP1|NRP|VEGF165R
chr10	33480391	33480927	86	68.6633	12.8773	66.034	0	Intergenic	LTR12C|LTR|ERV1	-145754	NR_045259	NRP1	BDCA4|CD304|NP1|NRP|VEGF165R
chr10	34975954	34976721	59	31.3384	6.71655	29.0307	0	Intergenic	SVA_C|Retroposon|SVA	97945	NM_001198778	CUL2	-
chr10	35587114	35587591	56	31.9835	7.2872	29.6682	0	Intergenic	Intergenic	-17988	NM_153368	GJD4	CX40.1
chr10	35643233	35643851	233	189.292	15.1601	185.913	3.5	Intergenic	Intergenic	-2108	NM_031866	FZD8	FZ-8|hFZ8
chr10	36481944	36482364	40	15.1811	4.36179	13.1149	0	Intergenic	LTR12C|LTR|ERV1	-643703	NM_052997	ANKRD30A	NY-BR-1
chr10	36513949	36514323	33	15.0481	5.03251	12.9842	0	Intergenic	Intergenic	-611721	NM_052997	ANKRD30A	NY-BR-1
chr10	36665522	36665860	25	9.23912	3.84839	7.32442	0	Intergenic	MLT1B|LTR|ERVL-MaLR	-460166	NM_052997	ANKRD30A	NY-BR-1
chr10	36734562	36734968	36	16.5234	5.1677	14.4323	0	Intergenic	LTR12C|LTR|ERV1	-391092	NM_052997	ANKRD30A	NY-BR-1
chr10	36748325	36748731	45	20.9568	5.49374	18.7862	0	Intergenic	LTR12C|LTR|ERV1	-377329	NM_052997	ANKRD30A	NY-BR-1
chr10	36819874	36820169	40	20.7953	6.06861	18.6268	0	Intergenic	LTR12C|LTR|ERV1	-305835	NM_052997	ANKRD30A	NY-BR-1
chr10	36989278	36989645	39	17.6583	5.18145	15.544	0	Intergenic	LTR12C|LTR|ERV1	-136395	NM_052997	ANKRD30A	NY-BR-1
chr10	37068375	37068762	27	10.6052	4.14442	8.64905	0	Intergenic	(TCTT)n|Simple_repeat|Simple_repeat	-57288	NM_052997	ANKRD30A	NY-BR-1
chr10	37680192	37681430	41	16.5542	4.65297	14.4626	0	Intergenic	CpG	-77880	NM_001190489	MTRNR2L7	HN7
chr10	37700978	37701526	23	7.93727	3.55236	6.06758	0	Intergenic	Intergenic	93923	NR_051997	ZNF33BP1	-
chr10	38156577	38157203	40	18.2203	5.24167	16.0977	0	Intergenic	Intergenic	-18781	NR_024524	CCNYL4	-
chr10	38327067	38327366	28	10.6253	4.05036	8.66861	0	Intergenic	L1MEj|LINE|L1	-29163	NR_003086	HSD17B7P2	HSD17B7|Hsd17b_2|bA291L22.1
chr10	38600247	38601186	73	43.3609	8.0316	40.9333	0.5	Intergenic	CpG	-95879	NR_045000	ACTR3BP5	FKSG74
chr10	38730034	38730887	92	58.2246	9.08221	55.6744	0	Intergenic	CpG	33865	NR_045000	ACTR3BP5	FKSG74
chr10	38941764	38943104	171	117.992	11.1209	115.033	0	Intergenic	CpG	245838	NR_045000	ACTR3BP5	FKSG74
chr10	42111068	42113318	49	19.5901	4.75131	17.4427	0	Intergenic	CpG	255852	NR_024380	LOC441666	-
chr10	42138123	42138437	25	9.23912	3.84839	7.32442	0	Intergenic	SVA_D|Retroposon|SVA	229765	NR_024380	LOC441666	-
chr10	42149115	42150968	77	45.8634	8.12869	43.4143	0	Intergenic	CpG	218003	NR_024380	LOC441666	-
chr10	42180339	42180819	38	19.0973	5.77258	16.9568	0	Intergenic	Intergenic	187466	NR_024380	LOC441666	-
chr10	42241798	42242655	53	25.9365	5.98239	23.695	0	Intergenic	CpG	125818	NR_024380	LOC441666	-
chr10	43044682	43045414	24	8.57988	3.70037	6.68734	0	Intergenic	Intergenic	-31979	NM_020630	RET	CDHF12|CDHR16|HSCR1|MEN2A|MEN2B|MTC1|PTC|RET-ELE1
chr10	43322789	43323300	34	15.8344	5.18052	13.7542	0.5	Intergenic	CpG	-48591	NM_173160	FXYD4	CHIF
chr10	43328856	43330075	70	50.4244	10.5091	47.9359	0	Intergenic	SVA_A|Retroposon|SVA	-42170	NM_173160	FXYD4	CHIF
chr10	43342264	43343172	88	68.1998	12.3148	65.5744	0.5	Intergenic	Intergenic	-28918	NM_173160	FXYD4	CHIF
chr10	43350833	43351683	54	33.6118	8.09635	31.2798	0	Intergenic	(CCCA)n|Simple_repeat|Simple_repeat	-20378	NM_173160	FXYD4	CHIF
chr10	43362043	43362888	70	43.8344	8.57505	41.4031	0	Intergenic	CpG	-9170	NM_173160	FXYD4	CHIF
chr10	43688664	43690674	97	81.9558	14.5055	79.2325	0	Intergenic	CpG	-40788	NM_006973	ZNF32	KOX30|ZNF637|Zfp637
chr10	43702222	43703292	31	13.5133	4.73648	11.4829	0	Intergenic	Intergenic	-53876	NM_006973	ZNF32	KOX30|ZNF637|Zfp637
chr10	44764023	44764509	60	39.7954	9.02891	37.4002	0	Intergenic	Intergenic	-147050	NM_001345926	TMEM72	C10orf127|KSP37
chr10	44765178	44766174	58	37.7507	8.73288	35.3751	0	Intergenic	(TC)n|Simple_repeat|Simple_repeat	-145640	NM_001345926	TMEM72	C10orf127|KSP37
chr10	45259833	45260445	68	48.2472	10.213	45.7769	0	Intergenic	SVA_C|Retroposon|SVA	55469	NM_001004297	OR13A1	-
chr10	45347120	45348625	46	23.8758	6.23906	21.6621	0	Intergenic	SVA_A|Retroposon|SVA	-26293	NM_001256154	ALOX5	5-LO|5-LOX|5LPG|LOG5
chr10	45600586	45601168	107	84.1445	13.0437	81.4067	1	Intergenic	LTR12C|LTR|ERV1	-5971	NM_145021	MARCHF8	CMIR|MARCH-VIII|MARCH8|MIR|RNF178|c-MIR
chr10	46106060	46106875	236	163.238	11.4532	160.002	4.5	Intergenic	CpG	-3027	NR_126580	AGAP7P	AGAP-7|AGAP7|CTGLF4|bA109G10.1
chr10	46156888	46157260	32	14.2743	4.88449	12.2269	0	Intergenic	MLT2B4|LTR|ERVL	47579	NR_126580	AGAP7P	AGAP-7|AGAP7|CTGLF4|bA109G10.1
chr10	46188619	46189015	30	12.7654	4.58846	10.7526	0	Intergenic	Intergenic	79322	NR_126580	AGAP7P	AGAP-7|AGAP7|CTGLF4|bA109G10.1
chr10	46535168	46535668	77	29.4492	4.82641	27.1633	0	Intergenic	(TC)n|Simple_repeat|Simple_repeat	20998	NM_014696	GPRIN2	GRIN2|KIAA0514
chr10	46756616	46757365	47	23.0578	5.87036	20.8562	0	Intergenic	Intergenic	-29742	NR_003611	BMS1P1	BMS1LP1|BMS1LP5|BMS1P5
chr10	47048081	47048689	34	12.9042	4.22714	10.8888	0	Intergenic	Intergenic	136663	NM_001320691	PTPN20	CT126|PTPN20A|PTPN20B|bA142I17.1|bA42B19.1
chr10	47174608	47174912	35	16.6327	5.32854	14.537	0.5	Intergenic	L1MA9|LINE|L1	-125437	NM_004962	GDF10	BIP|BMP-3b|BMP3B
chr10	47295821	47296218	24	8.57988	3.70037	6.68734	0	Intergenic	(CT)n|Simple_repeat|Simple_repeat	-4177	NM_004962	GDF10	BIP|BMP-3b|BMP3B
chr10	47458751	47459213	55	22.1884	4.88101	19.9998	0	Intergenic	Intergenic	25133	NM_001040084	ANXA8	ANX8|CH17-360D5.2
chr10	47461302	47462020	85	20.9586	3.31797	18.788	40	Intergenic	CpG	22454	NM_001040084	ANXA8	ANX8|CH17-360D5.2
chr10	47564021	47564541	151	145.141	19.9305	142.012	0	Intergenic	Intergenic	-10758	NR_024495	BMS1P2	BMS1LP2|BMS1LP6|BMS1P6|bA144G6.1
chr10	47565074	47566084	151	145.141	19.9305	142.012	0	Intergenic	CpG	-12056	NR_024495	BMS1P2	BMS1LP2|BMS1LP6|BMS1P6|bA144G6.1
chr10	47566346	47567090	151	145.141	19.9305	142.012	0	Intergenic	Intergenic	-13195	NR_024495	BMS1P2	BMS1LP2|BMS1LP6|BMS1P6|bA144G6.1
chr10	47932532	47932957	57	31.438	6.9953	29.1293	0	Intergenic	(CT)n|Simple_repeat|Simple_repeat	14006	NM_001278794	NPY4R	NPY4-R|PP1|PPYR1|Y4
chr10	47986552	47987369	123	31.9348	3.54563	29.6199	31.5	Intergenic	Intergenic	12830	NM_001137548	FAM25C	bA164N7.4
chr10	48001677	48002163	78	20.2862	3.43088	18.127	0	Intergenic	Intergenic	-2129	NM_001137549	FAM25G	FAM25A|FAM25B|FAM25C|bA301J7.4
chr10	48140184	48140625	59	34.8899	7.69759	32.5434	0	Intergenic	CpG	34738	NM_001042512	FRMPD2	PDZD5C|PDZK4|PDZK5C
chr10	48301310	48301999	61	40.8283	9.17692	38.4234	0	Intergenic	MLT1A|LTR|ERVL-MaLR	-4984	NM_001278547	MAPK8	JNK|JNK-46|JNK1|JNK1A2|JNK21B1/2|PRKM8|SAPK1|SAPK1c
chr10	48671511	48672236	38	18.2301	5.48334	16.1073	0	Intergenic	L1M3de|LINE|L1	-12999	NM_001370154	WDFY4	C10orf64
chr10	49397192	49398555	80	58.841	11.1322	56.2857	0	Intergenic	CpG-2907	-1785	NM_001276451	DRGX	DRG11|PRRXL1
chr10	49417369	49418229	51	30.8301	7.69677	28.5272	0	Intergenic	Intergenic	-21710	NM_001276451	DRGX	DRG11|PRRXL1
chr10	49768226	49769246	148	149.805	22.0542	146.648	0	Intergenic	CpG	-6357	NM_001347820	OGDHL	YOBELN
chr10	50682623	50683108	37	18.2645	5.62456	16.1385	0	Intergenic	Intergenic	-57070	NM_001321957	ASAH2B	ASAH2C|ASAH2L|bA449O16.3|bA98I6.3
chr10	50683329	50683776	37	18.2645	5.62456	16.1385	0	Intergenic	Intergenic	-56383	NM_001321957	ASAH2B	ASAH2C|ASAH2L|bA449O16.3|bA98I6.3
chr10	50709606	50710122	47	21.9198	5.5471	19.7346	0	Intergenic	Intergenic	-30072	NM_001321957	ASAH2B	ASAH2C|ASAH2L|bA449O16.3|bA98I6.3
chr10	50890984	50891479	63	42.9149	9.47295	40.4908	0	Intergenic	(CT)n|Simple_repeat|Simple_repeat	-5557	NM_001198820	A1CF	ACF|ACF64|ACF65|APOBEC1CF|ASP
chr10	50893641	50894175	42	22.5349	6.36464	20.3396	0	Intergenic	(CTCT)n|Simple_repeat|Simple_repeat	-8233	NM_001198820	A1CF	ACF|ACF64|ACF65|APOBEC1CF|ASP
chr10	52346474	52347222	66	40.5884	8.27858	38.1866	0	Intergenic	MER52D|LTR|ERV1	32567	NM_012242	DKK1	DKK-1|SK
chr10	52356056	52356380	31	13.5133	4.73648	11.4829	0	Intergenic	(CA)n|Simple_repeat|Simple_repeat	41937	NM_012242	DKK1	DKK-1|SK
chr10	52778486	52779179	50	26.5879	6.52743	24.3373	0	Intergenic	Intergenic	-6049	NM_001378373	MBL2	COLEC1|HSMBPC|MBL|MBL2D|MBP|MBP-C|MBP1|MBPD
chr10	53050980	53051477	45	25.218	6.80868	22.9846	0	Intergenic	(CT)n|Simple_repeat|Simple_repeat	-278445	NM_001378373	MBL2	COLEC1|HSMBPC|MBL|MBL2D|MBP|MBP-C|MBP1|MBPD
chr10	53239326	53239842	41	21.66	6.21662	19.478	0	Intergenic	(CA)n|Simple_repeat|Simple_repeat	-466800	NM_001378373	MBL2	COLEC1|HSMBPC|MBL|MBL2D|MBP|MBP-C|MBP1|MBPD
chr10	55630620	55631462	70	34.9969	6.40807	32.6495	0	Intergenic	CpG	-3099	NM_001354404	PCDH15	CDHR15|DFNB23|USH1F
chr10	55781026	55781395	38	19.0973	5.77258	16.9568	0	Intergenic	(GA)n|Simple_repeat|Simple_repeat	-153269	NM_001354404	PCDH15	CDHR15|DFNB23|USH1F
chr10	55908159	55908549	35	16.6327	5.32854	14.537	0	Intergenic	(GA)n|Simple_repeat|Simple_repeat	-280412	NM_001354404	PCDH15	CDHR15|DFNB23|USH1F
chr10	56084175	56084469	28	11.3109	4.29243	9.33523	0	Intergenic	Intergenic	276937	NM_007057	ZWINT	HZwint-1|KNTC2AP|SIP30|ZWINT1
chr10	56154980	56155584	119	90.4647	12.5176	87.684	0	Intergenic	LTR12C|LTR|ERV1	205977	NM_007057	ZWINT	HZwint-1|KNTC2AP|SIP30|ZWINT1
chr10	57904157	57904452	24	8.57988	3.70037	6.68734	0	Intergenic	(TC)n|Simple_repeat|Simple_repeat	363589	NM_152230	IPMK	-
chr10	58106427	58106970	46	21.1208	5.43154	18.9479	0	Intergenic	CpG	161195	NM_152230	IPMK	-
chr10	58139304	58139796	54	33.7495	8.14082	31.4148	0	Intergenic	(TA)n|Simple_repeat|Simple_repeat	128344	NM_152230	IPMK	-
chr10	58440158	58440450	26	6.98897	3.00156	5.15974	0	Intergenic	MLT1D|LTR|ERVL-MaLR	54894	NM_003201	TFAM	MTDPS15|MTTF1|MTTFA|TCF6|TCF6L1|TCF6L2|TCF6L3
chr10	58448204	58448784	83	55.9682	9.81328	53.4359	0	Intergenic	LTR12C|LTR|ERV1	63084	NM_003201	TFAM	MTDPS15|MTTF1|MTTFA|TCF6|TCF6L1|TCF6L2|TCF6L3
chr10	59388097	59388432	37	13.1397	4.04263	11.1198	0	Intergenic	MLT1B|LTR|ERVL-MaLR	-25084	NM_001347842	FAM13C	FAM13C1
chr10	59521755	59522368	38	19.0973	5.77258	16.9568	0	Intergenic	MLT1A|LTR|ERVL-MaLR	-158881	NM_001347842	FAM13C	FAM13C1
chr10	59573769	59574153	35	16.6327	5.32854	14.537	0	Intergenic	A-rich|Low_complexity|Low_complexity	135930	NM_001323981	SLC16A9	C10orf36|MCT9
chr10	59610912	59611345	46	23.1379	6.01547	20.9353	0	Intergenic	MLT1A|LTR|ERVL-MaLR	98762	NM_001323981	SLC16A9	C10orf36|MCT9
chr10	59769918	59770230	27	10.6052	4.14442	8.64905	0	Intergenic	Harlequin-int|LTR|ERV1	-16619	NM_001304731	MRLN	LINC00948|Linc-RAM|M1|MLN|MUSER1
chr10	61602088	61602548	47	27.0535	7.10471	24.796	0	Intergenic	Intergenic	-60611	NM_001366905	CABCOCO1	ARIEL|C10orf107
chr10	61623671	61624137	55	31.0777	7.16435	28.7725	0	Intergenic	Intergenic	-39025	NM_001366905	CABCOCO1	ARIEL|C10orf107
chr10	61772343	61772698	39	19.941	5.92059	17.7863	0	Intergenic	(AG)n|Simple_repeat|Simple_repeat	109560	NM_173554	CABCOCO1	ARIEL|C10orf107
chr10	61867541	61868080	106	63.952	8.6385	61.3581	0	Intergenic	LTR12C|LTR|ERV1	-33888	NM_032199	ARID5B	DESRT|MRF-2|MRF2
chr10	62280217	62280796	81	47.4543	8.00797	44.9911	0	Intergenic	LTR12C|LTR|ERV1	-11663	NM_001282941	RTKN2	PLEKHK1|bA531F24.1
chr10	62657463	62657803	26	7.79228	3.26093	5.93235	0.5	Intergenic	MER52A|LTR|ERV1	-147087	NM_032804	ADO	C10orf22
chr10	62734434	62734728	31	13.5133	4.73648	11.4829	0	Intergenic	L2a|LINE|L2	-70139	NM_032804	ADO	C10orf22
chr10	62883030	62883525	39	19.941	5.92059	17.7863	0	Intergenic	Intergenic	-64111	NM_001136178	EGR2	AT591|CMT1D|CMT4E|KROX20
chr10	62947019	62948615	141	139.975	21.0181	136.877	0	Intergenic	SVA_E|Retroposon|SVA	-128650	NM_001136178	EGR2	AT591|CMT1D|CMT4E|KROX20
chr10	63033438	63034058	94	78.2751	14.0614	75.5774	0	Intergenic	LTR12C|LTR|ERV1	-99499	NM_001282405	NRBF2	COPR|COPR1|COPR2|NRBF-2
chr10	63629992	63630784	260	158.59	9.45462	155.382	52	Intergenic	CpG	-108498	NM_001322258	JMJD1C	KDM3C|TRIP-8|TRIP8
chr10	63811911	63812266	26	9.91441	3.9964	7.97858	0	Intergenic	SVA_D|Retroposon|SVA	-290199	NM_001322258	JMJD1C	KDM3C|TRIP-8|TRIP8
chr10	63973380	63973772	31	13.5133	4.73648	11.4829	0	Intergenic	CpG	-451686	NM_001322258	JMJD1C	KDM3C|TRIP-8|TRIP8
chr10	64041646	64042240	65	28.2399	5.40308	25.9682	0	Intergenic	Intergenic	-520053	NM_001322258	JMJD1C	KDM3C|TRIP-8|TRIP8
chr10	64196733	64197300	81	62.8153	12.1372	60.229	0	Intergenic	LTR12C|LTR|ERV1	-628511	NR_001446	ANXA2P3	ANX2L3|ANX2P3|LIP2|LPC2C
chr10	64338269	64338680	44	24.3141	6.66067	22.0931	0	Intergenic	MER21A|LTR|ERVL	-487053	NR_001446	ANXA2P3	ANX2L3|ANX2P3|LIP2|LPC2C
chr10	68278948	68279787	106	87.0325	14.0219	84.2747	0.5	Intergenic	SVA_C|Retroposon|SVA	-47255	NM_145178	ATOH7	Math5|NCRNA|PHPVAR|RNANC|bHLHa13
chr10	68528791	68529275	29	7.40872	2.9567	5.56039	0	Intergenic	AluY|SINE|Alu	-1510	NM_152707	SLC25A16	D10S105E|GDA|GDC|HGT.1|ML7|hGP|hML7
chr10	69530651	69530977	36	17.4429	5.47655	15.332	0	Intergenic	(CT)n|Simple_repeat|Simple_repeat	42608	NM_020999	NEUROG3	Atoh5|Math4B|NGN-3|bHLHa7|ngn3
chr10	69568950	69569309	28	9.6276	3.71168	7.70336	0	Intergenic	Intergenic	4292	NM_020999	NEUROG3	Atoh5|Math4B|NGN-3|bHLHa7|ngn3
chr10	69577598	69578919	45	25.218	6.80868	22.9846	0	Intergenic	CpG	-4837	NM_020999	NEUROG3	Atoh5|Math4B|NGN-3|bHLHa7|ngn3
chr10	69656176	69656828	35	16.6327	5.32854	14.537	0	Intergenic	Intergenic	26255	NM_145306	FAM241B	C10orf35
chr10	69731675	69732329	25	9.23912	3.84839	7.32442	0	Intergenic	Intergenic	-69904	NM_001130103	COL13A1	CMS19|COLXIIIA1
chr10	69992589	69993778	135	109.265	14.1867	106.362	0	Intergenic	SVA_E|Retroposon|SVA	-59662	NM_018649	MACROH2A2	H2AFY2
chr10	70238657	70240591	121	112.738	18.0578	109.812	0	Intergenic	SVA_A|Retroposon|SVA	-6195	NM_021129	PPA1	HEL-S-66p|IOPPP|PP|PP1|SID6-8061
chr10	70451116	70451652	54	33.7495	8.14082	31.4148	0	Intergenic	(GA)n|Simple_repeat|Simple_repeat	-3436	NM_001329906	NODAL	HTX5
chr10	70458243	70459091	124	108.803	16.2069	105.903	0	Intergenic	CpG	-10719	NM_001329906	NODAL	HTX5
chr10	70631028	70631482	58	37.7507	8.73288	35.3751	0	Intergenic	SVA_D|Retroposon|SVA	-28467	NM_005041	PRF1	HPLH2|P1|PFP
chr10	70670853	70671299	48	27.9848	7.25273	25.7157	0	Intergenic	(TC)n|Simple_repeat|Simple_repeat	-1430	NM_139155	ADAMTS14	-
chr10	70905387	70905874	24	8.57988	3.70037	6.68734	0.5	Intergenic	Intergenic	-17066	NM_000281	PCBD1	DCOH|PCBD|PCD|PHS
chr10	70913155	70913673	38	19.0973	5.77258	16.9568	0	Intergenic	GA-rich|Low_complexity|Low_complexity	-24849	NM_000281	PCBD1	DCOH|PCBD|PCD|PHS
chr10	71377149	71377569	73	16.4412	3.06467	14.3515	61	Intergenic	CpG	-19561	NM_022124	CDH23	CDHR23|PITA5|USH1D
chr10	71869179	71870510	240	238.675	22.789	235.052	0	Intergenic	SVA_D|Retroposon|SVA	-18594	NM_002778	PSAP	GLBA|PARK24|PSAPD|SAP1|SAP2
chr10	71875652	71876628	140	107.742	13.0558	104.848	0	Intergenic	SVA_D|Retroposon|SVA	-24889	NM_002778	PSAP	GLBA|PARK24|PSAPD|SAP1|SAP2
chr10	71888802	71889511	77	21.3564	3.60673	19.1806	40	Intergenic	CpG	-37906	NM_002778	PSAP	GLBA|PARK24|PSAPD|SAP1|SAP2
chr10	72044491	72044950	31	11.84	4.16961	9.85324	0	Intergenic	Intergenic	43830	NM_001244950	SPOCK2	testican-2
chr10	72260701	72261185	75	16.9227	3.07616	14.8224	3	Intergenic	Intergenic	-12981	NM_019058	DDIT4	Dig2|REDD-1|REDD1
chr10	72297648	72298429	170	102.074	8.98241	99.2175	91.5	Intergenic	CpG	24115	NM_019058	DDIT4	Dig2|REDD-1|REDD1
chr10	72300448	72301049	130	96.8954	12.2546	94.0723	0	Intergenic	LTR12C|LTR|ERV1	26825	NM_019058	DDIT4	Dig2|REDD-1|REDD1
chr10	72319537	72320089	191	104.567	7.95158	101.694	37.5	Intergenic	CpG	35106	NR_157570	DNAJB12	DJ10
chr10	72325027	72326423	157	106.111	10.6741	103.228	4.5	Intergenic	Intergenic	29194	NR_157570	DNAJB12	DJ10
chr10	72328639	72329118	55	15.7814	3.57498	13.7052	5.5	Intergenic	Intergenic	26040	NR_157570	DNAJB12	DJ10
chr10	73665753	73666109	31	8.9648	3.2881	7.0622	0	Intergenic	Intergenic	-9902	NM_001114133	SYNPO2L	-
chr10	73732678	73733610	109	84.9687	12.8894	82.225	3	Intergenic	CpG	2582	NR_048575	GLUD1P3	C10orf102|GLUDP3
chr10	73734031	73735043	43	19.1263	5.18394	16.9855	2.5	Intergenic	Intergenic	3975	NR_048575	GLUD1P3	C10orf102|GLUDP3
chr10	74813135	74814093	96	67.3843	10.6701	64.7651	0	Intergenic	CpG	-11641	NM_001370139	KAT6B	GTPTS|MORF|MOZ2|MYST4|ZC2HC6B|qkf|querkopf
chr10	75238204	75238646	29	6.44846	2.68502	4.64366	0	Intergenic	Intergenic	-2468	NM_144589	COMTD1	-
chr10	77663374	77663854	41	21.66	6.21662	19.478	0	Intergenic	L1MC5a|LINE|L1	-25806	NM_001271522	KCNMA1	BKTM|CADEDS|IEG16|KCa1.1|LIWAS|MaxiK|PNKD3|SAKCA|SLO|SLO-ALPHA|SLO1|bA205K10.1|hSlo|mSLO1
chr10	77711217	77711815	84	57.8624	10.1515	55.3149	0	Intergenic	CpG	-73708	NM_001271522	KCNMA1	BKTM|CADEDS|IEG16|KCa1.1|LIWAS|MaxiK|PNKD3|SAKCA|SLO|SLO-ALPHA|SLO1|bA205K10.1|hSlo|mSLO1
chr10	78075822	78076442	61	40.8283	9.17692	38.4234	0.5	Intergenic	SVA_C|Retroposon|SVA	42269	NM_033022	RPS24	DBA3|S24|eS24
chr10	79379638	79379938	27	9.82371	3.86703	7.89481	0.5	Intergenic	Intergenic	32319	NM_005729	PPIF	CYP3|CyP-M|Cyp-D|CypD
chr10	79474048	79474544	45	25.218	6.80868	22.9846	0	Intergenic	Intergenic	-28672	NM_153367	ZCCHC24	C10orf56|Z3CXXC8
chr10	79874560	79875066	50	22.8325	5.48005	20.6336	0	Intergenic	Intergenic	-30085	NR_033857	BMS1P21	-
chr10	79981482	79982536	131	97.9391	12.329	95.109	1	Intergenic	CpG	-32904	NM_003019	SFTPD	COLEC7|PSP-D|SFTP4|SP-D
chr10	79983154	79983804	60	39.7954	9.02891	37.4002	0	Intergenic	CpG	-34374	NM_003019	SFTPD	COLEC7|PSP-D|SFTP4|SP-D
chr10	80315361	80315770	30	12.71	4.5689	10.702	0	Intergenic	LTR12C|LTR|ERV1	-25908	NM_000429	MAT1A	MAT|MATA1|SAMS|SAMS1
chr10	81264875	81265294	39	19.8622	5.89402	17.7111	0	Intergenic	LTR12C|LTR|ERV1	-610109	NM_001370082	NRG3	HRG3|pro-NRG3
chr10	81308998	81309536	70	47.9794	9.75786	45.5122	0	Intergenic	LTR12C|LTR|ERV1	-565927	NM_001370082	NRG3	HRG3|pro-NRG3
chr10	81502792	81503247	51	23.208	5.47764	21.0045	0	Intergenic	LTR12C|LTR|ERV1	-372174	NM_001370082	NRG3	HRG3|pro-NRG3
chr10	81505732	81506199	50	23.6926	5.70907	21.4811	0	Intergenic	LTR12C|LTR|ERV1	-369228	NM_001370082	NRG3	HRG3|pro-NRG3
chr10	81784079	81784600	44	19.1581	5.0906	17.0168	0	Intergenic	LTR12C|LTR|ERV1	-90854	NM_001370082	NRG3	HRG3|pro-NRG3
chr10	83989460	83989836	22	7.31196	3.40434	5.46648	0.5	Intergenic	GA-rich|Low_complexity|Low_complexity	-149861	NM_014394	GHITM	DERP2|HSPC282|MICS1|My021|PTD010|TMBIM5
chr10	84540627	84541254	87	42.6113	6.42861	40.1909	2	Intergenic	CpG	115772	NM_001284242	CCSER2	FAM190B|Gcap14|KIAA1128|bA486O22.1
chr10	84571056	84571575	56	35.7351	8.43685	33.3798	0	Intergenic	LTR12C|LTR|ERV1	146147	NM_001284242	CCSER2	FAM190B|Gcap14|KIAA1128|bA486O22.1
chr10	84602714	84603265	26	9.91441	3.9964	7.97858	0	Intergenic	(CT)n|Simple_repeat|Simple_repeat	177821	NM_001284242	CCSER2	FAM190B|Gcap14|KIAA1128|bA486O22.1
chr10	84733902	84734222	36	17.4429	5.47655	15.332	0	Intergenic	(CT)n|Simple_repeat|Simple_repeat	308893	NM_001284242	CCSER2	FAM190B|Gcap14|KIAA1128|bA486O22.1
chr10	86376812	86377478	173	131.362	13.0633	128.318	0	Intergenic	CpG	-10350	NM_017551	GRID1	GluD1|GluD1-b
chr10	86389548	86390363	109	91.3482	14.6021	88.5613	1	Intergenic	CpG	-23161	NM_017551	GRID1	GluD1|GluD1-b
chr10	86399907	86401825	273	224.98	15.7719	221.422	74	Intergenic	CpG	-34071	NM_017551	GRID1	GluD1|GluD1-b
chr10	86535307	86535710	95	57.1352	8.48449	54.5927	34.5	Intergenic	CpG	-13717	NM_015045	WAPL	FOE|KIAA0261|WAPAL
chr10	86536137	86537014	95	57.1352	8.48449	54.5927	1	Intergenic	CpG	-14784	NM_015045	WAPL	FOE|KIAA0261|WAPAL
chr10	86573368	86573730	37	16.5019	5.04434	14.4112	0	Intergenic	(CA)n|Simple_repeat|Simple_repeat	-51757	NM_015045	WAPL	FOE|KIAA0261|WAPAL
chr10	86631898	86632506	119	105.633	16.4428	102.753	0	Intergenic	CpG	-22345	NM_033282	OPN4	MOP
chr10	86651705	86652381	29	8.18099	3.18345	6.30458	0	Intergenic	Intergenic	-2504	NM_033282	OPN4	MOP
chr10	87030974	87031412	88	57.1761	9.37519	54.6334	0	Intergenic	LTR12C|LTR|ERV1	10899	NM_001146157	FAM25A	bA96C23.5
chr10	87203166	87204164	74	33.716	5.79312	31.3831	8	Intergenic	LTR41B|LTR|ERVL	-21783	NM_001099338	NUTM2A	FAM22A
chr10	87222682	87223146	76	51.0893	9.62519	48.596	3	Intergenic	Intergenic	-2534	NM_001099338	NUTM2A	FAM22A
chr10	88058130	88058647	50	29.8732	7.54876	27.5814	1	Intergenic	(TG)n|Simple_repeat|Simple_repeat	194764	NM_001304718	PTEN	10q23del|BZS|CWS1|DEC|GLM2|MHAM|MMAC1|PTEN1|PTENbeta|TEP1
chr10	88083851	88084195	37	18.2645	5.62456	16.1385	0	Intergenic	AluSz6|SINE|Alu	220398	NM_001304718	PTEN	10q23del|BZS|CWS1|DEC|GLM2|MHAM|MMAC1|PTEN1|PTENbeta|TEP1
chr10	88690763	88691168	28	11.3109	4.29243	9.33523	0	Intergenic	L1M1|LINE|L1	-15283	NM_001378091	LIPK	LIPL2|bA186O14.2
chr10	89293386	89293984	65	38.9476	7.97117	36.5607	0	Intergenic	(GA)n|Simple_repeat|Simple_repeat	-8361	NM_001547	IFIT2	G10P2|GARG-39|IFI-54|IFI-54K|IFI54|IFIT-2|ISG-54|ISG-54 K|ISG-54K|ISG54|P54|cig42
chr10	89374183	89374475	31	11.4622	4.0473	9.48327	0.5	Intergenic	Intergenic	-3727	NM_001010987	IFIT1B	IFIT1L|bA149I23.6
chr10	91147440	91147874	33	15.0481	5.03251	12.9842	1	Intergenic	MSTA|LTR|ERVL-MaLR	5423	NR_002779	NUDT9P1	C10orf98|bA56M3.1
chr10	91154409	91154748	37	18.2645	5.62456	16.1385	1	Intergenic	(AG)n|Simple_repeat|Simple_repeat	-1499	NR_002779	NUDT9P1	C10orf98|bA56M3.1
chr10	91887293	91887611	62	34.3041	7.12684	31.9643	0	Intergenic	CpG	22034	NM_152429	FGFBP3	C10orf13|FGF-BP3
chr10	92375009	92377026	1007	1133.85	33.8869	1128.99	0	Intergenic	SVA_F|Retroposon|SVA	-42643	NR_038243	MARK2P9	-
chr10	92439214	92439755	57	36.7392	8.58486	34.3738	2.5	Intergenic	(CA)n|Simple_repeat|Simple_repeat	20824	NR_038243	MARK2P9	-
chr10	92674214	92675986	408	484.632	36.6058	480.346	0	Intergenic	SVA_F|Retroposon|SVA	-14855	NM_002729	HHEX	HEX|HMPH|HOX11L-PEN|PRH|PRHX
chr10	92731764	92732158	34	15.8344	5.18052	13.7542	0	Intergenic	(CTTT)n|Simple_repeat|Simple_repeat	42006	NM_002729	HHEX	HEX|HMPH|HOX11L-PEN|PRH|PRHX
chr10	92735320	92735727	41	21.66	6.21662	19.478	0	Intergenic	(GA)n|Simple_repeat|Simple_repeat	45569	NM_002729	HHEX	HEX|HMPH|HOX11L-PEN|PRH|PRHX
chr10	92768364	92768907	62	41.8682	9.32494	39.4536	0	Intergenic	L1M4|LINE|L1	-58195	NM_001013848	EXOC6	EXOC6A|SEC15|SEC15L|SEC15L1|SEC15L3|Sec15p
chr10	93071890	93072437	32	9.96383	3.51071	8.02692	0	Intergenic	CpG	-1311	NM_057157	CYP26A1	CP26|CYP26|P450RAI|P450RAI1
chr10	93220098	93220611	52	23.7929	5.52862	21.5801	0	Intergenic	MSTC|LTR|ERVL-MaLR	146462	NM_000783	CYP26A1	CP26|CYP26|P450RAI|P450RAI1
chr10	93220783	93221390	52	23.7929	5.52862	21.5801	2	Intergenic	Intergenic	147194	NM_000783	CYP26A1	CP26|CYP26|P450RAI|P450RAI1
chr10	93564698	93565002	38	18.5221	5.57967	16.3924	0	Intergenic	(AC)n|Simple_repeat|Simple_repeat	-1815	NM_181745	FFAR4	BMIQ10|GPR120|GPR129|GT01|O3FAR1|OB10Q|PGR4
chr10	93703910	93704247	32	14.2743	4.88449	12.2269	0	Intergenic	(TC)n|Simple_repeat|Simple_repeat	-1120	NM_001347714	FRA10AC1	C10orf4|F26C11.1-like|FRA10A|NEDGFC
chr10	93727868	93728219	29	12.0312	4.44045	10.0365	0	Intergenic	(TC)n|Simple_repeat|Simple_repeat	-25085	NM_001347714	FRA10AC1	C10orf4|F26C11.1-like|FRA10A|NEDGFC
chr10	93831049	93831498	53	32.7684	7.9928	30.4441	0	Intergenic	(TC)n|Simple_repeat|Simple_repeat	-62704	NM_153226	SLC35G1	C10orf60|POST|TMEM20
chr10	93845071	93845559	56	35.7351	8.43685	33.3798	0	Intergenic	LTR12C|LTR|ERV1	-48663	NM_153226	SLC35G1	C10orf60|POST|TMEM20
chr10	93970016	93971121	90	73.4312	13.4694	70.7678	0	Intergenic	SVA_D|Retroposon|SVA	-8654	NR_002319	PIPSL	PIP5K1L1|PIP5K1P3|PSMD4P2|bA429H9.1
chr10	95183394	95184430	216	145.304	10.8792	142.174	2	Intergenic	CpG	-10288	NM_207321	ACSM6	C10orf129|bA310E22.3
chr10	95295380	95295703	49	24.7125	6.10761	22.4869	0	Intergenic	CpG	-4539	NM_020992	PDLIM1	CLIM1|CLP-36|CLP36|HEL-S-112|hCLIM1
chr10	97348716	97349273	66	46.0949	9.917	43.6429	6.5	Intergenic	Intergenic	-14266	NM_012083	FRAT2	FRAT-2
chr10	98045085	98045675	49	28.9247	7.40074	26.644	0	Intergenic	(GA)n|Simple_repeat|Simple_repeat	-14552	NM_001206528	CRTAC1	ASPIC|ASPIC1|CEP-68|CEP68|LOTUS
chr10	98286902	98287367	50	27.2709	6.73148	25.0112	0.5	Intergenic	(CT)n|Simple_repeat|Simple_repeat	-18941	NM_032211	LOXL4	LOXC
chr10	99305765	99306238	47	27.0535	7.10471	24.796	0	Intergenic	(CA)n|Simple_repeat|Simple_repeat	-23097	NM_001345889	CNNM1	ACDP1|CLP-1
chr10	99316037	99316621	38	15.5852	4.65773	13.5123	0	Intergenic	Intergenic	-12770	NM_001345889	CNNM1	ACDP1|CLP-1
chr10	99540320	99541168	103	87.1958	14.7173	84.4367	0	Intergenic	CpG	7802	NM_145285	NKX2-3	CSX3|NK2.3|NKX2.3|NKX2C|NKX4-3
chr10	99778230	99778736	74	42.4149	7.6741	39.9961	3.5	Intergenic	FLAM_C|SINE|Alu	-4157	NM_000392	ABCC2	ABC30|CMOAT|DJS|MRP2|cMRP
chr10	100087767	100088244	42	22.5349	6.36464	20.3396	0	Intergenic	GA-rich|Low_complexity|Low_complexity	-6137	NM_001308	CPN1	CPN|SCPN
chr10	100092290	100094009	125	118.079	18.6499	115.119	0	Intergenic	SVA_F|Retroposon|SVA	-11281	NM_001308	CPN1	CPN|SCPN
chr10	100115056	100115387	73	48.6151	9.42768	46.1421	0	Intergenic	CpG	-33353	NM_001308	CPN1	CPN|SCPN
chr10	100562106	100563067	167	132.385	14.0355	129.334	0	Intergenic	CpG	26644	NM_017902	HIF1AN	FIH1
chr10	100568207	100568561	39	19.941	5.92059	17.7863	0	Intergenic	(AC)n|Simple_repeat|Simple_repeat	32441	NM_017902	HIF1AN	FIH1
chr10	100621400	100621886	71	50.1827	10.241	47.6972	0	Intergenic	Intergenic	85700	NM_017902	HIF1AN	FIH1
chr10	100651072	100651989	41	21.66	6.21662	19.478	0	Intergenic	Intergenic	-83865	NM_001304569	PAX2	FSGS7|PAPRS|PAX-2
chr10	100653978	100655546	83	60.8525	11.1507	58.2814	0	Intergenic	CpG	-80634	NM_001304569	PAX2	FSGS7|PAPRS|PAX-2
chr10	100655657	100656975	83	60.8525	11.1507	58.2814	1	Intergenic	CpG	-79080	NM_001304569	PAX2	FSGS7|PAPRS|PAX-2
chr10	100670948	100671516	109	75.9531	10.7424	73.2718	0	Intergenic	CpG	-64164	NM_001304569	PAX2	FSGS7|PAPRS|PAX-2
chr10	100676483	100676831	36	17.4429	5.47655	15.332	0	Intergenic	(TG)n|Simple_repeat|Simple_repeat	-58739	NM_001304569	PAX2	FSGS7|PAPRS|PAX-2
chr10	100680890	100681408	46	14.09	3.68346	12.0495	0	Intergenic	CpG	-54247	NM_001304569	PAX2	FSGS7|PAPRS|PAX-2
chr10	100709918	100710580	105	91.1317	15.4364	88.3463	0	Intergenic	CpG	-25147	NM_001304569	PAX2	FSGS7|PAPRS|PAX-2
chr10	100713464	100714127	57	36.7392	8.58486	34.3738	0.5	Intergenic	CpG	-21600	NM_001304569	PAX2	FSGS7|PAPRS|PAX-2
chr10	100715507	100715917	46	26.1312	6.9567	23.8857	0.5	Intergenic	CpG	-19684	NM_001304569	PAX2	FSGS7|PAPRS|PAX-2
chr10	100723631	100724131	50	29.8732	7.54876	27.5814	0	Intergenic	GA-rich|Low_complexity|Low_complexity	-11515	NM_001304569	PAX2	FSGS7|PAPRS|PAX-2
chr10	100724232	100724840	50	29.8732	7.54876	27.5814	0	Intergenic	CpG	-10860	NM_001304569	PAX2	FSGS7|PAPRS|PAX-2
chr10	100729260	100731614	83	55.7341	9.75238	53.2035	0.5	Intergenic	CpG	-4959	NM_001304569	PAX2	FSGS7|PAPRS|PAX-2
chr10	100836178	100836614	26	8.88189	3.6291	6.98129	0	Intergenic	Intergenic	-76567	NM_001243770	SLF2	ATELS1|C10orf6|FAM178A
chr10	100870004	100870480	37	18.2645	5.62456	16.1385	0	Intergenic	(AG)n|Simple_repeat|Simple_repeat	-42721	NM_001243770	SLF2	ATELS1|C10orf6|FAM178A
chr10	100873605	100873959	29	11.2121	4.1542	9.24272	0	Intergenic	Intergenic	-39181	NM_001243770	SLF2	ATELS1|C10orf6|FAM178A
chr10	100969131	100969982	171	162.613	19.8771	159.381	0	Intergenic	CpG	-2972	NM_017893	SEMA4G	-
chr10	101047824	101048671	84	59.9955	10.7284	57.4312	3.5	Intergenic	CpG	-13741	NR_135067	KAZALD1	BONO1|FKSG28|FKSG40|IGFBP-rP10
chr10	101073480	101073901	31	12.74	4.46936	10.7315	0	Intergenic	Intergenic	7308	NR_135068	KAZALD1	BONO1|FKSG28|FKSG40|IGFBP-rP10
chr10	101215111	101216560	77	50.1641	9.21637	47.6786	0	Intergenic	Intergenic	13124	NM_006562	LBX1	CCHS3|HPX-6|HPX6|LBX1H|homeobox
chr10	101216777	101218322	77	50.1641	9.21637	47.6786	2	Intergenic	CpG	11410	NM_006562	LBX1	CCHS3|HPX-6|HPX6|LBX1H|homeobox
chr10	101222523	101223442	107	94.5047	15.9856	91.6968	0	Intergenic	CpG	5977	NM_006562	LBX1	CCHS3|HPX-6|HPX6|LBX1H|homeobox
chr10	101224248	101225619	107	94.5047	15.9856	91.6968	0	Intergenic	CpG	4026	NM_006562	LBX1	CCHS3|HPX-6|HPX6|LBX1H|homeobox
chr10	101560078	101560385	28	9.11098	3.54241	7.20451	0	Intergenic	Intergenic	28025	NM_001174084	POLL	BETAN|POLKAPPA
chr10	101566480	101566939	92	68.64	11.6698	66.0117	0	Intergenic	CpG	21547	NM_001174084	POLL	BETAN|POLKAPPA
chr10	101569351	101570993	176	130.627	12.5832	127.587	31	Intergenic	CpG	18085	NM_001174084	POLL	BETAN|POLKAPPA
chr10	102086562	102086985	27	9.80459	3.86037	7.87606	0	Intergenic	AluY|SINE|Alu	21425	NM_024747	HPS6	BLOC2S3
chr10	102200872	102201372	63	42.3764	9.3025	39.9578	0	Intergenic	LTR12C|LTR|ERV1	-25177	NM_152310	ELOVL3	CIG-30|CIG30
chr10	102660884	102661575	73	50.074	9.84525	47.5891	0	Intergenic	Intergenic	16735	NR_144321	TRIM8	FSGSNEDS|GERP|RNF27
chr10	103875761	103876057	32	13.4478	4.60091	11.4223	1.5	Intergenic	(AT)n|Simple_repeat|Simple_repeat	-20503	NM_014631	SH3PXD2A	FISH|SH3MD1|TKS5
chr10	104244996	104245562	90	73.4312	13.4694	70.7678	0	Intergenic	LTR12C|LTR|ERV1	-8915	NM_001191003	GSTO1	GSTO 1-1|GSTTLp28|HEL-S-21|P28|SPG-R
chr10	104587373	104587726	25	9.23912	3.84839	7.32442	0	Intergenic	(CA)n|Simple_repeat|Simple_repeat	-53740	NM_014978	SORCS3	SORCS
chr10	107219946	107220391	31	13.5133	4.73648	11.4829	0	Intergenic	(CT)n|Simple_repeat|Simple_repeat	-55463	NM_001013031	SORCS1	hSorCS
chr10	109063418	109063725	30	12.7654	4.58846	10.7526	0	Intergenic	(CT)n|Simple_repeat|Simple_repeat	859674	NM_001324136	XPNPEP1	APP1|SAMP|XPNPEP|XPNPEPL|XPNPEPL1
chr10	109456808	109457333	76	57.0987	11.3971	54.5565	0	Intergenic	CpG	466175	NM_001324136	XPNPEP1	APP1|SAMP|XPNPEP|XPNPEPL|XPNPEPL1
chr10	109470956	109471254	37	18.2645	5.62456	16.1385	0	Intergenic	(GA)n|Simple_repeat|Simple_repeat	452141	NM_001324136	XPNPEP1	APP1|SAMP|XPNPEP|XPNPEPL|XPNPEPL1
chr10	110331284	110331913	92	71.1441	12.3686	68.4971	0	Intergenic	LTR12C|LTR|ERV1	-26679	NM_005871	SMNDC1	SMNR|SPF30|TDRD16C
chr10	110376097	110376447	31	11.1696	3.95395	9.2011	0	Intergenic	Intergenic	-71352	NM_005871	SMNDC1	SMNR|SPF30|TDRD16C
chr10	110530106	110530738	88	39.7879	5.86053	37.3941	13	Intergenic	CpG	32515	NM_004419	DUSP5	DUSP|HVH3
chr10	110617649	110618152	23	7.89482	3.53641	6.03185	0	Intergenic	Intergenic	-26435	NM_001134363	RBM20	-
chr10	111733373	111733676	40	20.7953	6.06861	18.6268	0	Intergenic	(TC)n|Simple_repeat|Simple_repeat	450240	NM_001244949	GPAM	GPAT|GPAT1
chr10	111966269	111966803	26	9.91441	3.9964	7.97858	0	Intergenic	GA-rich|Low_complexity|Low_complexity	217229	NM_001244949	GPAM	GPAT|GPAT1
chr10	112369698	112370745	94	78.2751	14.0614	75.5774	0	Intergenic	LTR12C|LTR|ERV1	-3894	NM_203379	ACSL5	ACS2|ACS5|DIAR13|FACL5
chr10	113202278	113202632	46	23.1379	6.01547	20.9353	0	Intergenic	(CA)n|Simple_repeat|Simple_repeat	73184	NM_001349870	TCF7L2	TCF-4|TCF4
chr10	113345894	113346222	39	19.941	5.92059	17.7863	0	Intergenic	Intergenic	-204773	NM_001177660	HABP2	FSAP|HABP|HGFAL|NMTC5|PHBP
chr10	113976528	113976930	33	15.0481	5.03251	12.9842	0	Intergenic	(CT)n|Simple_repeat|Simple_repeat	-67137	NM_000684	ADRB1	ADRB1R|B1AR|BETA1AR|FNSS2|RHR
chr10	114100905	114101402	47	22.8561	5.81216	20.6569	0	Intergenic	CpG	57288	NM_000684	ADRB1	ADRB1R|B1AR|BETA1AR|FNSS2|RHR
chr10	114786868	114787833	222	220.882	22.6018	217.344	1	Intergenic	SVA_D|Retroposon|SVA	-19047	NM_001322884	ABLIM1	ABLIM|LIMAB1|LIMATIN|abLIM-1
chr10	115080685	115081168	51	30.8301	7.69677	28.5272	0	Intergenic	(TG)n|Simple_repeat|Simple_repeat	-12438	NR_074088	ATRNL1	ALP|bA338L11.1|bA454H24.1
chr10	116393276	116393788	72	52.6258	10.8051	50.1193	0	Intergenic	LTR12C|LTR|ERV1	-34315	NM_001011709	PNLIPRP3	-
chr10	117139379	117140986	89	72.232	13.3213	69.5772	0	Intergenic	CpG	-1913	NM_001112704	VAX1	MCOPS11
chr10	117191614	117192208	62	41.8682	9.32494	39.4536	0	Intergenic	Intergenic	-5578	NM_181840	KCNK18	K2p18.1|MGR13|TRESK|TRESK-2|TRESK2|TRIK
chr10	117216041	117217458	70	33.1125	6.0035	30.7851	9.5	Intergenic	CpG	19261	NM_181840	KCNK18	K2p18.1|MGR13|TRESK|TRESK-2|TRESK2|TRIK
chr10	117235686	117236129	30	11.3851	4.11512	9.40781	0	Intergenic	L1ME5|LINE|L1	-5206	NM_003054	SLC18A2	PKDYS2|SVAT|SVMT|VAT2|VMAT2
chr10	117437967	117438355	43	22.232	6.12523	20.0428	0	Intergenic	Intergenic	-62721	NM_173791	PDZD8	IDDADF|PDZK8
chr10	118235595	118236051	42	21.4395	6.0057	19.2627	0	Intergenic	(TC)n|Simple_repeat|Simple_repeat	106501	NM_001134672	FAM204A	C10orf84|bA319I23.1
chr10	118238976	118239456	46	26.1312	6.9567	23.8857	0	Intergenic	Intergenic	103108	NM_001134672	FAM204A	C10orf84|bA319I23.1
chr10	118526013	118526328	27	10.6052	4.14442	8.64905	0	Intergenic	(CTC)n|Simple_repeat|Simple_repeat	69477	NM_004248	PRLHR	GPR10|GR3|PrRPR
chr10	118760126	118760666	104	90.6963	15.5416	87.9136	0	Intergenic	LTR12C|LTR|ERV1	-5426	NM_153810	CACUL1	C10orf46|CAC1
chr10	118782840	118783301	58	37.5256	8.66082	35.1535	0	Intergenic	LTR12C|LTR|ERV1	-28101	NM_153810	CACUL1	C10orf46|CAC1
chr10	118842112	118842814	40	20.7953	6.06861	18.6268	0	Intergenic	MER52A|LTR|ERV1	-87493	NM_153810	CACUL1	C10orf46|CAC1
chr10	118894919	118895947	99	82.2837	14.1512	79.5584	0	Intergenic	SVA_C|Retroposon|SVA	-134281	NM_199461	NANOS1	EC_Rep1a|NOS-1|NOS1|SPGF12|ZC2HC12A
chr10	119181822	119183113	184	177.703	20.7234	174.386	0	Intergenic	SVA_D|Retroposon|SVA	-3656	NR_126106	PRDX3	AOP-1|AOP1|HBC189|MER5|PPPCD|PRO1748|SCAR32|SP-22|prx-III
chr10	119559456	119560370	97	71.1289	11.4488	68.4819	0	Intergenic	SVA_C|Retroposon|SVA	-17194	NM_001005339	RGS10	-
chr10	119639448	119639914	40	20.7953	6.06861	18.6268	0	Intergenic	(TC)n|Simple_repeat|Simple_repeat	-11699	NM_004281	BAG3	BAG-3|BIS|CAIR-1|MFM6
chr10	119721510	119722617	119	101.341	15.2457	98.4889	0	Intergenic	SVA_F|Retroposon|SVA	-3983	NM_001243195	INPP5F	MSTP007|MSTPO47|SAC2|hSAC2
chr10	120214984	120215824	64	43.9684	9.62097	41.5349	0	Intergenic	SVA_D|Retroposon|SVA	139819	NM_000982	RPL21	HYPT12|L21|eL21
chr10	120399499	120399885	45	25.218	6.80868	22.9846	0	Intergenic	Intergenic	-44469	NM_000982	RPL21	HYPT12|L21|eL21
chr10	120923671	120924283	74	54.8508	11.1011	52.3265	0	Intergenic	LTR12C|LTR|ERV1	72615	NM_018117	WDR11	BRWD2|DR11|HH14|SRI1|WDR15
chr10	120949010	120949517	69	27.0091	4.87928	24.7539	1	Intergenic	CpG	97902	NM_018117	WDR11	BRWD2|DR11|HH14|SRI1|WDR15
chr10	120979605	120980466	95	47.1946	6.60564	44.7332	5	Intergenic	Intergenic	128674	NM_018117	WDR11	BRWD2|DR11|HH14|SRI1|WDR15
chr10	121035419	121035839	57	36.7392	8.58486	34.3738	0	Intergenic	LTR12C|LTR|ERV1	184267	NM_018117	WDR11	BRWD2|DR11|HH14|SRI1|WDR15
chr10	121365497	121365936	59	38.7694	8.88089	36.384	0	Intergenic	LTR12C|LTR|ERV1	165597	NM_001320654	FGFR2	BBDS|BEK|BFR-1|CD332|CEK3|CFD1|ECT1|JWS|K-SAM|KGFR|TK14|TK25
chr10	121382076	121382582	54	33.7495	8.14082	31.4148	0	Intergenic	LTR12C|LTR|ERV1	148985	NM_001320654	FGFR2	BBDS|BEK|BFR-1|CD332|CEK3|CFD1|ECT1|JWS|K-SAM|KGFR|TK14|TK25
chr10	121608661	121609469	95	56.973	8.45088	54.4325	0	Intergenic	CpG	-10607	NM_022970	FGFR2	BBDS|BEK|BFR-1|CD332|CEK3|CFD1|ECT1|JWS|K-SAM|KGFR|TK14|TK25
chr10	121978368	121979049	114	86.0204	12.2886	83.2694	0	Intergenic	LTR12C|LTR|ERV1	-3492	NM_001167865	NSMCE4A	C10orf86|NS4EA|NSE4A
chr10	122818590	122818961	81	62.8153	12.1372	60.229	0	Intergenic	CpG	27081	NR_037912	CUZD1	ERG-1|ERG1|ITMAP1|UO-44
chr10	123117881	123118378	30	10.5117	3.83039	8.56194	0	Intergenic	Intergenic	-17840	NM_001105574	HMX3	NKX-5.1|NKX5.1|Nkx5-1
chr10	123133241	123133544	36	10.0781	3.29389	8.1386	0.5	Intergenic	CpG	-2577	NM_001105574	HMX3	NKX-5.1|NKX5.1|Nkx5-1
chr10	123142362	123143226	69	47.8685	9.90585	45.402	0.5	Intergenic	CpG	-5328	NM_005519	HMX2	H6L|Nkx5-2
chr10	123146039	123146643	57	36.7392	8.58486	34.3738	0	Intergenic	Intergenic	-1781	NM_005519	HMX2	H6L|Nkx5-2
chr10	123283242	123283814	82	60.7078	11.2979	58.1377	0	Intergenic	LTR12C|LTR|ERV1	129126	NM_004725	BUB3	BUB3L|hBUB3
chr10	123558762	123559341	44	21.2403	5.69151	19.066	0	Intergenic	Intergenic	-107303	NM_153442	GPR26	-
chr10	123972675	123973351	59	38.2678	8.7211	35.888	1	Intergenic	CpG	-81206	NM_198148	CPXM2	CPX2|UNQ676
chr10	123991670	123992597	52	29.1785	7.02582	26.8954	0.5	Intergenic	CpG	100272	NM_015892	CHST15	BRAG|GALNAC4S-6ST
chr10	123994363	123994867	44	10.1574	2.94509	8.21593	7.5	Intergenic	Intergenic	97791	NM_015892	CHST15	BRAG|GALNAC4S-6ST
chr10	123999698	124000407	33	13.0247	4.35892	11.0071	8.5	Intergenic	Intergenic	92353	NM_015892	CHST15	BRAG|GALNAC4S-6ST
chr10	124128066	124129029	39	19.6236	5.81406	17.4758	0	Intergenic	Intergenic	-34950	NM_001270765	CHST15	BRAG|GALNAC4S-6ST
chr10	124233844	124234301	33	15.0481	5.03251	12.9842	0.5	Intergenic	Intergenic	-140475	NM_001270765	CHST15	BRAG|GALNAC4S-6ST
chr10	124263467	124263806	35	16.6327	5.32854	14.537	0	Intergenic	(CT)n|Simple_repeat|Simple_repeat	155286	NM_001322968	OAT	GACR|HOGA|OATASE|OKT
chr10	124386217	124386555	24	7.90605	3.454	6.04258	0	Intergenic	Intergenic	32537	NM_001322968	OAT	GACR|HOGA|OATASE|OKT
chr10	124388528	124389797	165	123.252	12.6399	120.259	6	Intergenic	CpG	29760	NM_001322968	OAT	GACR|HOGA|OATASE|OKT
chr10	124457018	124457522	34	13.4655	4.4009	11.4396	0	Intergenic	(TTTC)n|Simple_repeat|Simple_repeat	-4553	NM_022126	LHPP	HDHD2B
chr10	124916566	124917680	257	211.402	15.643	207.91	258	Intergenic	CpG	-25000	NM_017580	ZRANB1	TRABID
chr10	125355848	125356377	56	34.5669	8.06619	32.2248	0	Intergenic	Intergenic	-195083	NM_001083914	CTBP2	-
chr10	127582375	127582703	32	14.2743	4.88449	12.2269	0	Intergenic	(CA)n|Simple_repeat|Simple_repeat	33230	NM_001030013	NPS	-
chr10	127870785	127871159	30	12.6581	4.5506	10.6511	0	Intergenic	(TC)n|Simple_repeat|Simple_repeat	21969	NM_152311	CLRN3	TMEM12|USH3AL1
chr10	128149240	128150459	150	110.832	12.2833	107.919	1.5	Intergenic	CpG	-23427	NM_002417	MKI67	KIA|MIB-|MIB-1|PPP1R105
chr10	129966755	129969797	62	41.8611	9.32268	39.4479	0	Intergenic	CpG-3521	-4002	NM_001375380	EBF3	COE3|EBF-3|HADDS|O/E-2|OE-2
chr10	129971298	129971857	61	40.8283	9.17692	38.4234	0	Intergenic	CpG-3521	-7304	NM_001375380	EBF3	COE3|EBF-3|HADDS|O/E-2|OE-2
chr10	129972453	129973418	108	95.7822	16.1336	92.966	0	Intergenic	CpG-3521	-8662	NM_001375380	EBF3	COE3|EBF-3|HADDS|O/E-2|OE-2
chr10	130027851	130028388	31	12.9131	4.52839	10.8975	0	Intergenic	Intergenic	-63846	NM_001375380	EBF3	COE3|EBF-3|HADDS|O/E-2|OE-2
chr10	130044995	130046411	80	60.4518	11.6159	57.8842	0	Intergenic	CpG	-60306	NR_044994	CTAGE7P	CTAGE7|CTAGEP|bA500G10.2|rcCTAGE5
chr10	130128916	130129276	53	27.1428	6.30854	24.8843	0	Intergenic	CpG	-7279	NM_001199868	GLRX3	GLRX4|GRX3|GRX4|PICOT|TXNL2|TXNL3
chr10	130129746	130130081	34	14.598	4.76416	12.5451	0.5	Intergenic	(TC)n|Simple_repeat|Simple_repeat	-6461	NM_001199868	GLRX3	GLRX4|GRX3|GRX4|PICOT|TXNL2|TXNL3
chr10	130188734	130191082	325	250.564	14.1006	246.887	1	Intergenic	Intergenic	53499	NM_001321980	GLRX3	GLRX4|GRX3|GRX4|PICOT|TXNL2|TXNL3
chr10	130194407	130195562	32	13.2473	4.53365	11.2256	0	Intergenic	Intergenic	58576	NM_001321980	GLRX3	GLRX4|GRX3|GRX4|PICOT|TXNL2|TXNL3
chr10	130200311	130201116	27	10.6052	4.14442	8.64905	0	Intergenic	Intergenic	64305	NM_001321980	GLRX3	GLRX4|GRX3|GRX4|PICOT|TXNL2|TXNL3
chr10	130202957	130203278	34	15.8344	5.18052	13.7542	0	Intergenic	CpG	66709	NM_001321980	GLRX3	GLRX4|GRX3|GRX4|PICOT|TXNL2|TXNL3
chr10	130213652	130214036	25	9.23912	3.84839	7.32442	0	Intergenic	Intergenic	77435	NM_001321980	GLRX3	GLRX4|GRX3|GRX4|PICOT|TXNL2|TXNL3
chr10	130300528	130301911	139	117.956	15.5099	114.997	0	Intergenic	Intergenic	164811	NM_001321980	GLRX3	GLRX4|GRX3|GRX4|PICOT|TXNL2|TXNL3
chr10	130360023	130360973	51	30.8301	7.69677	28.5272	0	Intergenic	Intergenic	224089	NM_001321980	GLRX3	GLRX4|GRX3|GRX4|PICOT|TXNL2|TXNL3
chr10	130361298	130361654	51	30.8301	7.69677	28.5272	0	Intergenic	Intergenic	225067	NM_001321980	GLRX3	GLRX4|GRX3|GRX4|PICOT|TXNL2|TXNL3
chr10	130404022	130404639	46	26.1312	6.9567	23.8857	0	Intergenic	MSTD|LTR|ERVL-MaLR	267922	NM_001321980	GLRX3	GLRX4|GRX3|GRX4|PICOT|TXNL2|TXNL3
chr10	130485313	130486373	34	14.4683	4.72168	12.4176	0	Intergenic	Intergenic	349434	NM_001321980	GLRX3	GLRX4|GRX3|GRX4|PICOT|TXNL2|TXNL3
chr10	130509951	130510322	27	10.6052	4.14442	8.64905	0	Intergenic	Intergenic	373728	NM_001321980	GLRX3	GLRX4|GRX3|GRX4|PICOT|TXNL2|TXNL3
chr10	131330579	131331135	55	34.7385	8.28883	32.3934	0	Intergenic	(GA)n|Simple_repeat|Simple_repeat	-19136	NM_174937	TCERG1L	-
chr10	131344276	131344703	47	21.0852	5.31768	18.9129	0	Intergenic	CpG	-32769	NM_174937	TCERG1L	-
chr10	131381506	131381822	24	8.56543	3.695	6.67818	0	Intergenic	Intergenic	-69943	NM_174937	TCERG1L	-
chr10	131402808	131403402	44	23.3213	6.33665	21.1165	0	Intergenic	Intergenic	-91384	NM_174937	TCERG1L	-
chr10	131428577	131429046	60	26.2854	5.39118	24.0382	0	Intergenic	(GA)n|Simple_repeat|Simple_repeat	-117091	NM_174937	TCERG1L	-
chr10	131440650	131441179	27	10.0617	3.9504	8.1225	0.5	Intergenic	Intergenic	-129194	NM_174937	TCERG1L	-
chr10	131453285	131454199	56	27.7	6.11407	25.4356	0	Intergenic	Intergenic	-142021	NM_174937	TCERG1L	-
chr10	131519855	131520428	30	10.7928	3.92082	8.83262	0	Intergenic	Intergenic	-208421	NM_174937	TCERG1L	-
chr10	131531725	131532024	29	11.6394	4.30219	9.65678	0	Intergenic	Intergenic	-220154	NM_174937	TCERG1L	-
chr10	131542227	131542616	36	17.4429	5.47655	15.332	0	Intergenic	MSTA|LTR|ERVL-MaLR	-230701	NM_174937	TCERG1L	-
chr10	131846729	131847097	23	6.88338	3.16661	5.05757	0	Intergenic	Intergenic	-54095	NM_018461	PPP2R2D	B55D|B55delta|MDS026
chr10	131848892	131849503	29	10.3236	3.85554	8.37851	0	Intergenic	Intergenic	-51810	NM_018461	PPP2R2D	B55D|B55delta|MDS026
chr10	131853127	131853551	27	8.93766	3.56475	7.03566	0	Intergenic	Intergenic	-47669	NM_018461	PPP2R2D	B55D|B55delta|MDS026
chr10	131855972	131856991	34	15.5852	5.09492	13.5123	0	Intergenic	Intergenic	-44526	NM_018461	PPP2R2D	B55D|B55delta|MDS026
chr10	131857589	131857917	34	15.5852	5.09492	13.5123	0	Intergenic	Intergenic	-43255	NM_018461	PPP2R2D	B55D|B55delta|MDS026
chr10	131858718	131859102	28	11.2839	4.28274	9.31299	0	Intergenic	Intergenic	-42098	NM_018461	PPP2R2D	B55D|B55delta|MDS026
chr10	131872308	131873170	30	11.9415	4.30243	9.95264	0	Intergenic	MamGypLTR3a|LTR|Gypsy	-28269	NM_018461	PPP2R2D	B55D|B55delta|MDS026
chr10	131875133	131875698	50	20.8701	4.98057	18.7005	0	Intergenic	Intergenic	-25592	NM_018461	PPP2R2D	B55D|B55delta|MDS026
chr10	131876069	131876606	50	20.8701	4.98057	18.7005	0	Intergenic	Intergenic	-24670	NM_018461	PPP2R2D	B55D|B55delta|MDS026
chr10	131885306	131885613	59	12.4922	2.87556	10.4885	0	Intergenic	CpG	-15548	NM_018461	PPP2R2D	B55D|B55delta|MDS026
chr10	131890966	131891669	42	16.4271	4.52958	14.3376	0	Intergenic	MLT1D|LTR|ERVL-MaLR	-9690	NM_018461	PPP2R2D	B55D|B55delta|MDS026
chr10	131960915	131962041	46	26.1312	6.9567	23.8857	0	Intergenic	Intergenic	20535	NM_004052	BNIP3	HABON|NIP3
chr10	132035945	132037346	87	69.848	13.0253	67.2101	0	Intergenic	CpG	-29300	NM_001323090	JAKMIP3	C10orf14|C10orf39|Jamip3|NECC2|bA140A10.5
chr10	132047709	132048067	46	23.2633	6.05309	21.0591	0	Intergenic	CpG	-18058	NM_001323090	JAKMIP3	C10orf14|C10orf39|Jamip3|NECC2|bA140A10.5
chr10	132386705	132387308	39	7.16157	2.49446	5.32683	0	Intergenic	Intergenic	-10193	NM_001098637	PWWP2B	PWWP2|bA432J24.1|pp8607
chr10	132394745	132397029	260	194.804	13.2088	191.395	58	Intergenic	CpG	-1313	NM_001098637	PWWP2B	PWWP2|bA432J24.1|pp8607
chr10	132419129	132420911	129	46.1893	4.72623	43.7366	1	Intergenic	Intergenic	22820	NM_138499	PWWP2B	PWWP2|bA432J24.1|pp8607
chr10	132786280	132791818	184	170.041	18.9562	166.767	0	Intergenic	CpG-3593	-2902	NM_177400	NKX6-2	GTX|NKX6.2|NKX6B|SPAX8
chr10	132792087	132792619	184	170.041	18.9562	166.767	0	Intergenic	CpG	-6206	NM_177400	NKX6-2	GTX|NKX6.2|NKX6B|SPAX8
chr10	132792735	132795802	184	170.041	18.9562	166.767	0	Intergenic	CpG	-8122	NM_177400	NKX6-2	GTX|NKX6.2|NKX6B|SPAX8
chr10	132796831	132797314	39	19.8622	5.89402	17.7111	0	Intergenic	Intergenic	-10926	NM_177400	NKX6-2	GTX|NKX6.2|NKX6B|SPAX8
chr10	132798043	132800270	114	103.529	17.0217	100.663	2	Intergenic	CpG	-13010	NM_177400	NKX6-2	GTX|NKX6.2|NKX6B|SPAX8
chr10	132800847	132801588	100	85.6761	14.9495	82.9274	0	Intergenic	LTR12C|LTR|ERV1	-15071	NM_177400	NKX6-2	GTX|NKX6.2|NKX6B|SPAX8
chr10	132803941	132804242	38	19.0973	5.77258	16.9568	0	Intergenic	Intergenic	-17945	NM_177400	NKX6-2	GTX|NKX6.2|NKX6B|SPAX8
chr10	133133527	133133993	27	10.2452	4.01537	8.30167	0	Intergenic	Intergenic	-26459	NM_152643	KNDC1	C10orf23|RASGEF2|Very-KIND|bB439H18.3|v-KIND
chr10	133135167	133140821	164	116.738	11.6528	113.787	0	Intergenic	Intergenic	-22225	NM_152643	KNDC1	C10orf23|RASGEF2|Very-KIND|bB439H18.3|v-KIND
chr10	133141190	133141890	164	116.738	11.6528	113.787	0	Intergenic	Intergenic	-18679	NM_152643	KNDC1	C10orf23|RASGEF2|Very-KIND|bB439H18.3|v-KIND
chr10	133318486	133319117	105	65.4179	9.03427	62.8127	0	Intergenic	CpG	-6465	NR_046330	TUBGCP2	ALP4|GCP-2|GCP2|Grip103|PAMDDFS|SPBC97|SPC97|Spc97p|h103p|hGCP2|hSpc97
chr10	133432465	133433525	113	97.5631	15.4932	94.7353	0	Intergenic	CpG	-8378	NM_001012508	SPRN	SHADOO|SHO|bA108K14.1
chr10	133441246	133442391	145	107.2	12.2486	104.31	0	Intergenic	Intergenic	-12109	NR_149718	SCART1	-
chr10	133445414	133446703	138	99.3785	11.6613	96.5391	0.5	Intergenic	CpG	-7869	NR_149718	SCART1	-
chr10	133577020	133577602	91	74.6352	13.6174	71.9632	0	Intergenic	CpG	-7353	NR_033789	SPRNP1	-
chr10	133590481	133591005	24	8.01061	3.49169	6.13889	0	Intergenic	Intergenic	-20785	NR_033789	SPRNP1	-
chr10	133637421	133638169	67	40.6646	8.15308	38.2623	0	Intergenic	CpG	-11000	NM_001080998	FRG2B	-
chr10	133640494	133640974	79	60.5124	11.8412	57.9436	0	Intergenic	CpG	-13939	NM_001080998	FRG2B	-
chr10	133664460	133665417	995	477.077	7.0314	472.802	0	Intergenic	CpG	-38144	NM_001080998	FRG2B	-
chr10	133665675	133669996	995	477.077	7.0314	472.802	0	Intergenic	CpG	-41041	NM_001080998	FRG2B	-
chr10	133670188	133673296	995	477.077	7.0314	472.802	0	Intergenic	CpG	-44947	NM_001080998	FRG2B	-
chr10	133673483	133675480	995	477.077	7.0314	472.802	0	Intergenic	CpG	-47687	NM_001080998	FRG2B	-
chr10	133675598	133678634	995	477.077	7.0314	472.802	0	Intergenic	CpG	-50321	NM_001080998	FRG2B	-
chr10	133678907	133683107	995	477.077	7.0314	472.802	0	Intergenic	CpG	-54212	NM_001080998	FRG2B	-
chr10	133683432	133685274	438	75.1384	2.77934	72.4631	0	Intergenic	CpG	-57558	NM_001080998	FRG2B	-
chr10	133740630	133745065	587	340.102	9.02968	336.108	0	Intergenic	CpG	-116053	NM_001080998	FRG2B	-
chr10	133745189	133748385	587	340.102	9.02968	336.108	0	Intergenic	CpG	-119992	NM_001080998	FRG2B	-
chr10	133748502	133751511	587	340.102	9.02968	336.108	0	Intergenic	CpG	-123212	NM_001080998	FRG2B	-
chr10	133751946	133752692	997	515.924	7.77276	511.598	0	Intergenic	CpG	-125524	NM_001080998	FRG2B	-
chr10	133752980	133759386	997	515.924	7.77276	511.598	0	Intergenic	CpG	-129388	NM_001080998	FRG2B	-
chr10	133759599	133761637	997	515.924	7.77276	511.598	0	Intergenic	CpG	-133823	NM_001080998	FRG2B	-
chr11	189512	189914	290	66.9356	3.36087	64.3194	0	Intergenic	TAR1|Satellite|telo	-3365	NM_145651	SCGB1C1	RYD5
chr11	270729	271117	33	9.82417	3.40482	7.89523	0	Intergenic	Intergenic	-7484	NM_001276700	NLRP6	AVR|CLR11.4|NALP6|NAVR|NAVR/AVR|PAN3|PYPAF5
chr11	272661	272978	33	10.3285	3.54666	8.38317	0	Intergenic	Intergenic	-5587	NM_001276700	NLRP6	AVR|CLR11.4|NALP6|NAVR|NAVR/AVR|PAN3|PYPAF5
chr11	304038	304869	118	79.9562	10.3902	77.2471	6.5	Intergenic	MER41E|LTR|ERV1	-3653	NM_006435	IFITM2	1-8D|DSPA2c
chr11	306854	307215	40	11.0208	3.30987	9.05562	0	Intergenic	Intergenic	-1072	NM_006435	IFITM2	1-8D|DSPA2c
chr11	310592	311749	272	208.654	13.8161	205.175	0	Intergenic	CpG	-2869	NM_003641	IFITM1	9-27|CD225|DSPA2a|IFI17|LEU13
chr11	330458	331133	91	59.4544	9.49855	56.8938	0	Intergenic	CpG	-9936	NM_021034	IFITM3	1-8U|DSPA2b|IP15
chr11	351495	352107	41	9.43129	2.90865	7.51188	0	Intergenic	MER41A|LTR|ERV1	-17698	NM_178537	B4GALNT4	-
chr11	355779	356451	269	176.147	10.5691	172.839	158.5	Intergenic	CpG	-13384	NM_178537	B4GALNT4	-
chr11	362923	364754	110	60.5289	7.6455	57.96	123.5	Intergenic	Intergenic	-5660	NM_178537	B4GALNT4	-
chr11	383233	383551	21	6.22228	3.07268	4.42514	7.5	Intergenic	MLT1D|LTR|ERVL-MaLR	-9204	NM_001303029	PKP3	-
chr11	384400	386229	151	152.94	22.1617	149.764	15	Intergenic	Intergenic	-7281	NM_001303029	PKP3	-
chr11	492731	493222	28	11.3109	4.29243	9.33523	0	Intergenic	Intergenic	13791	NM_002939	RNH1	IIAE12|RAI|RNH
chr11	517079	517610	59	29.2064	6.1721	26.923	0	Intergenic	SVA_A|Retroposon|SVA	-10103	NM_203388	RNH1	IIAE12|RAI|RNH
chr11	518614	519057	134	71.6857	7.50572	69.0352	0	Intergenic	CpG	-11594	NM_203388	RNH1	IIAE12|RAI|RNH
chr11	528113	529208	31	13.5133	4.73648	11.4829	0	Intergenic	Intergenic	6906	NM_001130442	HRAS	C-BAS/HAS|C-H-RAS|C-HA-RAS1|CTLO|H-RASIDX|HAMSV|HRAS1|RASH1|p21ras
chr11	530169	530815	30	12.7654	4.58846	10.7526	0	Intergenic	Intergenic	5075	NM_001130442	HRAS	C-BAS/HAS|C-H-RAS|C-HA-RAS1|CTLO|H-RASIDX|HAMSV|HRAS1|RASH1|p21ras
chr11	642523	642895	42	18.5949	5.13545	16.4641	0	Intergenic	Intergenic	5440	NM_000797	DRD4	D4DR
chr11	734682	736542	387	356.633	20.2088	352.595	0	Intergenic	CpG	-11852	NM_006755	TALDO1	TAL|TAL-H|TALDOR|TALH
chr11	1039430	1040515	46	11.871	3.21338	9.88358	0	Intergenic	(CCCCTG)n|Simple_repeat|Simple_repeat	-3255	NM_005961	MUC6	MUC-6
chr11	1040845	1042438	46	11.871	3.21338	9.88358	0	Intergenic	Intergenic	-4924	NM_005961	MUC6	MUC-6
chr11	1071872	1072412	33	15.0481	5.03251	12.9842	0	Intergenic	Intergenic	-2733	NM_002457	MUC2	MLP|MUC-2|SMUC
chr11	1112583	1112942	54	17.0155	3.85883	14.9138	0	Intergenic	Intergenic	37888	NM_002457	MUC2	MLP|MUC-2|SMUC
chr11	1113106	1114223	54	17.0155	3.85883	14.9138	0	Intergenic	Intergenic	38790	NM_002457	MUC2	MLP|MUC-2|SMUC
chr11	1119432	1119881	23	7.93727	3.55236	6.06758	0	Intergenic	Intergenic	-38296	NM_001304359	MUC5AC	MUC5|TBM|leB|mucin
chr11	1120958	1122085	34	15.8344	5.18052	13.7542	0	Intergenic	Intergenic	-36431	NM_001304359	MUC5AC	MUC5|TBM|leB|mucin
chr11	1126886	1127656	40	20.7953	6.06861	18.6268	0	Intergenic	Intergenic	-30682	NM_001304359	MUC5AC	MUC5|TBM|leB|mucin
chr11	1128409	1129586	51	30.8301	7.69677	28.5272	0	Intergenic	Intergenic	-28955	NM_001304359	MUC5AC	MUC5|TBM|leB|mucin
chr11	1130591	1131293	51	30.8301	7.69677	28.5272	0	Intergenic	Intergenic	-27011	NM_001304359	MUC5AC	MUC5|TBM|leB|mucin
chr11	1150077	1150739	83	11.0647	2.2573	9.09862	1.5	Intergenic	Intergenic	-7545	NM_001304359	MUC5AC	MUC5|TBM|leB|mucin
chr11	1151504	1154079	83	11.0647	2.2573	9.09862	67	Intergenic	Intergenic	-5161	NM_001304359	MUC5AC	MUC5|TBM|leB|mucin
chr11	1202444	1204957	119	72.5537	8.88468	69.8967	3.5	Intergenic	Intergenic	-19365	NM_002458	MUC5B	MG1|MUC-5B|MUC5|MUC9
chr11	1205400	1206242	119	72.5537	8.88468	69.8967	0	Intergenic	Intergenic	-17245	NM_002458	MUC5B	MG1|MUC-5B|MUC5|MUC9
chr11	1206511	1209194	119	72.5537	8.88468	69.8967	0	Intergenic	Intergenic	-15213	NM_002458	MUC5B	MG1|MUC-5B|MUC5|MUC9
chr11	1219063	1222052	106	88.1977	14.3503	85.4319	0	Intergenic	Intergenic	-2508	NM_002458	MUC5B	MG1|MUC-5B|MUC5|MUC9
chr11	1351897	1352234	45	22.413	5.92222	20.2215	0	Intergenic	Intergenic	-37868	NR_046331	BRSK2	C11orf7|PEN11B|SAD-A|SAD1|SADA|STK29
chr11	1353068	1354671	45	22.413	5.92222	20.2215	0	Intergenic	MLT1A0|LTR|ERVL-MaLR	-36064	NR_046331	BRSK2	C11orf7|PEN11B|SAD-A|SAD1|SADA|STK29
chr11	1356119	1357177	60	35.2829	7.66488	32.933	0	Intergenic	Intergenic	-33286	NR_046331	BRSK2	C11orf7|PEN11B|SAD-A|SAD1|SADA|STK29
chr11	1368956	1372478	64	37.1105	7.61159	34.7419	2	Intergenic	Intergenic	-19217	NR_046331	BRSK2	C11orf7|PEN11B|SAD-A|SAD1|SADA|STK29
chr11	1374786	1376150	53	27.8617	6.50858	25.5957	0	Intergenic	Intergenic	-14466	NR_046331	BRSK2	C11orf7|PEN11B|SAD-A|SAD1|SADA|STK29
chr11	1382163	1383807	194	133.921	11.2502	130.862	15.5	Intergenic	CpG	-6949	NR_046331	BRSK2	C11orf7|PEN11B|SAD-A|SAD1|SADA|STK29
chr11	1384097	1384416	194	133.921	11.2502	130.862	0.5	Intergenic	AluSx|SINE|Alu	-5677	NR_046331	BRSK2	C11orf7|PEN11B|SAD-A|SAD1|SADA|STK29
chr11	1387778	1390000	297	340.564	32.3451	336.568	36	Intergenic	CpG	-1045	NR_046331	BRSK2	C11orf7|PEN11B|SAD-A|SAD1|SADA|STK29
chr11	1467866	1468916	56	35.7351	8.43685	33.3798	11.5	Intergenic	Intergenic	12495	NM_053005	MOB2	HCCA2
chr11	1487059	1488535	58	37.7507	8.73288	35.3751	12	Intergenic	Intergenic	-1018	NM_001172223	MOB2	HCCA2
chr11	1502464	1503008	57	20.7083	4.424	18.5434	3	Intergenic	Intergenic	-15957	NM_001172223	MOB2	HCCA2
chr11	1506894	1507203	59	33.7765	7.37981	31.4416	3.5	Intergenic	Intergenic	-20270	NM_001172223	MOB2	HCCA2
chr11	1507334	1509111	59	33.7765	7.37981	31.4416	19.5	Intergenic	Intergenic	-21444	NM_001172223	MOB2	HCCA2
chr11	1509990	1510622	202	198.761	21.8128	195.332	0.5	Intergenic	Intergenic	-23527	NM_001172223	MOB2	HCCA2
chr11	1515302	1515931	46	13.4928	3.5535	11.4665	2	Intergenic	CpG	-28838	NM_001172223	MOB2	HCCA2
chr11	1546079	1548619	145	135.339	18.6864	132.27	0	Intergenic	CpG	24922	NM_004420	DUSP8	C11orf81|HB5|HVH-5|HVH8
chr11	1641601	1642653	57	36.7392	8.58486	34.3738	0	Intergenic	Intergenic	12324	NM_001001480	KRTAP5-5	KRTAP5-11|KRTAP5.5
chr11	1693798	1694657	59	38.7694	8.88089	36.384	0	Intergenic	CpG	-2967	NM_001012416	KRTAP5-6	KRTAP5.6
chr11	1766537	1768082	43	16.4854	4.46109	14.3951	0	Intergenic	Intergenic	-3383	NM_001909	CTSD	CLN10|CPSD|HEL-S-130P
chr11	1778155	1778519	25	7.73827	3.31589	5.88016	0	Intergenic	Intergenic	-14410	NM_001909	CTSD	CLN10|CPSD|HEL-S-130P
chr11	1779394	1782098	38	16.1306	4.82115	14.0457	0.5	Intergenic	Intergenic	-16819	NM_001909	CTSD	CLN10|CPSD|HEL-S-130P
chr11	1783535	1784279	50	19.5623	4.66489	17.4154	0	Intergenic	Intergenic	-19980	NM_001909	CTSD	CLN10|CPSD|HEL-S-130P
chr11	1803714	1804378	68	45.1758	9.27437	42.7319	0	Intergenic	Intergenic	-30381	NM_138567	SYT8	-
chr11	1815168	1815477	25	8.18197	3.46922	6.30551	0	Intergenic	Intergenic	-19104	NM_138567	SYT8	-
chr11	1823359	1824118	34	12.1127	3.98893	10.1164	0	Intergenic	Intergenic	-10688	NM_138567	SYT8	-
chr11	1824868	1827469	67	34.9399	6.70184	32.5929	14	Intergenic	Intergenic	-8258	NM_138567	SYT8	-
chr11	1830408	1831101	127	85.2736	10.3339	82.528	0	Intergenic	Intergenic	-3672	NM_138567	SYT8	-
chr11	1831202	1833219	127	85.2736	10.3339	82.528	0.5	Intergenic	Intergenic	-2216	NM_138567	SYT8	-
chr11	1842576	1843588	127	85.2736	10.3339	82.528	0	Intergenic	Intergenic	2875	NM_001145841	TNNI2	AMCD2B|DA2B|DA2B1|FSSV|fsTnI
chr11	1843734	1844580	127	85.2736	10.3339	82.528	2	Intergenic	Intergenic	3950	NM_001145841	TNNI2	AMCD2B|DA2B|DA2B1|FSSV|fsTnI
chr11	1845902	1846646	56	32.8596	7.54516	30.5344	1	Intergenic	Intergenic	6067	NM_001145841	TNNI2	AMCD2B|DA2B|DA2B1|FSSV|fsTnI
chr11	1846982	1847746	56	32.8596	7.54516	30.5344	0	Intergenic	Intergenic	-5720	NM_002339	LSP1	WP34|pp52
chr11	1848214	1849116	43	21.3286	5.84082	19.1531	0.5	Intergenic	Intergenic	-4419	NM_002339	LSP1	WP34|pp52
chr11	1849397	1849954	43	21.3286	5.84082	19.1531	0	Intergenic	Intergenic	-3408	NM_002339	LSP1	WP34|pp52
chr11	1913265	1913644	26	7.79228	3.26093	5.93235	0	Intergenic	L1M5|LINE|L1	-6248	NM_006757	TNNT3	DA2B2|TNTF|beta-TnTF
chr11	2249664	2250102	29	11.5387	4.26707	9.55843	0	Intergenic	Intergenic	20705	NM_005170	ASCL2	ASH2|HASH2|MASH2|bHLHa45
chr11	2257140	2257850	53	32.7684	7.9928	30.4441	0	Intergenic	Intergenic	13093	NM_005170	ASCL2	ASH2|HASH2|MASH2|bHLHa45
chr11	2260638	2261941	39	19.726	5.84831	17.5769	0	Intergenic	Intergenic	9298	NM_005170	ASCL2	ASH2|HASH2|MASH2|bHLHa45
chr11	2263046	2263423	30	12.6064	4.53244	10.6005	0	Intergenic	Intergenic	7353	NM_005170	ASCL2	ASH2|HASH2|MASH2|bHLHa45
chr11	2291193	2292413	48	27.9848	7.25273	25.7157	0	Intergenic	Intergenic	10115	NM_001329958	C11orf21	-
chr11	2424791	2425760	51	27.6127	6.69703	25.3493	0	Intergenic	MLT1C|LTR|ERVL-MaLR	-2231	NM_014555	TRPM5	LTRPC5|MTR1
chr11	2426224	2427846	51	27.6127	6.69703	25.3493	0	Intergenic	Intergenic	-3990	NM_014555	TRPM5	LTRPC5|MTR1
chr11	2432282	2433191	38	16.5795	4.9583	14.4874	0	Intergenic	Intergenic	-9692	NM_014555	TRPM5	LTRPC5|MTR1
chr11	2436384	2436786	32	13.9377	4.76779	11.8997	0	Intergenic	Intergenic	-8423	NM_000218	KCNQ1	ATFB1|ATFB3|JLNS1|KCNA8|KCNA9|KVLQT1|Kv1.9|Kv7.1|LQT|LQT1|RWS|SQT2|WRS
chr11	2881878	2882176	26	9.7163	3.92449	7.79003	0.5	Intergenic	Intergenic	3738	NM_000076	CDKN1C	BWCR|BWS|KIP2|WBS|p57|p57Kip2
chr11	2932121	2932597	47	15.747	3.99375	13.6714	0	Intergenic	Intergenic	-2939	NM_003311	PHLDA2	BRW1C|BWR1C|HLDA2|IPL|TSSC3
chr11	2942595	2942965	41	21.66	6.21662	19.478	0	Intergenic	(GGGGT)n|Simple_repeat|Simple_repeat	-13360	NM_003311	PHLDA2	BRW1C|BWR1C|HLDA2|IPL|TSSC3
chr11	3069113	3069582	43	22.5472	6.22653	20.3518	0	Intergenic	AluSz6|SINE|Alu	-11925	NM_001378139	CARS1	CARS|CYSRS|MCDDBH|MDBH|MGC:11246
chr11	3168747	3169811	283	89.0022	4.33533	86.2313	2	Intergenic	Intergenic	-3969	NM_020896	OSBPL5	OBPH1|ORP5
chr11	3170200	3171140	283	89.0022	4.33533	86.2313	0	Intergenic	Intergenic	-5360	NM_020896	OSBPL5	OBPH1|ORP5
chr11	3188487	3189550	131	20.7412	2.54912	18.5757	0.5	Intergenic	AluJb|SINE|Alu	-23709	NM_020896	OSBPL5	OBPH1|ORP5
chr11	3256706	3257099	76	12.1256	2.47016	10.1291	0	Intergenic	Intergenic	-24486	NM_001039165	MRGPRE	GPR167|MGRF|MRGE
chr11	3270869	3271961	138	31.4383	3.23263	29.1297	0	Intergenic	Intergenic	-38998	NM_001039165	MRGPRE	GPR167|MGRF|MRGE
chr11	3302273	3302657	168	63.525	5.0762	60.9341	0	Intergenic	Intergenic	-70048	NM_001039165	MRGPRE	GPR167|MGRF|MRGE
chr11	3346330	3346683	150	23.7342	2.56517	21.5222	0.5	Intergenic	G-rich|Low_complexity|Low_complexity	32639	NM_001130519	ZNF195	HRF1|ZNFP104
chr11	3412945	3414015	268	82.3143	4.2355	79.5887	0	Intergenic	Intergenic	-21565	NR_044999	OR7E12P	HG1058|OR11-3|OR7E58P|OR7E79P|OR7E81P|OST021
chr11	3422034	3423829	2004	1575.22	15.4029	1570.12	260	Intergenic	CpG	-31017	NR_044999	OR7E12P	HG1058|OR11-3|OR7E58P|OR7E79P|OR7E81P|OST021
chr11	3616896	3617259	105	19.3711	2.75856	17.2269	0	Intergenic	Intergenic	6754	NR_164660	XNDC1CP	-
chr11	4282693	4283527	258	100.616	5.34988	97.7686	0	Intergenic	SVA_A|Retroposon|SVA	85276	NM_001005161	OR52B4	OR11-3
chr11	4334416	4335267	295	132.949	6.33395	129.895	0	Intergenic	SVA_B|Retroposon|SVA	33544	NM_001005161	OR52B4	OR11-3
chr11	4447397	4447851	126	27.9456	3.15501	25.6787	0	Intergenic	GA-rich|Low_complexity|Low_complexity	-1671	NM_001005172	OR52K2	OR11-7
chr11	4670354	4670812	57	7.25431	2.13479	5.41662	5	Intergenic	L1MD1|LINE|L1	26601	NM_152430	OR51E1	D-GPCR|DGPCR|GPR136|GPR164|OR51E1P|OR52A3P|POGR|PSGR2
chr11	4673328	4673630	52	15.9185	3.74559	13.8372	0	Intergenic	A-rich|Low_complexity|Low_complexity	24374	NM_030774	OR51E2	HPRAJ|OR51E3P|OR52A2|PSGR
chr11	5144355	5144915	64	41.8423	8.96157	39.4292	0	Intergenic	LTR12C|LTR|ERV1	-6279	NM_001005160	OR52A5	OR11-33
chr11	5294396	5294834	68	44.6057	9.10729	42.1673	0	Intergenic	LTR12C|LTR|ERV1	7331	NM_033179	OR51B4	HOR5'Beta1
chr11	5589814	5590285	88	64.0097	11.1252	61.4146	0	Intergenic	LTR12C|LTR|ERV1	-6061	NM_058166	TRIM6	RNF89
chr11	5934170	5934633	30	12.7654	4.58846	10.7526	0	Intergenic	SVA_F|Retroposon|SVA	-12945	NM_001003443	OR56A3	OR56A2P|OR56A3P|OR56A6
chr11	5960561	5961309	64	41.4176	8.83387	39.0081	0.5	Intergenic	SVA_B|Retroposon|SVA	7559	NM_001146033	OR56A5	OR56A5P
chr11	6307972	6308362	39	19.941	5.92059	17.7863	0	Intergenic	(CT)n|Simple_repeat|Simple_repeat	12334	NM_145040	CAVIN3	HSRBC|PRKCDBP|SRBC|cavin-3
chr11	7108765	7109089	31	13.5133	4.73648	11.4829	0	Intergenic	L1PB2|LINE|L1	19929	NM_014469	RBMXL2	HNRNPG-T|HNRNPGT|HNRPGT
chr11	8031515	8032182	58	35.498	8.03035	33.1463	0	Intergenic	CpG	-6784	NM_003320	TUB	RDOB|rd5
chr11	8176411	8176875	43	23.4196	6.51265	21.2112	0	Intergenic	Intergenic	-7618	NR_144484	RIC3	AYST720|PRO1385|RIC-3
chr11	8209890	8210219	35	16.6327	5.32854	14.537	0	Intergenic	Intergenic	-41030	NR_144484	RIC3	AYST720|PRO1385|RIC-3
chr11	8283582	8283961	38	19.0973	5.77258	16.9568	0	Intergenic	Intergenic	-14985	NM_001270428	LMO1	RBTN1|RHOM1|TTG1
chr11	8328951	8329511	34	5.64679	2.3047	3.87832	0	Intergenic	Intergenic	-60444	NM_001270428	LMO1	RBTN1|RHOM1|TTG1
chr11	8339581	8339981	28	11.1929	4.2502	9.22389	0	Intergenic	Intergenic	-70994	NM_001270428	LMO1	RBTN1|RHOM1|TTG1
chr11	8357069	8357407	26	9.91441	3.9964	7.97858	0	Intergenic	Intergenic	-88451	NM_001270428	LMO1	RBTN1|RHOM1|TTG1
chr11	8361603	8361998	23	7.39703	3.35202	5.54913	0	Intergenic	Intergenic	-93014	NM_001270428	LMO1	RBTN1|RHOM1|TTG1
chr11	8606261	8606606	31	13.2363	4.63978	11.2148	0.5	Intergenic	Intergenic	-12206	NM_001352399	STK33	-
chr11	8977361	8979067	142	141.37	21.1661	138.264	0	Intergenic	SVA_D|Retroposon|SVA	-13203	NM_001286095	TMEM9B	C11orf15
chr11	9364297	9364681	116	41.3048	4.66517	38.896	48.5	Intergenic	CpG	-20163	NM_006391	IPO7	Imp7|RANBP7
chr11	9614160	9614481	80	14.8424	2.71454	12.7853	7.5	Intergenic	CpG	39634	NM_001143976	WEE1	WEE1A|WEE1hu
chr11	9623014	9623501	75	43.4906	7.80923	41.062	0	Intergenic	LTR12C|LTR|ERV1	-40819	NM_015055	SWAP70	HSPC321|SWAP-70
chr11	10432448	10432961	53	32.7684	7.9928	30.4441	0	Intergenic	L1MB7|LINE|L1	-17616	NM_001172431	AMPD3	-
chr11	11638404	11638964	65	45.0284	9.76898	42.5856	0	Intergenic	(CA)n|Simple_repeat|Simple_repeat	-16679	NM_198516	GALNT18	GALNACT18|GALNT15|GALNTL4|GalNAc-T15|GalNAc-T18
chr11	12268593	12268911	32	13.2954	4.54972	11.2726	0	Intergenic	AluY|SINE|Alu	-18148	NM_032867	MICAL2	Ebitein1|MICAL-2|MICAL2PV1|MICAL2PV2|MICALCL|mical-cL
chr11	12668849	12669312	65	35.7537	7.12953	33.3983	2	Intergenic	(AG)n|Simple_repeat|Simple_repeat	-5340	NM_021961	TEAD1	AA|NTEF-1|REF1|TCF-13|TCF13|TEAD-1|TEF-1
chr11	13002647	13003168	56	35.7351	8.43685	33.3798	0	Intergenic	(TG)n|Simple_repeat|Simple_repeat	-6408	NM_001080521	RASSF10	-
chr11	13118014	13118321	37	12.3233	3.81895	10.323	4	Intergenic	Intergenic	108852	NM_001080521	RASSF10	-
chr11	13649568	13649867	30	12.7654	4.58846	10.7526	0	Intergenic	MER21-int|LTR|ERVL	-18950	NM_032228	FAR1	CSPSD|MLSTD2|PFCRD|SDR10E1
chr11	14381075	14381506	147	85.5909	8.49291	82.8433	26.5	Intergenic	CpG	-16785	NM_001177314	RRAS2	NS12|TC21
chr11	14904965	14906226	61	33.1193	6.94043	30.7918	0.5	Intergenic	CpG	-13365	NM_024514	CYP2R1	-
chr11	14973649	14974440	34	12.4479	4.08887	10.4451	0	Intergenic	CpG	-1694	NM_001741	CALCA	CALC1|CGRP|CGRP-I|CGRP-alpha|CGRP1|CT|KC|PCT
chr11	17050122	17051494	155	159.777	23.0903	156.562	0	Intergenic	SVA_F|Retroposon|SVA	-1078	NR_045002	OR7E14P	OR11-5|OR7E151P
chr11	17228350	17228651	33	13.0019	4.35162	10.9846	0	Intergenic	Intergenic	-20515	NM_002645	PIK3C2A	CPK|OCSKD|PI3-K-C2(ALPHA)|PI3-K-C2A|PI3K-C2-alpha|PI3K-C2alpha
chr11	17714342	17714663	28	11.3109	4.29243	9.33523	0.5	Intergenic	G-rich|Low_complexity|Low_complexity	-5068	NM_002478	MYOD1	CMYP17|MYF3|MYOD|MYODRIF|PUM|bHLHc1
chr11	18014958	18015528	81	53.7341	9.54134	51.2198	0	Intergenic	(AG)n|Simple_repeat|Simple_repeat	-2196	NR_104040	SERGEF	DELGEF|Gnefr
chr11	18276045	18276650	143	97.5779	10.7358	94.7499	10	Intergenic	LTR12C|LTR|ERV1	10084	NM_199161	SAA1	PIG4|SAA|SAA2|TP53I4
chr11	19342433	19342816	38	19.0973	5.77258	16.9568	0	Intergenic	GA-rich|Low_complexity|Low_complexity	-2611	NM_001111018	NAV2	HELAD1|POMFIL2|RAINB1|STEERIN2|UNC53H2
chr11	20162821	20163239	41	21.66	6.21662	19.478	0	Intergenic	CpG	-2555	NM_001029865	DBX1	HLX1
chr11	20163374	20163939	41	21.66	6.21662	19.478	0	Intergenic	CpG	-3182	NM_001029865	DBX1	HLX1
chr11	20201973	20202382	36	16.7295	5.23595	14.6321	0	Intergenic	(TC)n|Simple_repeat|Simple_repeat	-41703	NM_001029865	DBX1	HLX1
chr11	20547724	20549132	205	181.057	17.5572	177.722	0	Intergenic	SVA_E|Retroposon|SVA	-51180	NM_001318369	SLC6A5	GLYT-2|GLYT2|HKPX3|NET1
chr11	20596716	20597714	62	40.9478	9.03459	38.5418	0	Intergenic	CpG	-2393	NM_001318369	SLC6A5	GLYT-2|GLYT2|HKPX3|NET1
chr11	21752996	21753641	72	47.3414	9.23289	44.8789	0	Intergenic	LTR12C|LTR|ERV1	-439766	NM_001142649	ANO5	GDD1|LGMD2L|LGMDR12|TMEM16E
chr11	22059679	22060051	23	7.93727	3.55236	6.06758	0	Intergenic	Intergenic	-133220	NM_001142649	ANO5	GDD1|LGMD2L|LGMDR12|TMEM16E
chr11	22182248	22182732	40	20.7953	6.06861	18.6268	0	Intergenic	Intergenic	-10595	NM_001142649	ANO5	GDD1|LGMD2L|LGMDR12|TMEM16E
chr11	22311896	22312238	33	15.0481	5.03251	12.9842	0	Intergenic	GA-rich|Low_complexity|Low_complexity	-26314	NM_020346	SLC17A6	DNPI|VGLUT2
chr11	22619839	22620198	34	15.8344	5.18052	13.7542	1	Intergenic	THE1D|LTR|ERVL-MaLR	5804	NM_022725	FANCF	FAF
chr11	24121092	24121465	39	19.941	5.92059	17.7863	0	Intergenic	Intergenic	-375774	NM_001252010	LUZP2	KFSP2566|PRO6246
chr11	24274235	24274763	69	39.5764	7.59784	37.1843	0	Intergenic	LTR12C|LTR|ERV1	-222554	NM_001252010	LUZP2	KFSP2566|PRO6246
chr11	24415912	24416549	71	44.7019	8.66101	42.2626	0	Intergenic	LTR12C|LTR|ERV1	-80822	NM_001252010	LUZP2	KFSP2566|PRO6246
chr11	25402437	25402738	29	12.0312	4.44045	10.0365	0	Intergenic	(CA)n|Simple_repeat|Simple_repeat	-786535	NM_001313726	ANO3	C11orf25|DYT23|DYT24|GENX-3947|TMEM16C
chr11	25457294	25457966	45	25.218	6.80868	22.9846	0	Intergenic	AluSx1|SINE|Alu	-731493	NM_001313726	ANO3	C11orf25|DYT23|DYT24|GENX-3947|TMEM16C
chr11	25727953	25728371	38	19.0973	5.77258	16.9568	0	Intergenic	L1PA15|LINE|L1	-460961	NM_001313726	ANO3	C11orf25|DYT23|DYT24|GENX-3947|TMEM16C
chr11	26131693	26131985	36	17.4429	5.47655	15.332	0	Intergenic	Intergenic	-57284	NM_001313726	ANO3	C11orf25|DYT23|DYT24|GENX-3947|TMEM16C
chr11	26152144	26152466	27	10.6052	4.14442	8.64905	0	Intergenic	AluSx3|SINE|Alu	-36818	NM_001313726	ANO3	C11orf25|DYT23|DYT24|GENX-3947|TMEM16C
chr11	26185336	26185858	62	41.8682	9.32494	39.4536	0	Intergenic	Intergenic	-3526	NM_001313726	ANO3	C11orf25|DYT23|DYT24|GENX-3947|TMEM16C
chr11	26833700	26834019	40	20.7953	6.06861	18.6268	0	Intergenic	(TG)n|Simple_repeat|Simple_repeat	-111800	NM_178498	SLC5A12	SMCT2
chr11	26910445	26910976	60	39.7954	9.02891	37.4002	0	Intergenic	(CT)n|Simple_repeat|Simple_repeat	-83401	NM_203371	FIBIN	-
chr11	27304689	27305002	34	14.7927	4.82832	12.7365	0	Intergenic	MER52A|LTR|ERV1	58369	NM_030771	CCDC34	L15|NY-REN-41|RAMA3|SPGF76
chr11	30240940	30241526	64	43.9684	9.62097	41.5349	0	Intergenic	Intergenic	10219	NM_001018080	FSHB	HH24
chr11	30813424	30813790	37	18.2645	5.62456	16.1385	0	Intergenic	(CTCT)n|Simple_repeat|Simple_repeat	179079	NM_020869	DCDC1	DCDC5
chr11	30832296	30832721	50	29.8732	7.54876	27.5814	0	Intergenic	(TC)n|Simple_repeat|Simple_repeat	160177	NM_020869	DCDC1	DCDC5
chr11	32077587	32077895	34	15.8344	5.18052	13.7542	0	Intergenic	L2|LINE|L2	-13333	NM_002901	RCN1	HEL-S-84|PIG20|RCAL|RCN
chr11	32333297	32333990	67	47.1679	10.065	44.7067	0	Intergenic	CpG	66756	NM_001367854	WT1	AWT1|GUD|NPHS4|WAGR|WIT-2|WT-1|WT33
chr11	32888148	32888687	73	38.1001	6.79328	35.7217	0.5	Intergenic	LTR12C|LTR|ERV1	-4393	NM_001076786	QSER1	-
chr11	33243095	33244068	153	140.251	18.1893	137.152	0	Intergenic	SVA_B|Retroposon|SVA	-13090	NM_001278163	HIPK3	DYRK6|FIST3|PKY|YAK1
chr11	33828878	33829444	111	83.4045	12.1565	80.6715	0	Intergenic	CpG	40717	NM_001142316	LMO2	LMO-2|RBTN2|RBTNL1|RHOM2|TTG2
chr11	33985671	33986495	84	58.9042	10.4302	56.3485	0	Intergenic	SVA_D|Retroposon|SVA	-65648	NM_005898	CAPRIN1	CONDCAC|GPIAP1|GPIP137|GRIP137|M11S1|NEDLAAD|RNG105|p137GPI
chr11	33989975	33990561	116	96.2771	14.5026	93.4578	0	Intergenic	LTR12C|LTR|ERV1	-61463	NM_005898	CAPRIN1	CONDCAC|GPIAP1|GPIP137|GRIP137|M11S1|NEDLAAD|RNG105|p137GPI
chr11	34026323	34026841	28	11.3109	4.29243	9.33523	0	Intergenic	(ATAT)n|Simple_repeat|Simple_repeat	-25149	NM_005898	CAPRIN1	CONDCAC|GPIAP1|GPIP137|GRIP137|M11S1|NEDLAAD|RNG105|p137GPI
chr11	34405638	34405967	20	6.116	3.10831	4.32294	0	Intergenic	Intergenic	-33131	NM_001752	CAT	-
chr11	34712188	34712511	26	8.01958	3.33614	6.14758	0	Intergenic	MSTA|LTR|ERVL-MaLR	69978	NM_001378046	EHF	ESE3|ESE3B|ESEJ
chr11	35554259	35554559	41	17.0837	4.80192	14.9809	0	Intergenic	(CT)n|Simple_repeat|Simple_repeat	-24109	NM_001282675	PAMR1	DKFZP586H2123|FP938|RAMP
chr11	35641290	35641651	29	11.0052	4.08356	9.04029	0	Intergenic	L2b|LINE|L2	-21304	NM_017583	TRIM44	AN3|DIPB|HSA249128|MC7
chr11	35647566	35647860	25	9.23912	3.84839	7.32442	0	Intergenic	MSTA1|LTR|ERVL-MaLR	-15062	NM_017583	TRIM44	AN3|DIPB|HSA249128|MC7
chr11	35651179	35651746	31	12.4032	4.3558	10.4012	0	Intergenic	Intergenic	-11312	NM_017583	TRIM44	AN3|DIPB|HSA249128|MC7
chr11	36269917	36270413	48	23.8313	5.97471	21.6182	11.5	Intergenic	MER74A|LTR|ERVL	19259	NM_001307937	COMMD9	C11orf55|HSPC166|LINC00610
chr11	36471732	36472265	61	40.0241	8.9225	37.6269	5.5	Intergenic	(CA)n|Simple_repeat|Simple_repeat	38273	NM_145803	TRAF6	MGC:3310|RNF85
chr11	36587068	36587408	33	15.0481	5.03251	12.9842	0	Intergenic	(TA)n|Simple_repeat|Simple_repeat	-7255	NM_001276725	IFTAP	C11orf74|HEPIS|NWC
chr11	36760693	36761286	48	27.9848	7.25273	25.7157	0	Intergenic	MSTA|LTR|ERVL-MaLR	-162711	NM_001243786	RAG2	RAG-2
chr11	36763100	36763470	32	14.2743	4.88449	12.2269	0	Intergenic	GA-rich|Low_complexity|Low_complexity	-165006	NM_001243786	RAG2	RAG-2
chr11	36769102	36769433	39	17.6583	5.18145	15.544	0	Intergenic	(TG)n|Simple_repeat|Simple_repeat	-170989	NM_001243786	RAG2	RAG-2
chr11	36945071	36945461	41	21.66	6.21662	19.478	0	Intergenic	(GT)n|Simple_repeat|Simple_repeat	-346987	NM_001243786	RAG2	RAG-2
chr11	37109116	37109518	37	18.2645	5.62456	16.1385	0	Intergenic	(AG)n|Simple_repeat|Simple_repeat	-511038	NM_001243786	RAG2	RAG-2
chr11	39564908	39565428	39	19.941	5.92059	17.7863	0	Intergenic	HERV9-int|LTR|ERV1	727962	NR_047673	LRRC4C	NGL-1|NGL1
chr11	39999125	39999519	34	15.8344	5.18052	13.7542	0	Intergenic	(GA)n|Simple_repeat|Simple_repeat	293808	NR_047673	LRRC4C	NGL-1|NGL1
chr11	40029833	40030476	52	31.7952	7.84479	29.4816	0	Intergenic	MER67D|LTR|ERV1	262975	NR_047673	LRRC4C	NGL-1|NGL1
chr11	42873844	42874304	39	16.6887	4.88609	14.5921	0.5	Intergenic	LTR12C|LTR|ERV1	395295	NR_033868	HNRNPKP3	-
chr11	42949805	42950246	37	16.8766	5.16442	14.7771	0	Intergenic	LTR12C|LTR|ERV1	319343	NR_033868	HNRNPKP3	-
chr11	43306400	43306760	33	15.0481	5.03251	12.9842	0	Intergenic	(AG)n|Simple_repeat|Simple_repeat	-5416	NM_006595	API5	AAC-11|AAC11
chr11	43631207	43631969	65	45.0284	9.76898	42.5856	0	Intergenic	HERV17-int|LTR|ERV1	-49150	NM_016142	HSD17B12	KAR|SDR12C1
chr11	43644152	43644471	49	10.9281	2.91608	8.96508	1	Intergenic	Intergenic	-36426	NM_016142	HSD17B12	KAR|SDR12C1
chr11	44014172	44014709	44	24.3141	6.66067	22.0931	0	Intergenic	MLT1F|LTR|ERVL-MaLR	-33540	NM_001031854	ACCSL	-
chr11	44316112	44317366	84	62.4581	11.4249	59.8751	0.5	Intergenic	CpG	-6600	NM_021926	ALX4	CRS5|FND2
chr11	44319311	44320242	65	45.0284	9.76898	42.5856	0	Intergenic	CpG	-9638	NM_021926	ALX4	CRS5|FND2
chr11	44519914	44520781	85	67.4835	12.7293	64.8629	0	Intergenic	CpG	-45315	NM_002231	CD82	4F9|C33|GR15|IA4|KAI1|R2|SAR2|ST6|TSPAN27
chr11	44526452	44526753	28	11.1643	4.24003	9.19605	0	Intergenic	Intergenic	-39060	NM_002231	CD82	4F9|C33|GR15|IA4|KAI1|R2|SAR2|ST6|TSPAN27
chr11	44536877	44537170	26	8.62423	3.54028	6.73046	0	Intergenic	Intergenic	-28639	NM_002231	CD82	4F9|C33|GR15|IA4|KAI1|R2|SAR2|ST6|TSPAN27
chr11	44663579	44664167	263	248.762	20.6901	245.093	0	Intergenic	SVA_D|Retroposon|SVA	-63089	NM_130783	TSPAN18	TSPAN
chr11	44711409	44711907	29	11.9751	4.42052	9.98553	0	Intergenic	Intergenic	-15304	NM_130783	TSPAN18	TSPAN
chr11	44957108	44957560	38	14.7423	4.41185	12.687	0	Intergenic	CpG	-6028	NM_001318386	TP53I11	PIG11
chr11	45043439	45043839	40	20.7953	6.06861	18.6268	0	Intergenic	MLT1A|LTR|ERVL-MaLR	-50520	NM_001359633	PRDM11	PFM8
chr11	45068224	45068667	34	15.8344	5.18052	13.7542	0	Intergenic	(AC)n|Simple_repeat|Simple_repeat	-25713	NM_001359633	PRDM11	PFM8
chr11	45560534	45561018	25	9.23912	3.84839	7.32442	0	Intergenic	Intergenic	104846	NM_003654	CHST1	C6ST|GST-1|KS6ST|KSGal6ST|KSST
chr11	45616105	45616627	52	31.7952	7.84479	29.4816	0	Intergenic	Intergenic	49256	NM_003654	CHST1	C6ST|GST-1|KS6ST|KSGal6ST|KSST
chr11	46142689	46143328	40	19.3059	5.58087	17.1625	0	Intergenic	Intergenic	-21555	NR_165446	PHF21A	BHC80|BM-006|IDDBCS|NEDMS
chr11	46237493	46238444	228	164.627	12.2754	161.384	49.5	Intergenic	CpG	-39693	NM_052854	CREB3L1	C16DELp11.2|DEL16p11.2|OASIS|OI16
chr11	46239038	46239355	64	14.4528	3.03178	12.4024	2.5	Intergenic	CpG	-38465	NM_052854	CREB3L1	C16DELp11.2|DEL16p11.2|OASIS|OI16
chr11	46243331	46243672	58	15.4211	3.38569	13.351	73	Intergenic	CpG	-34160	NM_052854	CREB3L1	C16DELp11.2|DEL16p11.2|OASIS|OI16
chr11	47389172	47389876	26	9.35382	3.7947	7.43658	0	Intergenic	Intergenic	-10977	NM_003120	SPI1	AGM10|OF|PU.1|SFPI1|SPI-1|SPI-A
chr11	47892377	47893571	123	87.6831	11.3138	84.9211	0	Intergenic	SVA_B|Retroposon|SVA	-44430	NM_015231	NUP160	NPHS19
chr11	48254744	48255038	25	9.23912	3.84839	7.32442	0	Intergenic	Intergenic	-8970	NM_001004726	OR4X1	OR11-104
chr11	48900131	48901115	80	60.4364	11.6112	57.869	0	Intergenic	CpG	-128200	NM_001206626	TRIM49B	-
chr11	48955408	48956193	48	27.9848	7.25273	25.7157	0	Intergenic	SVA_A|Retroposon|SVA	-73022	NM_001206626	TRIM49B	-
chr11	49048226	49049100	99	72.3891	11.4332	69.7332	0	Intergenic	CpG	10449	NM_001206631	TRIM64C	-
chr11	49237577	49237923	36	16.9393	5.30603	14.8386	0	Intergenic	AluSz6|SINE|Alu	-29148	NM_001193471	FOLH1	FGCP|FOLH|GCP2|GCPII|NAALAD1|PSM|PSMA|mGCP
chr11	49851619	49852564	79	46.1912	7.95772	43.7385	0	Intergenic	CpG	-100299	NM_001001955	OR4C13	-
chr11	49891703	49892667	85	59.3374	10.3792	56.7786	0	Intergenic	CpG	-60206	NM_001001955	OR4C13	-
chr11	50183233	50183674	39	16.322	4.77716	14.234	0	Intergenic	LTR12C|LTR|ERV1	115008	NR_003034	SEPTIN7P11	-
chr11	53205651	53206038	28	5.49398	2.46208	3.73864	0	Intergenic	ALR/Alpha|Satellite|centr	1398153	NM_001004703	OR4C46	-
chr11	53986937	53988148	92	42.1404	5.97699	39.7236	0	Intergenic	ALR/Alpha|Satellite|centr	616455	NM_001004703	OR4C46	-
chr11	55872599	55873566	99	76.47	12.5002	73.7853	0	Intergenic	CpG	-10214	NM_032681	TRIM51	SPRYD5|TRIM51A
chr11	56401872	56402283	35	14.8947	4.75163	12.8367	0	Intergenic	LTR12C|LTR|ERV1	-10519	NM_001348230	OR5AL1	OR5AL1P
chr11	56496889	56497585	93	66.2426	10.8631	63.6318	0	Intergenic	SVA_B|Retroposon|SVA	-5867	NM_001005282	OR5M8	OR11-194
chr11	56634277	56634627	32	14.2743	4.88449	12.2269	0	Intergenic	Intergenic	7987	NM_001002925	OR5AP2	OR9J1
chr11	57180176	57180627	25	9.23912	3.84839	7.32442	0.5	Intergenic	Intergenic	-1551	NM_001005210	LRRC55	-
chr11	57399917	57400246	51	21.2307	4.9827	19.0566	1.5	Intergenic	(TC)n|Simple_repeat|Simple_repeat	-9432	NM_002728	PRG2	BMPG|MBP|MBP1|proMBP
chr11	57458069	57458914	125	74.5432	8.65265	71.8726	2	Intergenic	CpG	-2036	NM_178570	RTN4RL2	NGRH1|NgR2
chr11	57459197	57459552	125	74.5432	8.65265	71.8726	7.5	Intergenic	CpG	-1153	NM_178570	RTN4RL2	NGRH1|NgR2
chr11	57482269	57483384	130	108.152	14.8193	105.256	4	Intergenic	CpG	22299	NM_178570	RTN4RL2	NGRH1|NgR2
chr11	57943718	57944537	63	42.3764	9.3025	39.9578	0	Intergenic	SVA_B|Retroposon|SVA	-79753	NM_001005212	OR9Q1	-
chr11	58222024	58222321	27	10.6052	4.14442	8.64905	0	Intergenic	(GA)n|Simple_repeat|Simple_repeat	6745	NM_001004471	OR10Q1	OR11-233
chr11	58390619	58391012	53	28.7096	6.75013	26.4329	0	Intergenic	LTR12C|LTR|ERV1	12593	NM_001005469	OR5B3	OR11-239|OR5B13|OST129
chr11	59499028	59499456	44	23.9507	6.54082	21.7361	0	Intergenic	(CT)n|Simple_repeat|Simple_repeat	-4334	NM_001004706	OR4D11	OR4D11P
chr11	59699144	59700037	105	73.8579	10.8461	71.1917	0	Intergenic	SVA_D|Retroposon|SVA	14254	NM_001005324	OR10V1	OR11-256
chr11	59745517	59745814	22	7.31196	3.40434	5.46648	0	Intergenic	(TC)n|Simple_repeat|Simple_repeat	-3146	NR_045005	OR10V2P	-
chr11	59884175	59884787	67	47.1679	10.065	44.7067	0	Intergenic	(TC)n|Simple_repeat|Simple_repeat	-17994	NM_001062	TCN1	HC|TC-1|TC1|TCI
chr11	59898081	59898399	54	24.3352	5.47093	22.1139	0	Intergenic	CpG	-31753	NM_001062	TCN1	HC|TC-1|TC1|TCI
chr11	60020283	60020761	59	38.7694	8.88089	36.384	0	Intergenic	LTR12C|LTR|ERV1	-3281	NM_001368161	OOSP4B	-
chr11	60073064	60073873	54	33.7495	8.14082	31.4148	0	Intergenic	SVA_C|Retroposon|SVA	-15195	NM_001256916	MS4A2	APY|ATOPY|FCER1B|FCERI|IGEL|IGER|IGHER
chr11	60186595	60186943	24	8.57988	3.70037	6.68734	0	Intergenic	Harlequin-int|LTR|ERV1	-2103	NM_001247999	MS4A6A	4SPAN3|4SPAN3.2|CD20L3|CDA01|MS4A6|MST090|MSTP090
chr11	60450820	60451907	154	152.982	21.3699	149.807	0	Intergenic	SVA_F|Retroposon|SVA	-4445	NM_021950	MS4A1	B1|Bp35|CD20|CVID5|FMC7|LEU-16|S7
chr11	60491149	60491884	61	40.6992	9.13573	38.2966	0	Intergenic	SVA_C|Retroposon|SVA	-1261	NM_001164470	MS4A12	Ms4a10
chr11	60509957	60510708	105	80.1884	12.3834	77.4778	0	Intergenic	SVA_B|Retroposon|SVA	-5059	NM_001012417	MS4A13	-
chr11	60814692	60815860	102	88.1778	15.2455	85.4122	0	Intergenic	SVA_F|Retroposon|SVA	-26837	NM_024098	CCDC86	Cgr1
chr11	61166254	61167303	118	98.5502	14.7037	95.7158	0	Intergenic	SVA_D|Retroposon|SVA	-5353	NM_017966	VPS37C	-
chr11	61609397	61610129	32	11.8381	4.07668	9.85134	0	Intergenic	GA-rich|Low_complexity|Low_complexity	-5273	NR_002775	RPLP0P2	RPLP0L2|RPLP0_3_1146
chr11	61656227	61656619	35	12.5625	4.03884	10.5574	0	Intergenic	Intergenic	-23968	NM_006133	DAGLA	C11orf11|DAGL(ALPHA)|DAGLALPHA|NOC2|NSDDR
chr11	61749732	61750222	50	25.988	6.35172	23.746	0	Intergenic	Intergenic	-2659	NM_001127392	MYRF	11orf9|C11orf9|CUGS|MMERV|MRF|Ndt80|pqn-47
chr11	61923562	61923904	47	11.0639	3.01261	9.09785	0	Intergenic	Intergenic	-3449	NM_001271686	RAB3IL1	GRAB
chr11	62112426	62112771	46	13.377	3.5286	11.3528	66.5	Intergenic	Intergenic	-11412	NM_020238	INCENP	-
chr11	62278272	62279870	250	294.667	33.7372	290.815	0	Intergenic	SVA_F|Retroposon|SVA	8913	NM_002411	SCGB2A2	MGB1|PSBP1|UGB2
chr11	62401813	62402636	46	20.5601	5.27616	18.3972	0	Intergenic	Intergenic	-16808	NM_003357	SCGB1A1	CC10|CC16|CCPBP|CCSP|UGB|UP-1|UP1
chr11	62413480	62413889	27	8.03953	3.27109	6.16703	0	Intergenic	Intergenic	-5348	NM_003357	SCGB1A1	CC10|CC16|CCPBP|CCSP|UGB|UP-1|UP1
chr11	62922835	62924028	61	28.2968	5.75726	26.0245	0	Intergenic	Intergenic	-2069	NM_000738	CHRM1	HM1|M1|M1R
chr11	62924405	62924792	33	10.1168	3.48676	8.17621	0	Intergenic	MIR|SINE|MIR	-3236	NM_000738	CHRM1	HM1|M1|M1R
chr11	62925690	62927432	55	29.1872	6.62757	26.904	0	Intergenic	CpG	-5198	NM_000738	CHRM1	HM1|M1|M1R
chr11	63550039	63550641	63	38.3416	8.09459	35.9612	1	Intergenic	LTR12C|LTR|ERV1	13039	NM_017878	PLAAT2	HRASLS2|PLA1/2-2|PLAAT-2
chr11	63771740	63772236	48	22.3569	5.5603	20.1661	0	Intergenic	GA-rich|Low_complexity|Low_complexity	-3213	NM_001144936	ZFTA	C11orf95
chr11	63915359	63921279	193	156.075	14.7719	152.881	1.5	Intergenic	CpG	-1155	NM_173587	RCOR2	-
chr11	63961117	63961809	30	11.729	4.23033	9.74459	0.5	Intergenic	Intergenic	-13157	NM_004074	COX8A	COX|COX8|COX8-2|COX8L|MC4DN15|VIII|VIII-L
chr11	64171229	64173333	504	589.599	35.9012	585.184	0	Intergenic	SVA_F|Retroposon|SVA	-6168	NM_014067	MACROD1	LRP16
chr11	64323934	64324266	32	10.6383	3.70908	8.68141	0	Intergenic	Intergenic	-5504	NM_001372071	TRMT112	HSPC152|HSPC170|TRM112|TRMT11-2|hTrm112
chr11	64538525	64539356	47	23.9872	6.14346	21.7722	0	Intergenic	Intergenic	-17000	NM_001307985	SLC22A11	OAT4|hOAT4
chr11	64542693	64543036	34	10.2166	3.44948	8.27381	0	Intergenic	Intergenic	-13076	NM_001307985	SLC22A11	OAT4|hOAT4
chr11	64573938	64574301	39	19.941	5.92059	17.7863	0	Intergenic	L1M4|LINE|L1	-16690	NM_001276327	SLC22A12	OAT4L|RST|UAT|URAT1|hURAT1
chr11	64583295	64583819	30	11.8181	4.26048	9.83183	0	Intergenic	Intergenic	-7253	NM_001276327	SLC22A12	OAT4L|RST|UAT|URAT1|hURAT1
chr11	64848988	64849981	40	11.9601	3.53326	9.97094	35	Intergenic	MamRep1879|DNA|hAT-Tip100?	-4832	NM_017525	CDC42BPG	DMPK2|HSMDPKIN|KAPPA-200|MRCKG|MRCKgamma
chr11	65066174	65066694	51	27.7644	6.74205	25.4994	0	Intergenic	Intergenic	-7881	NM_005468	NAALADL1	HILAP|I100|NAALADASEL
chr11	65067351	65068270	51	27.7644	6.74205	25.4994	0	Intergenic	Intergenic	-9258	NM_005468	NAALADL1	HILAP|I100|NAALADASEL
chr11	65364560	65365380	59	27.2635	5.70354	25.0038	0	Intergenic	AluY|SINE|Alu	10219	NM_145719	TIGD3	-
chr11	65450254	65451996	237	213.105	18.465	209.605	0	Intergenic	SVA_D|Retroposon|SVA	-4161	NR_160549	FAUP4	PAARH
chr11	65516399	65516900	49	21.1158	5.13189	18.9431	0	Intergenic	GA-rich|Low_complexity|Low_complexity	-8433	NM_001048218	SCYL1	GKLP|HT019|NKTL|NTKL|P105|SCAR21|TAPK|TEIF|TRAP
chr11	65744018	65744422	43	17.3066	4.67855	15.2004	0	Intergenic	MER52A|LTR|ERV1	-23422	NM_032193	RNASEH2C	AGS3|AYP1
chr11	65762715	65763463	98	83.1916	14.6535	80.4597	1	Intergenic	SVA_D|Retroposon|SVA	17887	NM_138368	AP5B1	AP-5|PP1030
chr11	65817964	65818408	143	55.316	5.14787	52.7884	30.5	Intergenic	CpG	-15777	NM_152760	SNX32	SNX6B
chr11	65911516	65911889	45	8.27081	2.5443	6.39183	17.5	Intergenic	Intergenic	7359	NM_031450	C11orf68	BLES03|P5326
chr11	65982058	65982465	32	12.509	4.29075	10.5051	4.5	Intergenic	Intergenic	-19817	NM_001143985	BANF1	BAF|BCRP1|D14S1460|NGPS
chr11	65993153	65993568	31	9.51964	3.44962	7.5981	8	Intergenic	AluYe5|SINE|Alu	-8718	NM_001143985	BANF1	BAF|BCRP1|D14S1460|NGPS
chr11	66311851	66313936	105	68.7563	9.71991	66.1265	27.5	Intergenic	CpG	4150	NM_020404	CD248	CD164L1|TEM1
chr11	66324704	66325255	56	24.4815	5.32389	22.2586	0.5	Intergenic	Intergenic	-7936	NM_020404	CD248	CD164L1|TEM1
chr11	66326193	66327480	85	46.9215	7.44819	44.4632	18	Intergenic	Intergenic	9597	NM_004292	RIN1	-
chr11	66408612	66409366	132	80.5886	8.99846	77.8754	0	Intergenic	CpG	-12015	NM_001318804	NPAS4	Le-PAS|NXF|PASD10|bHLHe79
chr11	66440674	66441277	157	134.095	15.9576	131.034	0	Intergenic	LTR12C|LTR|ERV1	-2128	NM_016050	MRPL11	CGI-113|L11MT|MRP-L11|uL11m
chr11	66587102	66588585	209	213.977	23.8446	210.472	0	Intergenic	SVA_F|Retroposon|SVA	5219	NM_018219	CCDC87	-
chr11	66988628	66989269	114	73.7711	9.64785	71.1055	0	Intergenic	LTR12C|LTR|ERV1	13645	NM_001136485	C11orf86	FACI
chr11	67015144	67015465	26	5.72695	2.61296	3.95536	0	Intergenic	Intergenic	-7488	NM_001318773	SYT12	SYT11|sytXII
chr11	67077446	67078396	82	21.7921	3.50514	19.6085	145	Intergenic	Intergenic	21074	NM_001300886	RHOD	ARHD|RHOHP1|RHOM|Rho
chr11	67261145	67261858	59	28.696	6.0465	26.4195	0.5	Intergenic	Intergenic	-4971	NM_001619	GRK2	ADRBK1|BARK1|BETA-ARK1
chr11	67475880	67476502	96	72.0572	11.867	69.4043	0	Intergenic	LTR12C|LTR|ERV1	-6835	NM_003977	AIP	ARA9|FKBP16|FKBP37|PITA1|SMTPHN|XAP-2|XAP2
chr11	67545547	67545894	36	14.4782	4.51963	12.4273	0	Intergenic	Intergenic	-22275	NM_001318496	CABP2	DFNB93
chr11	67618874	67619465	79	56.9055	10.7529	54.3657	2	Intergenic	LTR12C|LTR|ERV1	-3506	NR_033791	DOC2GP	-
chr11	67687982	67688362	40	20.7953	6.06861	18.6268	0	Intergenic	MLT1A|LTR|ERVL-MaLR	-6948	NM_001031615	ALDH3B2	ALDH8
chr11	67710529	67712119	121	105.064	15.8347	102.188	0.5	Intergenic	CpG	-30100	NM_001031615	ALDH3B2	ALDH8
chr11	67715690	67716306	35	15.9489	5.09674	13.8668	0	Intergenic	Intergenic	-34774	NM_001031615	ALDH3B2	ALDH8
chr11	67741804	67742198	55	31.7497	7.36226	29.4381	0	Intergenic	AluJr|SINE|Alu	-60777	NM_001031615	ALDH3B2	ALDH8
chr11	67787926	67788511	34	13.403	4.38136	11.3783	0	Intergenic	Intergenic	17117	NR_024249	FAM86C2P	-
chr11	67817625	67817998	50	28.0937	6.98298	25.8235	0	Intergenic	LTR12C|LTR|ERV1	-12476	NR_024249	FAM86C2P	-
chr11	67954790	67956120	175	122.773	11.4486	119.784	0	Intergenic	CpG	48642	NM_030930	UNC93B1	IIAE1|UNC93|UNC93B|Unc-93B1
chr11	67963191	67963635	40	19.0853	5.51086	16.9476	0	Intergenic	LTR12C|LTR|ERV1	40684	NM_030930	UNC93B1	IIAE1|UNC93|UNC93B|Unc-93B1
chr11	68127829	68128819	158	136.559	16.3286	133.482	0	Intergenic	CpG	-6936	NR_164782	CHKA	CHK|CK|CKI|EK|NEDMIMS
chr11	68132368	68132676	28	8.46775	3.33729	6.5834	0	Intergenic	GA-rich|Low_complexity|Low_complexity	-11134	NR_164782	CHKA	CHK|CK|CKI|EK|NEDMIMS
chr11	68216013	68216576	27	6.81496	2.89005	4.99135	0.5	Intergenic	Intergenic	-2647	NM_001369430	KMT5B	CGI-85|CGI85|MRD51|SUV420H1
chr11	68233553	68233873	26	8.88189	3.6291	6.98129	0	Intergenic	AluJo|SINE|Alu	-20065	NM_001369430	KMT5B	CGI-85|CGI85|MRD51|SUV420H1
chr11	68258046	68258660	50	18.1552	4.33992	16.0337	21	Intergenic	Intergenic	13620	NM_022338	C11orf24	DM4E3
chr11	68297666	68297998	50	10.4995	2.80637	8.55015	0	Intergenic	Intergenic	-14759	NM_001291902	LRP5	BMND1|EVR1|EVR4|HBM|LR3|LRP-5|LRP-7|LRP7|OPPG|OPS|OPTA1|PCLD4|VBCH2
chr11	68298525	68299295	50	10.4995	2.80637	8.55015	0	Intergenic	Intergenic	-13681	NM_001291902	LRP5	BMND1|EVR1|EVR4|HBM|LR3|LRP-5|LRP-7|LRP7|OPPG|OPS|OPTA1|PCLD4|VBCH2
chr11	68644429	68644812	25	9.23912	3.84839	7.32442	0	Intergenic	(AGGA)n|Simple_repeat|Simple_repeat	-39923	NM_015973	GAL	ETL8|GAL-GMAP|GALN|GLNN|GMAP
chr11	68649947	68650408	38	16.4961	4.93264	14.4056	0	Intergenic	Intergenic	-34366	NM_015973	GAL	ETL8|GAL-GMAP|GALN|GLNN|GMAP
chr11	68651210	68651634	41	20.6452	5.88257	18.4811	0	Intergenic	Intergenic	-33122	NM_015973	GAL	ETL8|GAL-GMAP|GALN|GLNN|GMAP
chr11	68669387	68670585	54	33.0452	7.91512	30.7184	0	Intergenic	Intergenic	-14558	NM_015973	GAL	ETL8|GAL-GMAP|GALN|GLNN|GMAP
chr11	68693298	68693612	31	12.9038	4.52519	10.8885	1.5	Intergenic	Intergenic	8911	NM_015973	GAL	ETL8|GAL-GMAP|GALN|GLNN|GMAP
chr11	68843264	68844331	239	156.635	10.5081	153.438	5.5	Intergenic	CpG	-1867	NM_001031847	CPT1A	CPT1|CPT1-L|L-CPT1
chr11	68854371	68854870	111	93.1893	14.6929	90.3904	0	Intergenic	Intergenic	-12690	NM_001031847	CPT1A	CPT1|CPT1-L|L-CPT1
chr11	68855178	68855814	111	93.1893	14.6929	90.3904	0	Intergenic	CpG	-13565	NM_001031847	CPT1A	CPT1|CPT1-L|L-CPT1
chr11	68861053	68861813	67	45.8728	9.66077	43.4236	0.5	Intergenic	SVA_D|Retroposon|SVA	-19502	NM_001031847	CPT1A	CPT1|CPT1-L|L-CPT1
chr11	68956172	68956649	43	22.327	6.15563	20.1365	0	Intergenic	Intergenic	24575	NM_198923	MRGPRD	MRGD|TGR7
chr11	68959512	68960021	38	17.9763	5.40046	15.8574	0	Intergenic	Intergenic	21219	NM_198923	MRGPRD	MRGD|TGR7
chr11	68960139	68960432	38	17.9763	5.40046	15.8574	0	Intergenic	Intergenic	20700	NM_198923	MRGPRD	MRGD|TGR7
chr11	68960573	68961136	38	17.9763	5.40046	15.8574	0	Intergenic	Intergenic	20131	NM_198923	MRGPRD	MRGD|TGR7
chr11	68974463	68974783	61	32.3034	6.72917	29.985	0	Intergenic	LTR12D|LTR|ERV1	6363	NM_198923	MRGPRD	MRGD|TGR7
chr11	69033532	69034065	28	11.2599	4.27413	9.28936	0	Intergenic	Intergenic	-15133	NM_139075	TPCN2	SHEP10|TPC2
chr11	69035235	69036375	29	11.923	4.40204	9.93456	0	Intergenic	Intergenic	-13127	NM_139075	TPCN2	SHEP10|TPC2
chr11	69121465	69122157	45	14.4423	3.8204	12.3921	7.5	Intergenic	Intergenic	-34124	NM_001369201	SMIM38	-
chr11	69127102	69127486	59	24.2722	5.03102	22.0538	0	Intergenic	Intergenic	-28641	NM_001369201	SMIM38	-
chr11	69251878	69252404	38	17.2633	5.17182	15.1579	0	Intergenic	Intergenic	-42014	NM_001300924	MYEOV	OCIM
chr11	69269922	69270225	31	11.6869	4.1198	9.7034	0	Intergenic	Intergenic	-24081	NM_001300924	MYEOV	OCIM
chr11	69273085	69273408	27	10.1441	3.97951	8.20289	0	Intergenic	Intergenic	-20908	NM_001300924	MYEOV	OCIM
chr11	69286417	69287272	27	9.47633	3.747	7.55597	1	Intergenic	Intergenic	-7310	NM_001300924	MYEOV	OCIM
chr11	69299218	69299674	41	8.8723	2.7896	6.97211	1	Intergenic	L2b|LINE|L2	5291	NM_001293296	MYEOV	OCIM
chr11	69308952	69309345	27	10.0703	3.95344	8.13097	0	Intergenic	Intergenic	14994	NM_001293296	MYEOV	OCIM
chr11	69353691	69354049	35	11.9695	3.86827	9.9801	0	Intergenic	Intergenic	59715	NM_001293296	MYEOV	OCIM
chr11	69636515	69638664	221	160.31	12.3427	157.092	16.5	Intergenic	CpG	-3566	NM_053056	CCND1	BCL1|D11S287E|PRAD1|U21B31
chr11	69638883	69639629	221	160.31	12.3427	157.092	29	Intergenic	CpG	-1900	NM_053056	CCND1	BCL1|D11S287E|PRAD1|U21B31
chr11	69657459	69658491	56	32.9053	7.55881	30.5799	4	Intergenic	Intergenic	16819	NM_053056	CCND1	BCL1|D11S287E|PRAD1|U21B31
chr11	69745569	69746005	32	13.4582	4.60442	11.4324	0	Intergenic	Intergenic	29554	NM_002007	FGF4	FGF-4|HBGF-4|HST|HST-1|HSTF-1|HSTF1|K-FGF|KFGF
chr11	69746901	69747231	31	13.3213	4.66934	11.2982	0	Intergenic	Intergenic	28275	NM_002007	FGF4	FGF-4|HBGF-4|HST|HST-1|HSTF-1|HSTF1|K-FGF|KFGF
chr11	69750381	69750676	24	7.7134	3.38509	5.85593	0	Intergenic	Intergenic	24812	NM_002007	FGF4	FGF-4|HBGF-4|HST|HST-1|HSTF-1|HSTF1|K-FGF|KFGF
chr11	69797044	69797627	37	17.4419	5.3489	15.332	1	Intergenic	Intergenic	-21995	NM_002007	FGF4	FGF-4|HBGF-4|HST|HST-1|HSTF-1|HSTF1|K-FGF|KFGF
chr11	69863453	69864511	32	13.3547	4.56962	11.331	0	Intergenic	Intergenic	-44566	NM_005247	FGF3	HBGF-3|INT2
chr11	69868278	69869099	61	34.5526	7.32298	32.2106	0	Intergenic	CpG	-49273	NM_005247	FGF3	HBGF-3|INT2
chr11	69879383	69880076	26	9.91441	3.9964	7.97858	0	Intergenic	Intergenic	-60314	NM_005247	FGF3	HBGF-3|INT2
chr11	69892187	69893082	43	14.2691	3.9054	12.2252	0	Intergenic	Intergenic	-73219	NM_005247	FGF3	HBGF-3|INT2
chr11	69909606	69910647	54	31.9825	7.58287	29.6672	0	Intergenic	Intergenic	-75780	NM_001378092	ANO1	DOG1|INDMS|MYMY7|ORAOV2|TAOS2|TMEM16A
chr11	69911188	69911999	54	31.9825	7.58287	29.6672	0	Intergenic	Intergenic	-74313	NM_001378092	ANO1	DOG1|INDMS|MYMY7|ORAOV2|TAOS2|TMEM16A
chr11	69912574	69913254	54	31.9825	7.58287	29.6672	0	Intergenic	Intergenic	-72993	NM_001378092	ANO1	DOG1|INDMS|MYMY7|ORAOV2|TAOS2|TMEM16A
chr11	69913754	69914914	37	16.954	5.18943	14.8532	0	Intergenic	Intergenic	-71573	NM_001378092	ANO1	DOG1|INDMS|MYMY7|ORAOV2|TAOS2|TMEM16A
chr11	69916981	69918183	51	23.162	5.46576	20.959	0	Intergenic	(CT)n|Simple_repeat|Simple_repeat	-68325	NM_001378092	ANO1	DOG1|INDMS|MYMY7|ORAOV2|TAOS2|TMEM16A
chr11	69918395	69919421	51	23.162	5.46576	20.959	0	Intergenic	CpG	-66999	NM_001378092	ANO1	DOG1|INDMS|MYMY7|ORAOV2|TAOS2|TMEM16A
chr11	69920718	69921154	34	15.6565	5.11932	13.5825	0	Intergenic	Intergenic	-64971	NM_001378092	ANO1	DOG1|INDMS|MYMY7|ORAOV2|TAOS2|TMEM16A
chr11	69921858	69922582	32	14.1195	4.83064	12.0784	0	Intergenic	Intergenic	-63687	NM_001378092	ANO1	DOG1|INDMS|MYMY7|ORAOV2|TAOS2|TMEM16A
chr11	69930616	69931213	33	15.0481	5.03251	12.9842	0	Intergenic	Intergenic	-54992	NM_001378092	ANO1	DOG1|INDMS|MYMY7|ORAOV2|TAOS2|TMEM16A
chr11	70456859	70457207	72	52.6258	10.8051	50.1193	0	Intergenic	SVA_A|Retroposon|SVA	58504	NM_001184740	CTTN	EMS1
chr11	70460452	70460945	52	31.7952	7.84479	29.4816	1.5	Intergenic	MER5A|DNA|hAT-Charlie	62170	NM_001184740	CTTN	EMS1
chr11	70463316	70464408	113	102.229	16.8737	99.3704	1	Intergenic	CpG	65333	NM_001184740	CTTN	EMS1
chr11	71518558	71519508	88	55.3136	8.93703	52.7861	0	Intergenic	CpG	-8234	NM_001012503	KRTAP5-7	KRTAP5-3|KRTAP5.7
chr11	71571130	71571686	36	16.9393	5.30603	14.8386	0	Intergenic	Intergenic	5845	NM_001012710	KRTAP5-10	KRTAP5.10
chr11	71584530	71584959	35	16.3521	5.23266	14.2636	0	Intergenic	Intergenic	-1870	NM_001005405	KRTAP5-11	KRTAP5-5|KRTAP5-6|KRTAP5.11
chr11	71603060	71603567	25	9.23912	3.84839	7.32442	0	Intergenic	Intergenic	-20439	NM_001005405	KRTAP5-11	KRTAP5-5|KRTAP5-6|KRTAP5.11
chr11	71607153	71608793	126	103.9	14.5201	101.031	0	Intergenic	CpG	-25098	NM_001005405	KRTAP5-11	KRTAP5-5|KRTAP5-6|KRTAP5.11
chr11	71638971	71640496	168	126.676	12.8683	123.662	0	Intergenic	CpG	-56859	NM_001005405	KRTAP5-11	KRTAP5-5|KRTAP5-6|KRTAP5.11
chr11	71674878	71675246	35	16.6327	5.32854	14.537	0	Intergenic	(TCTCTG)n|Simple_repeat|Simple_repeat	-92187	NM_001005405	KRTAP5-11	KRTAP5-5|KRTAP5-6|KRTAP5.11
chr11	71765517	71765986	38	16.4463	4.91736	14.3565	0.5	Intergenic	(TC)n|Simple_repeat|Simple_repeat	48107	NR_073387	ALG1L9P	-
chr11	71774646	71775028	47	23.7432	6.07094	21.5311	0	Intergenic	LTR12C|LTR|ERV1	39022	NR_073387	ALG1L9P	-
chr11	71786417	71787999	238	182.818	13.7149	179.474	44	Intergenic	CpG	26651	NR_073387	ALG1L9P	-
chr11	71831084	71831717	54	33.7495	8.14082	31.4148	0	Intergenic	SVA_C|Retroposon|SVA	-1799	NM_001002035	DEFB108B	DEFB-8|hBD-8
chr11	72676935	72677253	41	15.7204	4.42424	13.6453	6	Intergenic	Intergenic	-2672	NM_002599	PDE2A	CGS-PDE|IDDPADS|PDE2A1|PED2A4|cGSPDE
chr11	73774554	73775436	136	105.277	13.1397	102.4	0	Intergenic	SVA_C|Retroposon|SVA	-12879	NM_001318499	MRPL48	CGI-118|HSPC290|L48MT|MRP-L48|mL48
chr11	73780797	73781206	52	24.8808	5.81152	22.6532	0	Intergenic	(AG)n|Simple_repeat|Simple_repeat	-6872	NM_001318499	MRPL48	CGI-118|HSPC290|L48MT|MRP-L48|mL48
chr11	73936078	73937610	223	246.525	28.5379	242.867	0	Intergenic	SVA_D|Retroposon|SVA	-14182	NM_001377263	DNAJB13	CILD34|RSPH16A|TSARG5|TSARG6
chr11	74327812	74328781	59	34.6127	7.61759	32.2702	2	Intergenic	SVA_B|Retroposon|SVA	-16657	NR_110031	P4HA3	-
chr11	74683100	74684138	84	55.4002	9.51511	52.872	0	Intergenic	CpG	27748	NM_001304417	CHRDL2	BNF1|CHL2
chr11	75041213	75041640	43	23.4196	6.51265	21.2112	0	Intergenic	Harlequin-int|LTR|ERV1	52494	NM_001367866	NEU3	SIAL3
chr11	75098043	75098662	65	45.0284	9.76898	42.5856	0	Intergenic	LTR12C|LTR|ERV1	-1463	NM_001005285	OR2AT4	OR11-265
chr11	75127293	75127673	42	22.5349	6.36464	20.3396	0	Intergenic	(TTTC)n|Simple_repeat|Simple_repeat	-23624	NM_001145212	SLCO2B1	OATP-B|OATP2B1|OATPB|SLC21A9
chr11	75531105	75531483	28	8.26391	3.27355	6.38529	0	Intergenic	Intergenic	-5353	NM_030792	GDPD5	GDE2|PP1665
chr11	75554429	75554962	41	13.9332	3.95737	11.8953	0	Intergenic	Intergenic	-7557	NM_001235	SERPINH1	AsTP3|CBP1|CBP2|HSP47|OI10|PIG14|PPROM|RA-A47|SERPINH2|gp46
chr11	76157123	76157441	26	7.57266	3.18904	5.7193	0.5	Intergenic	Intergenic	49220	NM_004626	WNT11	HWNT11
chr11	76159504	76160111	28	9.8998	3.80252	7.96882	0	Intergenic	Intergenic	46694	NM_004626	WNT11	HWNT11
chr11	76161094	76162120	40	16.3413	4.68586	14.253	0	Intergenic	Intergenic	44895	NM_004626	WNT11	HWNT11
chr11	76163624	76164000	27	9.66232	3.81101	7.73731	0	Intergenic	Intergenic	42690	NM_004626	WNT11	HWNT11
chr11	76164168	76164567	27	9.66232	3.81101	7.73731	0	Intergenic	Intergenic	42134	NM_004626	WNT11	HWNT11
chr11	76172119	76172630	36	16.2717	5.08508	14.1847	0	Intergenic	Intergenic	34127	NM_004626	WNT11	HWNT11
chr11	76175029	76175801	36	14.4782	4.51963	12.4273	0	Intergenic	MIRb|SINE|MIR	31087	NM_004626	WNT11	HWNT11
chr11	76181518	76181904	35	15.1652	4.8388	13.0995	0	Intergenic	Intergenic	24791	NM_004626	WNT11	HWNT11
chr11	76207155	76211199	259	210.083	15.2466	206.598	16.5	Intergenic	CpG-4722	-2675	NM_004626	WNT11	HWNT11
chr11	76236149	76236503	79	10.3587	2.23004	8.41254	7	Intergenic	CpG	-29824	NM_004626	WNT11	HWNT11
chr11	76241333	76241904	31	11.2008	3.96384	9.2316	0	Intergenic	Intergenic	-35117	NM_004626	WNT11	HWNT11
chr11	76243376	76243797	24	5.73313	2.71351	3.96129	0	Intergenic	Intergenic	-37085	NM_004626	WNT11	HWNT11
chr11	76264365	76264672	26	7.25927	3.08774	5.42129	0	Intergenic	(TA)n|Simple_repeat|Simple_repeat	-58017	NM_004626	WNT11	HWNT11
chr11	76269734	76270421	38	11.6658	3.58024	9.68281	0.5	Intergenic	Intergenic	-63576	NM_004626	WNT11	HWNT11
chr11	76277166	76278159	40	20.7953	6.06861	18.6268	0	Intergenic	Intergenic	-71161	NM_004626	WNT11	HWNT11
chr11	76281374	76281686	30	12.71	4.5689	10.702	0	Intergenic	Intergenic	-75028	NM_004626	WNT11	HWNT11
chr11	76321613	76322351	116	99.5469	15.3929	96.7064	0.5	Intergenic	CpG	58983	NR_130898	THAP12	DAP4|P52rIPK|PRKRIR|THAP0
chr11	76582407	76583467	109	84.8172	12.8507	82.0744	0.5	Intergenic	SVA_C|Retroposon|SVA	87001	NR_163259	LRRC32	CPPRDD|D11S833E|GARP
chr11	76589032	76589697	36	12.975	4.07616	10.9584	3.5	Intergenic	L3|LINE|CR1	80573	NR_163259	LRRC32	CPPRDD|D11S833E|GARP
chr11	76609021	76609581	75	53.2999	10.4333	50.7887	0	Intergenic	LTR12C|LTR|ERV1	60637	NR_163259	LRRC32	CPPRDD|D11S833E|GARP
chr11	76655686	76656314	26	9.91441	3.9964	7.97858	0	Intergenic	Intergenic	13938	NR_163259	LRRC32	CPPRDD|D11S833E|GARP
chr11	76752364	76752790	35	7.02473	2.59371	5.19437	1	Intergenic	Intergenic	-29736	NM_001258210	TSKU	E2IG4|LRRC54|TSK
chr11	76798915	76799604	113	51.8943	6.11601	49.3942	1.5	Intergenic	CpG	7508	NM_001318477	TSKU	E2IG4|LRRC54|TSK
chr11	76819450	76819939	39	18.4419	5.42817	16.3134	0	Intergenic	MER51-int|LTR|ERV1	27943	NM_001318477	TSKU	E2IG4|LRRC54|TSK
chr11	76820798	76821850	123	94.541	12.8102	91.7329	0	Intergenic	SVA_D|Retroposon|SVA	29572	NM_001318477	TSKU	E2IG4|LRRC54|TSK
chr11	77489435	77490715	161	163.838	22.6261	160.599	1.5	Intergenic	SVA_D|Retroposon|SVA	-15981	NM_001376301	PAK1	IDDMSSD|PAKalpha|alpha-PAK|p65-PAK
chr11	78638731	78639275	93	53.1338	7.88607	50.6237	0	Intergenic	LTR12C|LTR|ERV1	-64139	NM_001243251	NARS2	DFNB94|SLM5|asnRS
chr11	79499729	79500322	78	59.3691	11.6932	56.8092	0	Intergenic	SVA_B|Retroposon|SVA	-58996	NM_001098816	TENM4	Doc4|ETM5|ODZ4|TEN4|TNM4|Ten-M4|ten-4
chr11	82682267	82682801	69	37.5287	7.09474	35.1565	0	Intergenic	HUERS-P3b-int|LTR|ERV1	51330	NM_175885	FAM181B	-
chr11	82970503	82971122	143	130.282	17.7928	127.245	7	Intergenic	LTR12C|LTR|ERV1	63461	NM_001286059	RAB30	-
chr11	83132736	83133673	101	86.9249	15.0975	84.1676	0	Intergenic	SVA_C|Retroposon|SVA	-23926	NM_015885	PCF11	-
chr11	83316128	83317727	215	250.302	31.9712	246.626	0	Intergenic	SVA_D|Retroposon|SVA	-30521	NM_001286117	CCDC90B	MDS011|MDS025
chr11	85852493	85853169	108	50.7294	6.25491	48.2387	2.5	Intergenic	SVA_C|Retroposon|SVA	-2552	NM_001286159	CCDC83	CT148|HSD9|KP-CoT-23
chr11	85934668	85935222	78	41.4486	7.01198	39.0388	0.5	Intergenic	CpG	79562	NM_173556	CCDC83	CT148|HSD9|KP-CoT-23
chr11	86109764	86110221	239	238.682	22.9851	235.059	0	Intergenic	SVA_D|Retroposon|SVA	-40133	NM_001206947	PICALM	CALM|CLTH|LAP
chr11	86110334	86111689	239	238.682	22.9851	235.059	0	Intergenic	SVA_D|Retroposon|SVA	-41152	NM_001206947	PICALM	CALM|CLTH|LAP
chr11	86122603	86122920	34	15.8344	5.18052	13.7542	0	Intergenic	(CT)n|Simple_repeat|Simple_repeat	-52902	NM_001206947	PICALM	CALM|CLTH|LAP
chr11	86126364	86126869	65	45.0284	9.76898	42.5856	0	Intergenic	Intergenic	-56757	NM_001206947	PICALM	CALM|CLTH|LAP
chr11	86173556	86173901	53	14.4416	3.414	12.3914	5	Intergenic	(TC)n|Simple_repeat|Simple_repeat	-70655	NM_001330334	EED	COGIS|HEED|WAIT1
chr11	86433433	86434056	142	110.621	13.3564	107.709	0	Intergenic	LTR12C|LTR|ERV1	58858	NM_001156474	CCDC81	-
chr11	86731665	86732631	175	77.4695	6.04963	74.7777	5	Intergenic	SVA_D|Retroposon|SVA	-58923	NM_001293180	PRSS23	SIG13|SPUVE|ZSIG13
chr11	86770681	86771443	77	57.0551	11.1812	54.5141	0	Intergenic	SVA_C|Retroposon|SVA	-20009	NM_001293180	PRSS23	SIG13|SPUVE|ZSIG13
chr11	86772077	86772427	28	9.36482	3.62507	7.44713	0	Intergenic	MLT1K|LTR|ERVL-MaLR	-18819	NM_001293180	PRSS23	SIG13|SPUVE|ZSIG13
chr11	86775964	86776581	79	44.9471	7.67279	42.506	1.5	Intergenic	(TC)n|Simple_repeat|Simple_repeat	-14798	NM_001293180	PRSS23	SIG13|SPUVE|ZSIG13
chr11	88068950	88069496	91	59.4789	9.50432	56.9182	0	Intergenic	LTR12C|LTR|ERV1	106220	NM_022337	RAB38	NY-MEL-1|rrGTPbp
chr11	88092097	88092642	77	58.2311	11.5452	55.6801	0	Intergenic	(AG)n|Simple_repeat|Simple_repeat	83073	NM_022337	RAB38	NY-MEL-1|rrGTPbp
chr11	88276355	88276784	33	15.0481	5.03251	12.9842	0.5	Intergenic	(CCTTC)n|Simple_repeat|Simple_repeat	61166	NM_001114173	CTSC	CPPI|DPP-I|DPP1|DPPI|HMS|JP|JPD|PALS|PDON1|PLS
chr11	89104099	89104437	32	14.2743	4.88449	12.2269	0	Intergenic	Intergenic	-38286	NM_001143831	GRM5	GPRC1E|MGLUR5|PPP1R86|mGlu5
chr11	89110016	89110539	29	12.0312	4.44045	10.0365	0	Intergenic	L1MEc|LINE|L1	-44296	NM_001143831	GRM5	GPRC1E|MGLUR5|PPP1R86|mGlu5
chr11	89602803	89603373	78	59.3691	11.6932	56.8092	0	Intergenic	Intergenic	-13531	NM_001143837	NOX4	KOX|KOX-1|RENOX
chr11	89787042	89787937	127	120.49	18.8609	117.515	0	Intergenic	CpG	21085	NM_020358	TRIM49	RNF18|TRIM49A|TRIM49L2
chr11	89863842	89864591	174	164.932	19.7968	161.687	0	Intergenic	CpG	11375	NR_146921	TRIM51EP	-
chr11	89865203	89865680	174	164.932	19.7968	161.687	0	Intergenic	CpG	10575	NM_001164397	TRIM64B	-
chr11	89935075	89935432	33	15.0481	5.03251	12.9842	0	Intergenic	(TA)n|Simple_repeat|Simple_repeat	11190	NM_001105522	TRIM49D2	TRIM48L1|TRIM49D1|TRIM49D2P|TRIM49L|TRIM49L1
chr11	89980188	89980650	44	24.3141	6.66067	22.0931	0	Intergenic	CpG	11251	NR_146921	TRIM51EP	-
chr11	90051743	90052629	111	98.12	16.1181	95.2888	0	Intergenic	CpG	21080	NM_001195234	TRIM49C	TRIM49L2
chr11	90053337	90053832	88	52.5353	8.31275	50.0305	0	Intergenic	CpG	22479	NM_001195234	TRIM49C	TRIM49L2
chr11	91566217	91566552	40	20.7953	6.06861	18.6268	0	Intergenic	(AG)n|Simple_repeat|Simple_repeat	-658433	NM_001008781	FAT3	CDHF15|CDHR10|hFat3
chr11	92018973	92019353	28	11.3109	4.29243	9.33523	0	Intergenic	THE1D|LTR|ERVL-MaLR	-205655	NM_001008781	FAT3	CDHF15|CDHR10|hFat3
chr11	92083576	92084161	64	43.9684	9.62097	41.5349	0	Intergenic	MSTB1|LTR|ERVL-MaLR	-140949	NM_001008781	FAT3	CDHF15|CDHR10|hFat3
chr11	92156962	92158405	161	154.819	20.1487	151.633	0.5	Intergenic	SVA_D|Retroposon|SVA	-67134	NM_001008781	FAT3	CDHF15|CDHR10|hFat3
chr11	93080237	93080619	30	12.7071	4.56787	10.6992	0	Intergenic	LTR18B|LTR|ERVL	110777	NM_005959	MTNR1B	FGQTL2|MEL-1B-R|MT2
chr11	93098848	93099193	26	9.91441	3.9964	7.97858	0	Intergenic	Intergenic	98405	NM_001286139	SLC36A4	PAT4
chr11	93262288	93262691	36	17.4429	5.47655	15.332	0	Intergenic	Intergenic	-64499	NM_152313	SLC36A4	PAT4
chr11	93637916	93638322	36	17.4429	5.47655	15.332	0	Intergenic	(TC)n|Simple_repeat|Simple_repeat	-23563	NM_033395	CEP295	KIAA1731|SCKL11
chr11	93773599	93774220	39	19.941	5.92059	17.7863	2.5	Intergenic	Intergenic	-10372	NM_004268	MED17	CRSP6|CRSP77|DRIP80|SRB4|TRAP80
chr11	93946586	93948071	465	499.705	28.9088	495.4	0	Intergenic	SVA_F|Retroposon|SVA	-74025	NM_001098672	HEPHL1	HJDD|ZP
chr11	95037435	95037991	117	100.612	15.4723	97.7645	0	Intergenic	CpG	12455	NM_001161630	KDM4E	JMJD2E|KDM4DL|KDM5E
chr11	95242794	95243257	35	16.6327	5.32854	14.537	0	Intergenic	(TC)n|Simple_repeat|Simple_repeat	-10551	NM_001271594	SESN3	SEST3
chr11	95320750	95321935	115	104.834	17.1697	101.959	1	Intergenic	SVA_F|Retroposon|SVA	-88868	NM_001271594	SESN3	SEST3
chr11	95396880	95397230	29	12.0312	4.44045	10.0365	0	Intergenic	L1MDa|LINE|L1	-164580	NM_001271594	SESN3	SEST3
chr11	95414855	95415369	48	27.9848	7.25273	25.7157	0	Intergenic	(AG)n|Simple_repeat|Simple_repeat	-182637	NM_001271594	SESN3	SEST3
chr11	95481933	95482922	84	59.6204	10.6252	57.0587	0	Intergenic	SVA_D|Retroposon|SVA	-249953	NM_001271594	SESN3	SEST3
chr11	95950119	95950610	51	30.8301	7.69677	28.5272	0	Intergenic	(CT)n|Simple_repeat|Simple_repeat	-26258	NM_201281	MTMR2	CMT4B|CMT4B1
chr11	97878715	97879067	32	14.2743	4.88449	12.2269	0	Intergenic	MLT1A|LTR|ERVL-MaLR	-1142058	NM_014361	CNTN5	HNB-2s|NB-2
chr11	98057308	98057682	42	22.5349	6.36464	20.3396	0	Intergenic	Intergenic	-963454	NM_014361	CNTN5	HNB-2s|NB-2
chr11	98354334	98354757	47	27.0535	7.10471	24.796	0	Intergenic	(GA)n|Simple_repeat|Simple_repeat	-666403	NM_014361	CNTN5	HNB-2s|NB-2
chr11	98763371	98763938	57	33.5629	7.60504	31.2313	0	Intergenic	LTR12C|LTR|ERV1	-257294	NM_014361	CNTN5	HNB-2s|NB-2
chr11	100446815	100447383	166	61.9198	5.0021	59.3405	2	Intergenic	(TC)n|Simple_repeat|Simple_repeat	-240189	NM_152432	ARHGAP42	AD031|GRAF3|TMEM133
chr11	100577465	100578123	173	96.4875	8.1018	93.6669	0	Intergenic	(TC)n|Simple_repeat|Simple_repeat	-109494	NM_152432	ARHGAP42	AD031|GRAF3|TMEM133
chr11	101165533	101165852	111	16.4794	2.43636	14.3892	0	Intergenic	L1MA4|LINE|L1	-35880	NM_000926	PGR	NR3C3|PR
chr11	101180692	101181189	141	31.6925	3.205	29.3815	0.5	Intergenic	ERV3-16A3_I-int|LTR|ERVL	-51128	NM_000926	PGR	NR3C3|PR
chr11	101231352	101231873	292	114.688	5.41535	111.75	0.5	Intergenic	LTR12C|LTR|ERV1	-101800	NM_000926	PGR	NR3C3|PR
chr11	101241197	101241700	228	66.7718	4.03746	64.1566	1	Intergenic	LTR12C|LTR|ERV1	-111636	NM_000926	PGR	NR3C3|PR
chr11	101245547	101246755	609	431.793	12.4798	427.591	3	Intergenic	HERVIP10FH-int|LTR|ERV1	-116338	NM_000926	PGR	NR3C3|PR
chr11	101256169	101256929	235	127.839	7.97952	124.817	2	Intergenic	L2c|LINE|L2	-126736	NM_000926	PGR	NR3C3|PR
chr11	101258074	101258383	88	12.6887	2.36205	10.6812	0.5	Intergenic	(TCTC)n|Simple_repeat|Simple_repeat	-128416	NM_000926	PGR	NR3C3|PR
chr11	101261559	101261872	55	6.59373	2.06637	4.78381	0.5	Intergenic	Intergenic	-131903	NM_000926	PGR	NR3C3|PR
chr11	101733500	101734007	94	34.7824	4.7628	32.437	0.5	Intergenic	Intergenic	-149747	NM_004621	TRPC6	FSGS2|TRP6
chr11	101750399	101750745	73	14.9862	2.87571	12.9266	0	Intergenic	Intergenic	-164438	NM_001363543	CEP126	KIAA1377
chr11	101862518	101862845	136	17.2694	2.26976	15.1638	3.5	Intergenic	Intergenic	-52328	NM_001363543	CEP126	KIAA1377
chr11	102243305	102243777	260	80.257	4.25034	77.546	0	Intergenic	(AG)n|Simple_repeat|Simple_repeat	-73943	NM_001165	BIRC3	AIP1|API2|CIAP2|HAIP1|HIAP1|IAP-1|MALT2|MIHC|RNF49|c-IAP2
chr11	102253193	102253605	183	42.6875	3.33373	40.2665	0	Intergenic	LTR79|LTR|ERVL	-64085	NM_001165	BIRC3	AIP1|API2|CIAP2|HAIP1|HIAP1|IAP-1|MALT2|MIHC|RNF49|c-IAP2
chr11	102266939	102267385	239	69.9443	4.04199	67.3058	2.5	Intergenic	AluJo|SINE|Alu	-50322	NM_001165	BIRC3	AIP1|API2|CIAP2|HAIP1|HIAP1|IAP-1|MALT2|MIHC|RNF49|c-IAP2
chr11	102268584	102268902	327	33.4263	2.11363	31.096	59	Intergenic	CpG	-48741	NM_001165	BIRC3	AIP1|API2|CIAP2|HAIP1|HIAP1|IAP-1|MALT2|MIHC|RNF49|c-IAP2
chr11	102499773	102500066	25	9.23912	3.84839	7.32442	0	Intergenic	MSTD|LTR|ERVL-MaLR	30827	NM_002423	MMP7	MMP-7|MPSL1|PUMP-1
chr11	102996687	102997014	27	10.6052	4.14442	8.64905	0	Intergenic	(GT)n|Simple_repeat|Simple_repeat	-41119	NM_002427	MMP13	CLG3|MANDP1|MDST|MMP-13
chr11	102999142	102999575	26	9.91441	3.9964	7.97858	0	Intergenic	Intergenic	-43627	NM_002427	MMP13	CLG3|MANDP1|MDST|MMP-13
chr11	103025444	103025800	24	8.57988	3.70037	6.68734	0	Intergenic	(TA)n|Simple_repeat|Simple_repeat	66538	NM_032299	DCUN1D5	DCNL5|SCCRO5
chr11	104193965	104195162	143	128.738	17.3916	125.711	0	Intergenic	SVA_F|Retroposon|SVA	-30417	NM_025208	PDGFD	IEGF|MSTP036|SCDGF-B|SCDGFB
chr11	104240312	104240633	32	14.2743	4.88449	12.2269	0	Intergenic	Intergenic	-76326	NM_025208	PDGFD	IEGF|MSTP036|SCDGF-B|SCDGFB
chr11	104258953	104259257	31	13.5133	4.73648	11.4829	0	Intergenic	(CT)n|Simple_repeat|Simple_repeat	-94958	NM_025208	PDGFD	IEGF|MSTP036|SCDGF-B|SCDGFB
chr11	104322500	104322818	27	10.6052	4.14442	8.64905	0	Intergenic	Intergenic	-158512	NM_025208	PDGFD	IEGF|MSTP036|SCDGF-B|SCDGFB
chr11	104366355	104366868	121	83.5828	10.7397	80.8485	0	Intergenic	LTR12D|LTR|ERV1	-202465	NM_025208	PDGFD	IEGF|MSTP036|SCDGF-B|SCDGFB
chr11	104794294	104794765	58	37.7507	8.73288	35.3751	0	Intergenic	L1MC5|LINE|L1	104140	NR_034065	CASP12	CASP-12|CASP12P1
chr11	104858012	104858352	39	19.941	5.92059	17.7863	0	Intergenic	Intergenic	40488	NR_034065	CASP12	CASP-12|CASP12P1
chr11	105171449	105171993	49	28.9247	7.40074	26.644	0	Intergenic	(GA)n|Simple_repeat|Simple_repeat	-31952	NM_021571	CARD18	ICEBERG|UNQ5804|pseudo-ICE
chr11	105361981	105362293	24	8.57988	3.70037	6.68734	0	Intergenic	(AT)n|Simple_repeat|Simple_repeat	-222368	NM_021571	CARD18	ICEBERG|UNQ5804|pseudo-ICE
chr11	105472566	105472892	29	12.0312	4.44045	10.0365	0	Intergenic	Intergenic	-137344	NM_000829	GRIA4	GLUR4|GLUR4C|GLURD|GluA4|GluA4-ATD|NEDSGA
chr11	107863970	107864509	69	45.6219	9.23596	43.1746	0	Intergenic	(TC)n|Simple_repeat|Simple_repeat	-5453	NM_017515	SLC35F2	HSNOV1
chr11	107911914	107912978	150	150.161	21.6118	147.002	0	Intergenic	SVA_F|Retroposon|SVA	-16002	NM_017516	RAB39A	K28|RAB39
[truncated: 9,796 more rows]

## Sheet: hg38_promoter
MACS3 ATRX Peaks							PRO-Seq	HOMER Annotate Peaks
chr	start	end	pileup	Log10 pvalue	fold enrichment	Log10 qvalue	Mean Reads	Annotation	Detailed Annotation	Distance to TSS	Nearest Ensembl	Gene Name	Gene Alias
chr1	28817	29822	470	418.126	18.9923	413.949	0	promoter-TSS (NR_024540)	promoter-TSS (NR_024540)	50		WASH7P	FAM39F|WASH5P
chr1	181385	181677	210	34.7055	2.66689	32.3621	0	promoter-TSS (NR_148357)	promoter-TSS (NR_148357)	-857		DDX11L17	-
chr1	965417	968084	293	236.45	15.2387	232.838	93.5	exon (NM_032129, exon 2 of 16)	exon (NM_032129, exon 2 of 16)	269	ENSG00000187583	PLEKHN1	CLPABP
chr1	980263	981128	85	51.6093	8.4687	49.1112	0	exon (NM_001369897, exon 2 of 4)	exon (NM_001369897, exon 2 of 4)	477	ENSG00000187642	PERM1	C1orf170
chr1	981492	983455	85	51.6093	8.4687	49.1112	20.5	promoter-TSS (NM_001291367)	promoter-TSS (NM_001291367)	-381	ENSG00000187642	PERM1	C1orf170
chr1	997358	1002121	433	290.506	11.2399	286.67	302	exon (NM_021170, exon 2 of 4)	exon (NM_021170, exon 2 of 4)	357	ENSG00000188290	HES4	bHLHb42
chr1	1014081	1014471	106	17.8803	2.61321	15.7627	8	exon (NM_005101, exon 2 of 2)	exon (NM_005101, exon 2 of 2)	779	ENSG00000187608	ISG15	G1P2|IFI15|IMD38|IP17|UCRP|hUCRP
chr1	1031569	1036306	182	180.657	21.8984	177.324	0.5	promoter-TSS (NM_001364727)	promoter-TSS (NM_001364727)	-55	ENSG00000188157	AGRN	AGRIN|CMS8|CMSPPD
chr1	1115291	1117462	490	355.595	12.9032	351.56	30	promoter-TSS (NM_001330306)	promoter-TSS (NM_001330306)	-288	ENSG00000131591	C1orf159	-
chr1	1173403	1174782	105	86.4332	14.0618	83.6798	0	intron (NM_001130045, intron 1 of 15)	CpG	213	ENSG00000162571	TTLL10	TTLL5
chr1	1214856	1215267	28	9.33542	3.61545	7.41853	30.5	promoter-TSS (NM_003327)	promoter-TSS (NM_003327)	-909	ENSG00000186827	TNFRSF4	ACT35|CD134|IMD16|OX40|TXGP1L
chr1	1231523	1232253	269	234.504	17.5632	230.901	93	promoter-TSS (NM_080605)	promoter-TSS (NM_080605)	113	ENSG00000078808	SDF4	Cab45|SDF-4
chr1	1232488	1233567	269	234.504	17.5632	230.901	1	exon (NM_080605, exon 1 of 1)	exon (NM_080605, exon 1 of 1)	791	ENSG00000176022	B3GALT6	ALGAZ|EDSP2|EDSSPD2|SEMDJL1|beta3GalT6
chr1	1245296	1248001	138	120.158	16.246	117.185	17.5	promoter-TSS (NM_001014980)	promoter-TSS (NM_001014980)	73	ENSG00000184163	C1QTNF12	C1QDC2|CTRP12|FAM132A
chr1	1272888	1275432	374	396.909	27.5741	392.775	78.5	promoter-TSS (NM_058167)	promoter-TSS (NM_058167)	-306	ENSG00000160087	UBE2J2	NCUBE-2|NCUBE2|PRO2121|UBC6
chr1	1307231	1311555	343	335.691	22.792	331.709	288	intron (NM_001346116, intron 3 of 7)	CpG-79	796	ENSG00000169972	PUSL1	-
chr1	1323953	1325985	435	479.595	30.59	475.317	129.5	promoter-TSS (NM_017871)	promoter-TSS (NM_017871)	167	ENSG00000224051	CPTP	GLTPD1
chr1	1358064	1360659	95	60.842	9.28135	58.271	5.5	promoter-TSS (NM_001282585)	promoter-TSS (NM_001282585)	-568	ENSG00000162576	MXRA8	ASP3
chr1	1361422	1361867	48	16.8496	4.17943	14.7506	1	5' UTR (NM_001282583, exon 1 of 10)	5' UTR (NM_001282583, exon 1 of 10)	154	ENSG00000162576	MXRA8	ASP3
chr1	1373955	1375450	243	164.61	11.0911	161.367	143.5	intron (NM_017900, intron 2 of 3)	CpG-92	504	ENSG00000175756	AURKAIP1	AIP|AKIP|MRP-S38|mS38
chr1	1406461	1407955	182	109.49	9.05467	106.586	199	promoter-TSS (NM_017971)	promoter-TSS (NM_017971)	85	ENSG00000242485	MRPL20	L20mt|MRP-L20|bL20m
chr1	1420375	1422122	77	53.8336	10.2275	51.3175	0	promoter-TSS (NM_001375660)	promoter-TSS (NM_001375660)	27	ENSG00000235098	ANKRD65	-
chr1	1425526	1428028	81	60.5356	11.4413	57.9667	0	intron (NM_001146685, intron 1 of 1)	intron (NM_001146685, intron 1 of 1)	649	ENSG00000205116	TMEM88B	-
chr1	1435218	1437590	103	89.435	15.3935	86.6609	0	intron (NM_199121, intron 1 of 2)	intron (NM_199121, intron 1 of 2)	714	ENSG00000179403	VWA1	HMNMYO|HMNR7|WARP
chr1	1449067	1449650	59	37.461	8.4684	35.0894	0	promoter-TSS (NM_001039211)	promoter-TSS (NM_001039211)	-330	ENSG00000215915	ATAD3C	-
chr1	1471466	1472445	268	233.803	17.5831	230.203	73.5	exon (NM_031921, exon 1 of 16)	exon (NM_031921, exon 1 of 16)	191	ENSG00000160072	ATAD3B	AAA-TOB3|TOB3
chr1	1477090	1477597	83	48.275	7.95743	45.8045	0	promoter-TSS (NM_001317238)	promoter-TSS (NM_001317238)	-505	ENSG00000160072	ATAD3B	AAA-TOB3|TOB3
chr1	1477936	1478409	83	48.275	7.95743	45.8045	0	5' UTR (NM_001317238, exon 1 of 14)	5' UTR (NM_001317238, exon 1 of 14)	324	ENSG00000160072	ATAD3B	AAA-TOB3|TOB3
chr1	1511491	1512811	254	198.767	14.2514	195.338	157.5	promoter-TSS (NM_001170536)	promoter-TSS (NM_001170536)	-11	ENSG00000197785	ATAD3A	HAYOS|PHRINL
chr1	1538964	1541779	189	182.989	20.9065	179.644	56	5' UTR (NM_001114748, exon 1 of 4)	5' UTR (NM_001114748, exon 1 of 4)	252	ENSG00000205090	TMEM240	C1orf70|SCA21
chr1	1574134	1575219	259	213.246	15.6803	209.745	102	5' UTR (NM_014188, exon 1 of 5)	5' UTR (NM_014188, exon 1 of 5)	186	ENSG00000160075	SSU72	HSPC182|PNAS-120
chr1	1600158	1601619	167	150.751	17.8727	147.589	0	promoter-TSS (NM_001242659)	promoter-TSS (NM_001242659)	-754	ENSG00000228594	FNDC10	C1orf233
chr1	1615095	1617100	269	203.02	13.4109	199.57	185.5	non-coding (NR_146324, exon 1 of 3)	non-coding (NR_146324, exon 1 of 3)	243	ENSG00000197530	MIB2	ZZANK1|ZZZ5
chr1	1658771	1659288	105	24.5258	3.23806	22.3023	48.5	promoter-TSS (NM_001787)	promoter-TSS (NM_001787)	-26	ENSG00000248333	CDK11B	CDC2L1|CDK11|CDK11-p110|CDK11-p46|CDK11-p58|CLK-1|PITSLREA|PK58|p58|p58CDC2L1|p58CLK-1
chr1	1692173	1693759	521	220.825	5.99003	217.287	38	promoter-TSS (NM_001290264)	promoter-TSS (NM_001290264)	-171	ENSG00000189339	SLC35E2B	SLC35E2
chr1	1699584	1701905	232	205.408	17.8685	201.946	1	intron (NR_002946, intron 2 of 5).2	CpG-133	806	ENSG00000215914	MMP23A	MIFR|MIFR-1|MMP21
chr1	1724095	1724634	97	24.0832	3.37012	21.8671	138	promoter-TSS (NM_024011)	promoter-TSS (NM_024011)	-8	ENSG00000008128	CDK11A	CDC2L2|CDC2L3|CDK11-p110|CDK11-p46|CDK11-p58|PITSLRE|p58GTA
chr1	1745883	1747145	188	64.5789	4.637	61.98	3	promoter-TSS (NM_001199787)	promoter-TSS (NM_001199787)	-515		SLC35E2A	SLC35E2|SLC35E2AP|SLC35E2P
chr1	1777954	1779353	282	223.265	14.6686	219.715	102	promoter-TSS (NM_023018)	promoter-TSS (NM_023018)	162	ENSG00000008130	NADK	NADK1|dJ283E3.1
chr1	1889862	1892402	324	291.238	18.9545	287.399	117	promoter-TSS (NR_168263)	promoter-TSS (NR_168263)	-15	ENSG00000078369	GNB1	HG2A|MDS|MRD42
chr1	1914333	1915073	360	333.933	20.3882	329.955	0	promoter-TSS (NM_001330313)	promoter-TSS (NM_001330313)	-557	ENSG00000169885	CALML6	CAGLP
chr1	2003619	2004255	156	132.424	15.7634	129.374	0	promoter-TSS (NM_001304360)	promoter-TSS (NM_001304360)	-151	ENSG00000142609	CFAP74	C1orf222|CILD49|KIAA1751
chr1	2018733	2019239	112	98.953	16.129	96.1162	0	promoter-TSS (NM_000815)	promoter-TSS (NM_000815)	-359	ENSG00000187730	GABRD	EIG10|EJM7|GABAARdelta|GEFSP5
chr1	2019474	2020170	112	98.953	16.129	96.1162	3	intron (NM_000815, intron 1 of 8)	CpG	477	ENSG00000187730	GABRD	EIG10|EJM7|GABAARdelta|GEFSP5
chr1	2049407	2051924	204	181.255	17.7544	177.919	18.5	promoter-TSS (NR_135509)	promoter-TSS (NR_135509)	255	ENSG00000067606	PRKCZ	PKC-ZETA|PKC2
chr1	2072433	2076366	59	38.7694	8.88089	36.384	0	intron (NM_001242874, intron 1 of 14)	intron (NM_001242874, intron 1 of 14)	414	ENSG00000067606	PRKCZ	PKC-ZETA|PKC2
chr1	2103503	2104215	39	16.7466	4.90342	14.6491	0	promoter-TSS (NM_001033582)	promoter-TSS (NM_001033582)	-857	ENSG00000067606	PRKCZ	PKC-ZETA|PKC2
chr1	2104512	2104858	39	16.7466	4.90342	14.6491	0	promoter-TSS (NM_001033582)	promoter-TSS (NM_001033582)	-31	ENSG00000067606	PRKCZ	PKC-ZETA|PKC2
chr1	2193319	2196099	238	189.305	14.6061	185.925	78.5	promoter-TSS (NM_001282673)	promoter-TSS (NM_001282673)	63	ENSG00000162585	FAAP20	C1orf86|FP7162
chr1	2206851	2208828	399	290.173	12.8427	286.338	59	promoter-TSS (NM_001146310)	promoter-TSS (NM_001146310)	-107	ENSG00000162585	FAAP20	C1orf86|FP7162
chr1	2390991	2392380	358	361.703	24.5447	357.652	128.5	promoter-TSS (NM_024848)	promoter-TSS (NM_024848)	-132	ENSG00000116151	MORN1	-
chr1	2411556	2414314	346	327.409	21.2064	323.449	127.5	promoter-TSS (NM_153818)	promoter-TSS (NM_153818)	-371	ENSG00000157911	PEX10	NALD|PBD6A|PBD6B|RNF69
chr1	2465584	2468753	104	90.6963	15.5416	87.9136	0	promoter-TSS (NM_001303012)	promoter-TSS (NM_001303012)	-282	ENSG00000149527	PLCH2	PLC-L4|PLC-eta2|PLCL4|PLCeta2
chr1	2475577	2477250	64	43.9684	9.62097	41.5349	0	promoter-TSS (NM_001303013)	promoter-TSS (NM_001303013)	99	ENSG00000149527	PLCH2	PLC-L4|PLC-eta2|PLCL4|PLCeta2
chr1	2525780	2526407	110	68.2425	9.02947	65.6169	0	intron (NM_018216, intron 1 of 18).2	CpG	502	ENSG00000157881	PANK4	CTRCT49
chr1	2526536	2526940	110	68.2425	9.02947	65.6169	0	promoter-TSS (NM_018216).2	promoter-TSS (NM_018216).2	-142	ENSG00000157881	PANK4	CTRCT49
chr1	2529741	2531854	68	47.406	9.94941	44.9431	0	promoter-TSS (NM_001010926).2	promoter-TSS (NM_001010926).2	-535	ENSG00000197921	HES5	bHLHb38
chr1	2555016	2556472	39	19.941	5.92059	17.7863	0	promoter-TSS (NM_003820).2	promoter-TSS (NM_003820).2	-621	ENSG00000157873	TNFRSF14	ATAR|CD270|HVEA|HVEM|LIGHTR|TR2
chr1	2585669	2588643	216	231.579	26.507	227.989	0	non-coding (NR_036637, exon 2 of 7).2	non-coding (NR_036637, exon 2 of 7).2	379	ENSG00000157870	PRXL2B	C1orf93|FAM213B
chr1	2800015	2802233	87	62.2284	10.8165	59.647	0.5	promoter-TSS (NM_001242672).2	promoter-TSS (NM_001242672).2	-256	ENSG00000215912	TTC34	-
chr1	3021306	3021780	26	9.86517	3.97846	7.9351	0	promoter-TSS (NM_080431)	promoter-TSS (NM_080431)	76	ENSG00000169717	ACTRT2	ARPM2|ARPT2|Arp-T2|HARPM2
chr1	3022165	3022477	26	9.86517	3.97846	7.9351	0	exon (NM_080431, exon 1 of 1)	exon (NM_080431, exon 1 of 1)	854	ENSG00000169717	ACTRT2	ARPM2|ARPT2|Arp-T2|HARPM2
chr1	3069508	3070311	168	175.997	24.2259	172.689	0	intron (NM_199454, intron 1 of 16)	CpG	707	ENSG00000142611	PRDM16	CMD1LL|KMT8F|LVNC8|MEL1|PFM13
chr1	3452036	3455685	242	196.044	15.1281	192.629	30	promoter-TSS (NM_014448)	promoter-TSS (NM_014448)	-804	ENSG00000130762	ARHGEF16	GEF16|NBR
chr1	3609510	3612463	157	140.816	17.504	137.714	2.5	intron (NM_001409, intron 1 of 36)	intron (NM_001409, intron 1 of 36)	521	ENSG00000162591	MEGF6	EGFL3
chr1	3624176	3625687	288	301.683	26.0836	297.805	31	promoter-TSS (NM_182752)	promoter-TSS (NM_182752)	-83	ENSG00000158109	TPRG1L	FAM79A|SVAP30|TPRGL|h-mover|mover
chr1	3649572	3650159	139	82.8466	8.73562	80.1177	90.5	intron (NM_017818, intron 1 of 11)	CpG	237	ENSG00000116213	WRAP73	WDR8
chr1	3650686	3653372	285	275.345	21.8058	271.566	9.5	promoter-TSS (NM_005427)	promoter-TSS (NM_005427)	-487	ENSG00000078900	TP73	CILD47|P73
chr1	3689347	3691541	59	38.3858	8.75849	36.0049	0.5	promoter-TSS (NM_001126242)	promoter-TSS (NM_001126242)	-228	ENSG00000078900	TP73	CILD47|P73
chr1	3697257	3697567	249	118.694	6.73506	115.731	0	promoter-TSS (NM_001204192)	promoter-TSS (NM_001204192)	-634	ENSG00000078900	TP73	CILD47|P73
chr1	3698215	3699045	53	28.5127	6.6935	26.2382	0	intron (NM_001204192, intron 1 of 11)	intron (NM_001204192, intron 1 of 11)	584	ENSG00000078900	TP73	CILD47|P73
chr1	3745650	3746157	46	22.4372	5.80814	20.2453	16	non-coding (NR_033708, exon 1 of 5)	non-coding (NR_033708, exon 1 of 5)	867	ENSG00000293478	GFOD3P	KIAA0495|PDAM|TP73-AS1
chr1	3746541	3747537	208	178.871	16.6994	175.548	60.5	promoter-TSS (NR_033712)	promoter-TSS (NR_033712)	-268	ENSG00000293478	GFOD3P	KIAA0495|PDAM|TP73-AS1
chr1	3771299	3773618	374	399.259	27.9578	395.12	14	promoter-TSS (NM_001163724)	promoter-TSS (NM_001163724)	-290	ENSG00000235169	SMIM1	Vel
chr1	3795711	3796690	197	159.945	14.9102	156.728	185	exon (NM_020710, exon 1 of 7)	exon (NM_020710, exon 1 of 7)	297	ENSG00000130764	LRRC47	-
chr1	3856684	3858914	208	172.803	15.6421	169.513	65	promoter-TSS (NM_014704)	promoter-TSS (NM_014704)	323	ENSG00000169598	DFFB	CAD|CPAN|DFF-40|DFF2|DFF40
chr1	3899792	3900633	162	86.8493	7.64204	84.0931	55	promoter-TSS (NR_024455)	promoter-TSS (NR_024455)	59	ENSG00000198912	C1orf174	-
chr1	4653704	4654630	137	119.568	16.2995	116.599	0.5	promoter-TSS (NM_001042478)	promoter-TSS (NM_001042478)	-442	ENSG00000196581	AJAP1	MOT8|SHREW-1|SHREW1
chr1	4654742	4655113	137	119.568	16.2995	116.599	0	5' UTR (NM_001042478, exon 1 of 6)	5' UTR (NM_001042478, exon 1 of 6)	319	ENSG00000196581	AJAP1	MOT8|SHREW-1|SHREW1
chr1	4655351	4655733	137	119.568	16.2995	116.599	0	intron (NM_018836, intron 1 of 5)	CpG	933	ENSG00000196581	AJAP1	MOT8|SHREW-1|SHREW1
chr1	5991253	5993352	287	238.588	16.0957	234.966	106.5	promoter-TSS (NM_001199861)	promoter-TSS (NM_001199861)	122	ENSG00000131697	NPHP4	POC10|SLSN4
chr1	6025660	6026732	59	9.57627	2.43775	7.65335	130	promoter-TSS (NM_003636)	promoter-TSS (NM_003636)	-137	ENSG00000069424	KCNAB2	AKR6A5|HKvbeta2|HKvbeta2.1|HKvbeta2.2|KCNA2B|KV-BETA-2
chr1	6026989	6027380	59	9.57627	2.43775	7.65335	0.5	intron (NM_172130, intron 1 of 14)	intron (NM_172130, intron 1 of 14)	852	ENSG00000069424	KCNAB2	AKR6A5|HKvbeta2|HKvbeta2.1|HKvbeta2.2|KCNA2B|KV-BETA-2
chr1	6035373	6035936	42	19.0759	5.27647	16.9383	0	intron (NM_001199860, intron 1 of 15)	L2a|LINE|L2	967	ENSG00000069424	KCNAB2	AKR6A5|HKvbeta2|HKvbeta2.1|HKvbeta2.2|KCNA2B|KV-BETA-2
chr1	6178894	6179765	105	83.7294	13.3147	80.9942	1	intron (NM_015557, intron 1 of 41)	CpG	991	ENSG00000116254	CHD5	CHD-5|PMNDS
chr1	6179893	6181589	105	83.7294	13.3147	80.9942	15	promoter-TSS (NM_015557)	promoter-TSS (NM_015557)	-420	ENSG00000116254	CHD5	CHD-5|PMNDS
chr1	6198952	6199802	136	72.0851	7.42429	69.432	184.5	intron (NM_000983, intron 1 of 3)	CpG	218	ENSG00000116251	RPL22	EAP|HBP15|HBP15/L22|L22|eL22
chr1	6205559	6206798	175	82.1519	6.48663	79.4275	94.5	promoter-TSS (NR_125997)	promoter-TSS (NR_125997)	60	ENSG00000158286	RNF207	C1orf188
chr1	6235379	6236433	152	99.4039	10.109	96.5643	751.5	promoter-TSS (NR_103534)	promoter-TSS (NR_103534)	58	ENSG00000116237	ICMT	HSTE14|MST098|MSTP098|PCCMT|PCMT|PPMT
chr1	6259847	6260936	245	195.588	14.739	192.176	9.5	intron (NM_207370, intron 1 of 5)	CpG	706	ENSG00000158292	GPR153	PGR1
chr1	6261051	6261849	245	195.588	14.739	192.176	4.5	promoter-TSS (NM_207370)	promoter-TSS (NM_207370)	-352	ENSG00000158292	GPR153	PGR1
chr1	6359395	6359906	35	11.2478	3.66621	9.27758	2.5	promoter-TSS (NM_181866)	promoter-TSS (NM_181866)	-722	ENSG00000097021	ACOT7	ACH1|ACT|BACH|CTE-II|LACH|LACH1|hBACH
chr1	6385312	6386100	50	23.9151	5.76934	21.7009	15	promoter-TSS (NM_181864)	promoter-TSS (NM_181864)	62	ENSG00000097021	ACOT7	ACH1|ACT|BACH|CTE-II|LACH|LACH1|hBACH
chr1	6392708	6394059	371	361.104	22.6586	357.055	155	exon (NM_007274, exon 1 of 9)	exon (NM_007274, exon 1 of 9)	383	ENSG00000097021	ACOT7	ACH1|ACT|BACH|CTE-II|LACH|LACH1|hBACH
chr1	6418433	6421112	282	287.6	24.5097	283.775	50.5	intron (NM_019089, intron 1 of 3)	CpG-339	146	ENSG00000069812	HES2	bHLHb40
chr1	6423107	6425702	145	118.186	14.5018	115.225	0	promoter-TSS (NM_001367473)	promoter-TSS (NM_001367473)	-371	ENSG00000187017	ESPN	DFNB36|LP2654|USH1M
chr1	6465261	6466866	88	69.6496	12.748	67.0139	4	TTS (NM_001042664)	TTS (NM_001042664)	109	ENSG00000215788	TNFRSF25	APO-3|DDR3|DR3|GEF720|LARD|PLEKHG5|TNFRSF12|TR3|TRAMP|WSL-1|WSL-LR
chr1	6484400	6486595	163	149.975	18.4897	146.818	6	promoter-TSS (NM_001265593)	promoter-TSS (NM_001265593)	-29	ENSG00000171680	PLEKHG5	ARHGEF45|CMTRIC|DSMA4|GEF720|HMNR4|Syx|Tech
chr1	6488639	6491099	175	116.273	10.4931	113.325	10.5	intron (NM_198681, intron 2 of 21)	intron (NM_198681, intron 2 of 21)	711	ENSG00000171680	PLEKHG5	ARHGEF45|CMTRIC|DSMA4|GEF720|HMNR4|Syx|Tech
chr1	6496321	6498952	115	90.1657	13.1224	87.3869	4.5	promoter-TSS (NM_001042663)	promoter-TSS (NM_001042663)	-225	ENSG00000171680	PLEKHG5	ARHGEF45|CMTRIC|DSMA4|GEF720|HMNR4|Syx|Tech
chr1	6553935	6554670	173	120.6	11.3185	117.624	108	exon (NM_024654, exon 1 of 12)	exon (NM_024654, exon 1 of 12)	210	ENSG00000162408	NOL9	Grc3|NET6
chr1	6579524	6580578	154	114.002	12.3578	111.069	24	promoter-TSS (NM_001278648)	promoter-TSS (NM_001278648)	57	ENSG00000204859	ZBTB48	HKR3|TZAP|ZNF855|pp9964
chr1	6601108	6603373	326	271.694	16.3177	267.93	318.5	exon (NM_001324309, exon 1 of 4)	exon (NM_001324309, exon 1 of 4)	628	ENSG00000162413	KLHL21	-
chr1	6612870	6615615	317	279.144	18.1511	275.35	27.5	intron (NM_153812, intron 1 of 3)	CpG-358	512	ENSG00000116273	PHF13	PHF5|SPOC1
chr1	6624850	6625773	226	196.499	17.2001	193.082	5.5	intron (NM_138350, intron 1 of 4)	CpG	162	ENSG00000041988	THAP3	-
chr1	6701317	6702290	151	85.8808	8.23717	83.1309	53	promoter-TSS (NM_018198)	promoter-TSS (NM_018198)	12	ENSG00000007923	DNAJC11	dJ126A5.1
chr1	6785786	6786435	157	137.14	16.6436	134.06	0	intron (NR_146202, intron 1 of 4)	CpG-361	657	ENSG00000171735	CAMTA1	CANPMR|CECBA
chr1	7669212	7670400	53	21.6455	4.91515	19.466	0	promoter-TSS (NM_001349623)	promoter-TSS (NM_001349623)	41	ENSG00000171735	CAMTA1	CANPMR|CECBA
chr1	7679527	7681074	193	181.942	19.8503	178.602	6.5	intron (NM_001349613, intron 1 of 11)	CpG	213	ENSG00000171735	CAMTA1	CANPMR|CECBA
chr1	7703842	7704176	55	34.7385	8.28883	32.3934	0	promoter-TSS (NM_001349622)	promoter-TSS (NM_001349622)	-727	ENSG00000171735	CAMTA1	CANPMR|CECBA
chr1	7704508	7704866	107	94.5047	15.9856	91.6968	0	promoter-TSS (NM_001349622)	promoter-TSS (NM_001349622)	-49	ENSG00000171735	CAMTA1	CANPMR|CECBA
chr1	7704996	7705708	107	94.5047	15.9856	91.6968	1	intron (NM_001349626, intron 1 of 12)	CpG	616	ENSG00000171735	CAMTA1	CANPMR|CECBA
chr1	7771018	7771810	309	280.01	19.2013	276.214	59	intron (NM_004781, intron 1 of 4)	CpG	118	ENSG00000049245	VAMP3	CEB
chr1	7783412	7784964	342	324.552	21.3174	320.601	20	promoter-TSS (NM_001289861)	promoter-TSS (NM_001289861)	-103	ENSG00000049246	PER3	FASPS3|GIG13
chr1	7961406	7962006	203	133.371	10.4318	130.314	416	promoter-TSS (NM_001123377)	promoter-TSS (NM_001123377)	-5	ENSG00000116288	PARK7	DJ-1|DJ1|GATD2|HEL-S-67p
chr1	8025572	8027324	372	325.421	18.1072	321.467	303.5	promoter-TSS (NM_018948)	promoter-TSS (NM_018948)	-139	ENSG00000116285	ERRFI1	GENE-33|MIG-6|MIG6|RALT
chr1	8317825	8318670	130	88.8752	10.6564	86.1051	0	intron (NM_001379618, intron 1 of 6)	CpG	134	ENSG00000162426	SLC45A1	DNB5|IDDNPF|PAST-A
chr1	8423335	8423728	126	115.068	17.5095	112.128	3.5	intron (NM_012102, intron 12 of 23)	CpG	300	ENSG00000142599	RERE	ARG|ARP|ATN1L|DNB1|NEDBEH
chr1	8423840	8424361	126	115.068	17.5095	112.128	4	promoter-TSS (NR_125999)	promoter-TSS (NR_125999)	-269	ENSG00000142599	RERE	ARG|ARP|ATN1L|DNB1|NEDBEH
chr1	8816989	8818114	146	87.5433	8.85084	84.7822	183	promoter-TSS (NM_001042681)	promoter-TSS (NM_001042681)	88	ENSG00000142599	RERE	ARG|ARP|ATN1L|DNB1|NEDBEH
chr1	8877905	8879363	220	137.913	9.75595	134.828	1544.5	promoter-TSS (NR_038351)	promoter-TSS (NR_038351)	52	ENSG00000074800	ENO1	ENO1-IT1|ENO1L1|HEL-S-17|MPB1|NNE|PPH
chr1	9071399	9072286	141	124.586	16.7515	121.585	3.5	intron (NM_001328619, intron 1 of 12)	intron (NM_001328619, intron 1 of 12)	416	ENSG00000142583	SLC2A5	GLUT-5|GLUT5
chr1	9128199	9129729	271	198.971	12.7851	195.541	189.5	exon (NM_024980, exon 1 of 4)	exon (NM_024980, exon 1 of 4)	138	ENSG00000180758	GPR157	-
chr1	9234441	9235249	128	84.2054	10.0232	81.4672	46.5	promoter-TSS (NM_004285)	promoter-TSS (NM_004285)	71	ENSG00000049239	H6PD	CORTRD1|G6PDH|GDH|H6PDH
chr1	9292228	9293822	262	198.692	13.5013	195.264	3	5' UTR (NM_025106, exon 1 of 3)	5' UTR (NM_025106, exon 1 of 3)	131	ENSG00000171621	SPSB1	SSB-1|SSB1
chr1	9539234	9540270	301	252.617	16.4491	248.931	13.5	intron (NM_032315, intron 1 of 6)	CpG	287	ENSG00000171612	SLC25A33	BMSC-MCP|PNC1
chr1	9588170	9589701	151	108.531	11.7407	105.632	29	promoter-TSS (NM_001010866)	promoter-TSS (NM_001010866)	25	ENSG00000188807	TMEM201	Ima1|NET5|SAMP1
chr1	9651431	9653118	227	233.946	24.4563	230.345	0	TTS (NR_027045)	TTS (NR_027045)	544	ENSG00000171608	PIK3CD	APDS|IMD14|IMD14A|IMD14B|P110DELTA|PI3K|ROCHIS|p110D
chr1	9689101	9690529	213	174.75	15.3152	171.45	10.5	intron (NM_001350234, intron 1 of 23)	CpG	271	ENSG00000171608	PIK3CD	APDS|IMD14|IMD14A|IMD14B|P110DELTA|PI3K|ROCHIS|p110D
chr1	9823160	9824879	182	165.005	18.2263	161.759	112	promoter-TSS (NM_001009566)	promoter-TSS (NM_001009566)	-55	ENSG00000171603	CLSTN1	ALC-ALPHA|CDHR12|CST-1|CSTN1|PIK3CD|XB31alpha|alcalpha1|alcalpha2
chr1	9909505	9910859	130	106.92	14.5191	104.031	45.5	promoter-TSS (NM_001012329)	promoter-TSS (NM_001012329)	87	ENSG00000178585	CTNNBIP1	ICAT
chr1	9943119	9943521	95	29.5899	4.05414	27.3025	61.5	promoter-TSS (NM_001316973)	promoter-TSS (NM_001316973)	71	ENSG00000162441	LZIC	-
chr1	9997041	9998336	225	203.73	18.6263	200.276	0	intron (NM_052960, intron 1 of 3)	CpG	461	ENSG00000162444	RBP7	CRABP4|CRBP4|CRBPIV
chr1	10032455	10033199	231	168.991	12.5649	165.723	9.5	promoter-TSS (NM_006048)	promoter-TSS (NM_006048)	-131	ENSG00000130939	UBE4B	E4|HDNB1|UBOX3|UFD2|UFD2A
chr1	10209976	10211392	284	254.636	18.6622	250.941	61	promoter-TSS (NM_015074)	promoter-TSS (NM_015074)	-22	ENSG00000054523	KIF1B	CMT2|CMT2A|CMT2A1|HMSNII|KLP|NBLST1
chr1	10398498	10399727	252	188.268	13.1136	184.894	40.5	promoter-TSS (NM_001304452)	promoter-TSS (NM_001304452)	49	ENSG00000142657	PGD	6PGD
chr1	10430239	10430976	240	131.903	8.10192	128.856	50	promoter-TSS (NR_037187)	promoter-TSS (NR_037187)	-142	ENSG00000251503	CENPS-CORT	APITD1|APITD1-CORT|CENP-S|CENPS|FAAP16|MHF1
chr1	10474844	10475329	70	22.7841	4.09624	20.5858	5.5	intron (NM_004565, intron 1 of 8)	CpG	137	ENSG00000142655	PEX14	NAPP2|PBD13A|Pex14p|dJ734G22.2
chr1	11012250	11013194	221	156.02	11.792	152.826	61.5	promoter-TSS (NM_007375)	promoter-TSS (NM_007375)	68	ENSG00000120948	TARDBP	ALS10|TDP-43
chr1	11046502	11047235	58	32.3824	7.12574	30.0633	1.5	intron (NM_139208, intron 2 of 4)	intron (NM_139208, intron 2 of 4)	370	ENSG00000009724	MASP2	MAP-2|MAP19|MASP-2|MASP1P1|sMAP
chr1	11058845	11060464	214	206.468	21.0868	203	312	intron (NM_003132, intron 1 of 7)	CpG-434	363	ENSG00000116649	SRM	PAPT|SPDSY|SPS1|SRML1
chr1	11262235	11262720	82	38.4417	6.06147	36.0604	37	promoter-TSS (NM_004958)	promoter-TSS (NM_004958)	73	ENSG00000198793	MTOR	FRAP|FRAP1|FRAP2|RAFT1|RAPT1|SKS
chr1	11272870	11273550	307	233.465	13.7095	229.866	18	promoter-TSS (NM_001330349)	promoter-TSS (NM_001330349)	12	ENSG00000120942	UBIAD1	SCCD|TERE1
chr1	11478443	11481177	317	299.163	20.9399	295.294	0	intron (NM_020780, intron 1 of 20)	CpG	655	ENSG00000204624	DISP3	PTCHD2
chr1	11653225	11655564	205	172	15.9118	168.715	18.5	promoter-TSS (NR_130909)	promoter-TSS (NR_130909)	-12	ENSG00000132879	FBXO44	FBG3|FBX30|FBX6A|Fbx44|Fbxo6a
chr1	11663854	11664920	172	141.123	14.983	138.019	33	intron (NM_018438, intron 1 of 5)	CpG	187	ENSG00000116663	FBXO6	FBG2|FBS2|FBX6|Fbx6b
chr1	11680368	11681699	294	226.572	14.0035	223.005	99.5	intron (NM_001127325, intron 1 of 8)	CpG-446	114	ENSG00000116670	MAD2L2	FANCV|MAD2B|POLZ2|REV7
chr1	11690646	11692786	159	154.996	20.6716	151.808	0	promoter-TSS (NM_001127325)	promoter-TSS (NM_001127325)	6	ENSG00000162490	DRAXIN	AGPA3119|C1orf187|UNQ3119|neucrin
chr1	11735917	11736815	148	84.9373	8.3273	82.1938	38	intron (NM_001040195, intron 1 of 3)	intron (NM_001040195, intron 1 of 3)	230	ENSG00000177674	AGTRAP	ATRAP
chr1	11761938	11762524	55	28.4284	6.42023	26.1548	0	promoter-TSS (NM_001010881)	promoter-TSS (NM_001010881)	38	ENSG00000215910	C1orf167	-
chr1	11805395	11806488	262	196.399	13.2273	192.983	74.5	promoter-TSS (NR_046428)	promoter-TSS (NR_046428)	22	ENSG00000177000	MTHFR	-
chr1	11858505	11859478	58	20.8939	4.3987	18.724	0	promoter-TSS (NM_002521)	promoter-TSS (NM_002521)	-47	ENSG00000120937	NPPB	BNP|Iso-ANP
chr1	11925412	11926615	166	145.735	16.9272	142.602	52.5	exon (NM_138346, exon 1 of 3)	exon (NM_138346, exon 1 of 3)	413	ENSG00000116685	KIAA2013	-
chr1	11934409	11934966	165	105.523	9.8421	102.643	42.5	promoter-TSS (NM_000302)	promoter-TSS (NM_000302)	-29	ENSG00000083444	PLOD1	EDS6|EDSKCL1|LH|LH1|LLH|PLOD
chr1	11980081	11981196	185	97.6756	7.55704	94.8471	13	intron (NM_001127660, intron 1 of 17)	CpG	195	ENSG00000116688	MFN2	CMT2A|CMT2A2|CMT2A2A|CMT2A2B|CPRP1|HMSN6A|HSG|MARF|MSL
chr1	12019165	12020091	169	112.15	10.4415	109.229	603	intron (NM_021933, intron 1 of 9)	CpG	130	ENSG00000116691	MIIP	IIP45
chr1	12063154	12064245	83	61.9139	11.4586	59.3347	0	intron (NM_001281430, intron 1 of 13)	CpG	323	ENSG00000120949	TNFRSF8	CD30|D1S166E|Ki-1
chr1	12166688	12167786	200	199.185	22.345	195.754	0.5	TTS (NR_107000)	TTS (NR_107000)	246	ENSG00000028137	TNFRSF1B	CD120b|TBPII|TNF-R-II|TNF-R75|TNFBR|TNFR1B|TNFR2|TNFR80|p75|p75TNFR
chr1	12229702	12231197	231	188.497	15.2736	185.122	11.5	intron (NM_018156, intron 1 of 68)	CpG	420	ENSG00000048707	VPS13D	BLTP5D|SCA24|SCAR4|SCASI
chr1	12594963	12596498	227	187.421	15.5883	184.051	8.5	intron (NM_004753, intron 1 of 5)	intron (NM_004753, intron 1 of 5)	882	ENSG00000162496	DHRS3	CNALPTC1|DD83.1|RDH17|Rsdr1|SDR1|SDR16C1|retSDR1
chr1	12616819	12617590	90	34.4388	4.90664	32.0978	8	promoter-TSS (NM_001319225)	promoter-TSS (NM_001319225)	-416	ENSG00000162496	DHRS3	CNALPTC1|DD83.1|RDH17|Rsdr1|SDR1|SDR16C1|retSDR1
chr1	12618017	12618634	100	34.5371	4.47705	32.1953	21	promoter-TSS (NM_004753)	promoter-TSS (NM_004753)	-116	ENSG00000162496	DHRS3	CNALPTC1|DD83.1|RDH17|Rsdr1|SDR1|SDR16C1|retSDR1
chr1	13512912	13513541	38	19.0973	5.77258	16.9568	0	exon (NM_001010847, exon 1 of 2)	exon (NM_001010847, exon 1 of 2)	776	ENSG00000162494	LRRC38	-
chr1	13513675	13514220	38	19.0973	5.77258	16.9568	0	promoter-TSS (NM_001010847)	promoter-TSS (NM_001010847)	55	ENSG00000162494	LRRC38	-
chr1	13583728	13584448	40	19.0853	5.51086	16.9476	0	exon (NM_198389, exon 1 of 6)	exon (NM_198389, exon 1 of 6)	256	ENSG00000162493	PDPN	AGGRUS|D2-40|GP36|GP40|Gp38|HT1A-1|OTS8|PA2.26|T1A|T1A-2|T1A2|TI1A
chr1	13699969	13700282	52	31.7952	7.84479	29.4816	0	promoter-TSS (NM_001135610)	promoter-TSS (NM_001135610)	-62	ENSG00000116731	PRDM2	HUMHOXY1|KMT8|KMT8A|MTB-ZF|RIZ|RIZ1|RIZ2
chr1	13700384	13700882	52	31.7952	7.84479	29.4816	0	intron (NM_001135610, intron 1 of 7)	CpG	445	ENSG00000116731	PRDM2	HUMHOXY1|KMT8|KMT8A|MTB-ZF|RIZ|RIZ1|RIZ2
chr1	13748884	13750051	214	162.6	13.3377	159.368	39	promoter-TSS (NM_001007257)	promoter-TSS (NM_001007257)	53	ENSG00000116731	PRDM2	HUMHOXY1|KMT8|KMT8A|MTB-ZF|RIZ|RIZ1|RIZ2
chr1	14598148	14599533	103	89.435	15.3935	86.6609	0	5' UTR (NM_015209, exon 1 of 8)	5' UTR (NM_015209, exon 1 of 8)	124	ENSG00000189337	KAZN	C1orf196|KAZ
chr1	14923454	14924382	126	119.423	18.7979	116.454	0	promoter-TSS (NM_001018000)	promoter-TSS (NM_001018000)	-211	ENSG00000189337	KAZN	C1orf196|KAZ
chr1	14924506	14925015	126	119.423	18.7979	116.454	0	intron (NM_001370229, intron 1 of 7)	CpG	632	ENSG00000189337	KAZN	C1orf196|KAZ
chr1	15152592	15155158	290	250.897	17.4067	247.218	13	non-coding (NR_135082, exon 1 of 3)	non-coding (NR_135082, exon 1 of 3)	128	ENSG00000171729	TMEM51	C1orf72
chr1	15246957	15247725	182	123.676	10.9104	120.681	0	5' UTR (NM_052929, exon 1 of 31)	5' UTR (NM_052929, exon 1 of 31)	116	ENSG00000142621	FHAD1	-
chr1	15409354	15411544	238	194.818	15.4024	191.409	10.5	intron (NM_024329, intron 1 of 3)	CpG	561	ENSG00000142634	EFHD2	SWS1
chr1	15524002	15525275	272	169.897	9.82507	166.623	36	promoter-TSS (NM_001278054)	promoter-TSS (NM_001278054)	151	ENSG00000132906	CASP9	APAF-3|APAF3|ICE-LAP6|MCH6|PPP1R56
chr1	15526821	15527183	95	31.3623	4.27309	29.0544	3	intron (NM_001287811, intron 1 of 13)	CpG	154	ENSG00000116138	DNAJC16	ERdj8
chr1	15584372	15585248	209	118.284	8.37338	115.323	75	exon (NM_024758, exon 1 of 7)	exon (NM_024758, exon 1 of 7)	241	ENSG00000116771	AGMAT	-
chr1	15617109	15618053	181	128.414	11.6969	125.389	29.5	5' UTR (NM_032341, exon 1 of 10)	5' UTR (NM_032341, exon 1 of 10)	123	ENSG00000197312	DDI2	-
chr1	15683111	15684391	102	61.9418	8.67828	59.3624	31	promoter-TSS (NM_015164)	promoter-TSS (NM_015164)	-569	ENSG00000116786	PLEKHM2	SKIP
chr1	15684498	15685036	102	61.9418	8.67828	59.3624	3	intron (NM_015164, intron 1 of 19)	CpG	447	ENSG00000116786	PLEKHM2	SKIP
chr1	15736050	15737122	72	48.5264	9.56976	46.0539	0.5	exon (NM_207348, exon 1 of 5)	exon (NM_207348, exon 1 of 5)	328	ENSG00000162461	SLC25A34	-
chr1	15742318	15743466	92	64.2598	10.5206	61.6629	8	exon (NM_001013641, exon 2 of 6)	exon (NM_001013641, exon 2 of 6)	393	ENSG00000162460	TMEM82	-
chr1	15757801	15760157	267	255.995	21.3206	252.294	12.5	intron (NM_001024216, intron 1 of 6)	CpG	184	ENSG00000162458	FBLIM1	CAL|FBLP-1|FBLP1
chr1	15764721	15765201	43	18.9646	5.13769	16.8288	2	intron (NM_001350151, intron 3 of 9)	intron (NM_001350151, intron 3 of 9)	462	ENSG00000162458	FBLIM1	CAL|FBLP-1|FBLP1
chr1	15975468	15976142	194	121.359	9.64094	118.379	42	intron (NM_001324138, intron 1 of 14)	CpG	296	ENSG00000116809	ZBTB17	MIZ-1|ZNF151|ZNF60|pHZ-67
chr1	16017142	16018281	111	52.6701	6.34722	50.1634	36.5	intron (NM_001349689, intron 1 of 2)	intron (NM_001349689, intron 1 of 2)	331	ENSG00000173641	HSPB7	cvHSP
chr1	16043410	16044512	33	11.619	3.92377	9.63689	0	intron (NM_000085, intron 1 of 19)	intron (NM_000085, intron 1 of 19)	179	ENSG00000184908	CLCNKB	CLCKB|ClC-K2|ClC-Kb
chr1	16048042	16049620	80	29.0239	4.59889	26.7423	10.5	promoter-TSS (NM_001165945)	promoter-TSS (NM_001165945)	69	ENSG00000184908	CLCNKB	CLCKB|ClC-K2|ClC-Kb
chr1	16072418	16073938	177	143.48	14.7033	140.361	10	intron (NM_182623, intron 1 of 6)	CpG	473	ENSG00000185519	FAM131C	C1orf117
chr1	16154929	16156244	220	134.623	9.40712	131.559	451.5	intron (NM_004431, intron 1 of 16)	CpG	482	ENSG00000142627	EPHA2	ARCC2|CTPA|CTPP1|CTRCT6|ECK
chr1	16236721	16237323	127	73.9329	8.37714	71.2662	17.5	5' UTR (NM_030907, exon 1 of 5)	5' UTR (NM_030907, exon 1 of 5)	161	ENSG00000132881	CPLANE2	C1orf89|RSG1
chr1	16351863	16352716	232	182.348	14.2632	179.006	59	5' UTR (NM_018994, exon 1 of 10)	5' UTR (NM_018994, exon 1 of 10)	190	ENSG00000037637	FBXO42	Fbx42|JFK
chr1	16367089	16367787	131	58.7775	6.02569	56.2227	8	intron (NR_073500, intron 1 of 1)	CpG	196	ENSG00000055070	SZRD1	C1orf144
chr1	16440585	16441143	50	9.94823	2.70898	8.01176	1.5	intron (NM_018090, intron 1 of 7)	CpG	140	ENSG00000157191	NECAP2	-
chr1	16612874	16613943	946	831.091	18.9989	826.439	123.5	5' UTR (NM_017940, exon 1 of 29)	5' UTR (NM_017940, exon 1 of 29)	155	ENSG00000219481	NBPF1	AB13|AB14|AB23|AD2|NBG|NBPF
chr1	16629981	16631872	322	253.866	14.6821	250.175	55	promoter-TSS (NR_026752)	promoter-TSS (NR_026752)	-21		CROCCP2	CROCCL1
chr1	16644345	16645294	338	181.234	7.95294	177.898	126.5	promoter-TSS (NR_027504)	promoter-TSS (NR_027504)	-754		MST1P2	MSPL-1|MSPL-2|MSPL-3|MSPL1|MSPL2|MSPL3|MSTP1|MSTP2|MSTP3
chr1	16921741	16922387	69	25.6946	4.64176	23.4559	0	exon (NM_014675, exon 1 of 37)	exon (NM_014675, exon 1 of 37)	133	ENSG00000058453	CROCC	CROCC1|ROLT|TAX1BP2
chr1	16979653	16980902	104	79.0413	12.2666	76.3387	0	intron (NM_001135247, intron 1 of 8)	CpG	342	ENSG00000117122	MFAP2	MAGP|MAGP-1|MAGP1
chr1	17010844	17012102	162	125.993	13.5252	122.983	28.5	intron (NM_001141974, intron 1 of 26)	CpG	455	ENSG00000159363	ATP13A2	CLN12|HSA9947|KRPPD|PARK9|SPG78
chr1	17053934	17054436	73	27.6063	4.74391	25.343	132	promoter-TSS (NM_003000)	promoter-TSS (NM_003000)	-153	ENSG00000117118	SDHB	CWS2|IP|MC2DN4|PGL4|PPGL4|SDH|SDH1|SDH2|SDHIP
chr1	17118781	17120734	115	77.2089	10.2115	74.5188	5	promoter-TSS (NM_007365)	promoter-TSS (NM_007365)	-307	ENSG00000117115	PADI2	PAD-H19|PAD2|PDI2
chr1	17437719	17439325	144	105.087	11.9771	102.21	95	promoter-TSS (NM_001136204)	promoter-TSS (NM_001136204)	14	ENSG00000179051	RCC2	TD-60
chr1	17539154	17539689	118	99.4075	14.9323	96.5679	2.5	promoter-TSS (NM_018125)	promoter-TSS (NM_018125)	-276	ENSG00000074964	ARHGEF10L	GrinchGEF
chr1	17539837	17540886	118	99.4075	14.9323	96.5679	17	intron (NR_137287, intron 1 of 29)	intron (NR_137287, intron 1 of 29)	664	ENSG00000074964	ARHGEF10L	GrinchGEF
chr1	17618200	17618638	45	25.218	6.80868	22.9846	0	exon (NM_001319838, exon 1 of 18)	exon (NM_001319838, exon 1 of 18)	106	ENSG00000074964	ARHGEF10L	GrinchGEF
chr1	17619049	17619496	45	25.218	6.80868	22.9846	0	intron (NM_001328124, intron 1 of 20)	intron (NM_001328124, intron 1 of 20)	960	ENSG00000074964	ARHGEF10L	GrinchGEF
chr1	18107672	18108339	64	43.9684	9.62097	41.5349	0	5' UTR (NM_032880, exon 1 of 10)	5' UTR (NM_032880, exon 1 of 10)	208	ENSG00000117154	IGSF21	-
chr1	18629612	18631909	80	61.6612	11.9892	59.0836	0	promoter-TSS (NM_002584)	promoter-TSS (NM_002584)	-85	ENSG00000009709	PAX7	CMYP19|HUP1|MYOSCO|PAX7B|RMS2
chr1	18902153	18903228	126	76.3063	8.85241	73.6227	35	promoter-TSS (NM_003748)	promoter-TSS (NM_003748)	108	ENSG00000159423	ALDH4A1	ALDH4|P5CD|P5CDh
chr1	18955451	18957593	301	320.765	27.2569	316.825	100.5	5' UTR (NM_001136265, exon 1 of 9)	5' UTR (NM_001136265, exon 1 of 9)	154	ENSG00000169991	IFFO2	-
chr1	19209808	19210514	174	114.009	10.2621	111.076	130.5	promoter-TSS (NR_135115)	promoter-TSS (NR_135115)	105	ENSG00000127481	UBR4	RBAF600|ZUBR1|p600
chr1	19251494	19252071	133	56.4145	5.6589	53.8781	19	promoter-TSS (NM_001271427)	promoter-TSS (NM_001271427)	-22	ENSG00000053372	MRTO4	C1orf33|MRT4|dJ657E11.4
chr1	19273718	19274458	127	104.366	14.4488	101.494	5	promoter-TSS (NR_040288)	promoter-TSS (NR_040288)	34	ENSG00000211454	AKR7L	AFAR3|AFB1-AR 3|AFB1-AR3|AKR7A4
chr1	19288348	19289140	127	116.379	17.6474	113.431	4	promoter-TSS (NM_012067)	promoter-TSS (NM_012067)	26	ENSG00000162482	AKR7A3	AFAR2
chr1	19311506	19312863	287	259.688	19.0287	255.973	121.5	promoter-TSS (NM_001287531)	promoter-TSS (NM_001287531)	-39	ENSG00000053371	AKR7A2	AFAR|AFAR1|AFB1-AR1|AKR7
chr1	19484304	19486308	250	214.916	16.982	211.406	64	intron (NM_001206541, intron 1 of 8)	CpG	233	ENSG00000077549	CAPZB	CAPB|CAPPB|CAPZ
chr1	19596930	19597478	117	50.013	5.65146	47.5286	4	promoter-TSS (NR_135054)	promoter-TSS (NR_135054)	225	ENSG00000158747	MICOS10-NBL1	C1orf151-NBL1|DAN|DAND1|MINOS1-NBL1|NBL1
chr1	19643685	19644322	105	68.0282	9.56698	65.4039	26	promoter-TSS (NM_005380)	promoter-TSS (NM_005380)	290	ENSG00000158747	NBL1	D1S1733E|DAN|DAND1|NB|NO3
chr1	19644480	19646082	105	68.0282	9.56698	65.4039	17.5	promoter-TSS (NM_001204086)	promoter-TSS (NM_001204086)	-91	ENSG00000158747	NBL1	D1S1733E|DAN|DAND1|NB|NO3
chr1	19664550	19666620	155	123.684	14.0797	120.688	0	5' UTR (NM_000871, exon 1 of 3)	5' UTR (NM_000871, exon 1 of 3)	710	ENSG00000158748	HTR6	5-HT6|5-HT6R
chr1	19799395	19800247	147	85.7781	8.51914	83.0288	68	promoter-TSS (NM_181719)	promoter-TSS (NM_181719)	95	ENSG00000162542	TMCO4	-
chr1	19814529	19815026	44	22.6977	6.13852	20.5003	0	exon (NM_019062, exon 1 of 1)	exon (NM_019062, exon 1 of 1)	505	ENSG00000178828	RNF186	-
chr1	19882289	19882936	269	211.903	14.4853	208.409	3	exon (NM_015207, exon 1 of 8)	exon (NM_015207, exon 1 of 8)	218	ENSG00000169914	OTUD3	DUBA4
chr1	19923032	19923462	25	9.23912	3.84839	7.32442	0	intron (NM_014589, intron 1 of 3)	intron (NM_014589, intron 1 of 3)	370	ENSG00000188784	PLA2G2E	GIIE sPLA2|sPLA2-IIE
chr1	20185673	20186373	80	57.5394	10.7524	54.9942	0.5	promoter-TSS (NM_152376)	promoter-TSS (NM_152376)	-73	ENSG00000162543	UBXN10	UBXD3
chr1	20291219	20291994	34	15.8344	5.18052	13.7542	0	intron (NM_001039500, intron 1 of 21)	intron (NM_001039500, intron 1 of 21)	732	ENSG00000158816	VWA5B1	-
chr1	20483613	20487440	160	108.776	10.7932	105.875	114	5' UTR (NM_018584, exon 1 of 2)	5' UTR (NM_018584, exon 1 of 2)	683	ENSG00000162545	CAMK2N1	PRO1489
chr1	20507869	20508297	69	17.4771	3.32285	15.3655	58	promoter-TSS (NM_024544)	promoter-TSS (NM_024544)	68	ENSG00000090432	MUL1	C1orf166|GIDE|MAPL|MULAN|RNF218
chr1	20552128	20554253	145	135.992	18.8629	132.919	0	exon (NM_207334, exon 1 of 1)	exon (NM_207334, exon 1 of 1)	618	ENSG00000183114	FAM43B	-
chr1	20661064	20661959	106	66.417	9.1195	63.8042	38	promoter-TSS (NM_005216)	promoter-TSS (NM_005216)	-143	ENSG00000244038	DDOST	AGER1|CDG1R|GATD6|OKSWcl45|OST|OST48|WBP1
chr1	20717176	20718604	192	147.954	13.541	144.808	6	5' UTR (NM_001287212, exon 1 of 15)	5' UTR (NM_001287212, exon 1 of 15)	117	ENSG00000117245	KIF17	KIF17B|KIF3X|KLP-2|OSM-3
chr1	20731210	20733074	193	150.536	13.8411	147.375	46	intron (NM_001103161, intron 1 of 9)	CpG	561	ENSG00000189410	SH2D5	-
chr1	20786308	20787372	332	287.414	17.6008	283.589	179.5	promoter-TSS (NM_001376788)	promoter-TSS (NM_001376788)	-168	ENSG00000127483	HP1BP3	HP1-BP74|HP1BP74
chr1	21175910	21177368	115	61.0313	7.32338	58.459	126.5	intron (NM_001198801, intron 1 of 34)	CpG	258	ENSG00000075151	EIF4G3	eIF-4G 3|eIF4G 3|eIF4GII
chr1	21279099	21279439	60	33.9259	7.28517	31.5895	4	exon (NM_001113349, exon 2 of 18)	exon (NM_001113349, exon 2 of 18)	346	ENSG00000117298	ECE1	ECE
chr1	21289329	21290799	143	98.7082	10.9337	95.8728	36.5	intron (NM_001397, intron 2 of 18)	CpG	151	ENSG00000117298	ECE1	ECE
chr1	21344349	21345936	311	271.752	17.8471	267.987	117	intron (NM_001113348, intron 1 of 18)	CpG	361	ENSG00000117298	ECE1	ECE
chr1	21439775	21440783	239	199.595	16.0003	196.162	17	non-coding (NR_046176, exon 1 of 18)	non-coding (NR_046176, exon 1 of 18)	142	ENSG00000142794	NBPF3	AE2
chr1	21508846	21510398	165	152.883	18.7787	149.708	0	intron (NM_001177520, intron 1 of 9)	CpG	199	ENSG00000162551	ALPL	AP-TNAP|APTNAP|HOPS|HPPA|HPPC|HPPI|HPPO|TNALP|TNAP|TNS-ALP|TNSALP
chr1	21651415	21652386	109	70.0276	9.49287	67.3886	3	promoter-TSS (NM_001145658)	promoter-TSS (NM_001145658)	-3	ENSG00000076864	RAP1GAP	RAP1GA1|RAP1GAP1|RAP1GAPII|RAPGAP
chr1	21668288	21670079	169	162.857	20.3827	159.624	18	intron (NM_001350524, intron 1 of 27)	CpG	173	ENSG00000076864	RAP1GAP	RAP1GA1|RAP1GAP1|RAP1GAPII|RAPGAP
chr1	21782624	21783332	264	174.569	10.7231	171.27	80.5	5' UTR (NM_001032730, exon 1 of 11)	5' UTR (NM_001032730, exon 1 of 11)	171	ENSG00000090686	USP48	DFNA85|RAP1GA1|USP31
chr1	21936870	21937217	145	85.6416	8.65631	82.8937	14.5	intron (NM_001291860, intron 1 of 96)	CpG	266	ENSG00000142798	HSPG2	HSPG|PLC|PRCAN|SJA|SJS|SJS1
chr1	21937363	21937807	145	85.6416	8.65631	82.8937	1.5	promoter-TSS (NM_005529)	promoter-TSS (NM_005529)	-275	ENSG00000142798	HSPG2	HSPG|PLC|PRCAN|SJA|SJS|SJS1
chr1	22052506	22053433	316	278.599	18.1909	274.808	79.5	intron (NM_044472, intron 1 of 5)	CpG	261	ENSG00000070831	CDC42	CDC42Hs|G25K|TKS
chr1	22141754	22142977	154	131.956	16.0127	128.908	0	intron (NM_030761, intron 1 of 4)	intron (NM_030761, intron 1 of 4)	731	ENSG00000162552	WNT4	SERKAL|WNT-4
chr1	22143225	22144056	154	131.956	16.0127	128.908	0	promoter-TSS (NM_030761)	promoter-TSS (NM_030761)	-544	ENSG00000162552	WNT4	SERKAL|WNT-4
chr1	22451762	22452328	97	25.4921	3.52216	23.2556	2.5	intron (NM_001330398, intron 1 of 15)	CpG	194	ENSG00000184677	ZBTB40	ZNF923
chr1	22643553	22644418	44	23.2155	6.30275	21.0119	0	intron (NM_001347619, intron 1 of 2)	intron (NM_001347619, intron 1 of 2)	353	ENSG00000159189	C1QC	C1Q-C|C1QD3|C1QG
chr1	22709766	22710941	116	101.434	15.9259	98.5815	0.5	promoter-TSS (NM_004442)	promoter-TSS (NM_004442)	-484	ENSG00000133216	EPHB2	BDPLT22|CAPB|DRT|EK5|EPHT3|ERK|Hek5|PCBC|Tyro5
chr1	22711127	22711862	116	101.434	15.9259	98.5815	0	intron (NM_017449, intron 1 of 15)	CpG	656	ENSG00000133216	EPHB2	BDPLT22|CAPB|DRT|EK5|EPHT3|ERK|Hek5|PCBC|Tyro5
chr1	23019367	23020180	257	173.51	11.07	170.216	7	exon (NM_001009999, exon 1 of 21)	exon (NM_001009999, exon 1 of 21)	306	ENSG00000004487	KDM1A	AOF2|BHC110|CPRF|KDM1|LSD1
chr1	23167724	23169139	157	100.321	9.78649	97.4749	103	intron (NM_033631, intron 1 of 4)	CpG	424	ENSG00000169641	LUZP1	LUZP
chr1	23216793	23217870	321	308.147	21.7376	304.247	30.5	5' UTR (NM_000864, exon 1 of 2)	5' UTR (NM_000864, exon 1 of 2)	170	ENSG00000179546	HTR1D	5-HT1D|HT1DA|HTR1DA|HTRL|RDC4
chr1	23343734	23344834	317	251.96	14.89	248.277	197.5	promoter-TSS (NM_005826)	promoter-TSS (NM_005826)	0	ENSG00000125944	HNRNPR	HNRPR|NEDDFSB|hnRNP-R
chr1	23368139	23368512	171	88.4858	7.32138	85.7181	43.5	promoter-TSS (NR_033690)	promoter-TSS (NR_033690)	60	ENSG00000125945	ZNF436	ZNF|Zfp46
chr1	23423681	23425200	157	139.319	17.1494	136.226	3	intron (NM_003196, intron 1 of 10).2	CpG	307	ENSG00000204219	TCEA3	TFIIS|TFIIS.H
chr1	23483403	23484830	247	212.283	16.9557	208.786	7.5	promoter-TSS (NM_001143778)	promoter-TSS (NM_001143778)	62	ENSG00000088280	ASAP3	ACAP4|CENTB6|DDEFL1|UPLC1
chr1	23530511	23531511	208	139.369	10.7808	136.275	48.5	5' UTR (NM_004091, exon 1 of 7)	5' UTR (NM_004091, exon 1 of 7)	222	ENSG00000007968	E2F2	E2F-2
chr1	23558320	23558727	52	10.3419	2.7208	8.39627	163.5	intron (NM_002167, intron 2 of 2)	CpG	977	ENSG00000117318	ID3	HEIR-1|bHLHb25
chr1	23559309	23559626	65	13.6607	2.88973	11.6279	249.5	promoter-TSS (NM_002167)	promoter-TSS (NM_002167)	33	ENSG00000117318	ID3	HEIR-1|bHLHb25
chr1	23743015	23744111	371	349.558	21.1208	345.538	60	exon (NM_003198, exon 1 of 11)	exon (NM_003198, exon 1 of 11)	197	ENSG00000011007	ELOA	ELOA1|SIII|SIII p110|TCEB3|TCEB3A
chr1	23778270	23778871	254	204.657	15.0357	201.199	162.5	promoter-TSS (NR_038280)	promoter-TSS (NR_038280)	153	ENSG00000057757	PITHD1	C1orf128|HT014|TXNL1CL
chr1	23790908	23792109	74	25.9971	4.42226	23.7549	18	intron (NM_007260, intron 1 of 9)	intron (NM_007260, intron 1 of 9)	364	ENSG00000011009	LYPLA2	APT-2|APT2|DJ886K2.4
chr1	23799608	23801359	283	230.511	15.4687	226.926	302	promoter-TSS (NM_001127621)	promoter-TSS (NM_001127621)	94	ENSG00000117308	GALE	SDR1E1|THC13
chr1	23825225	23825542	66	20.0101	3.82428	17.8544	87	promoter-TSS (NM_000191)	promoter-TSS (NM_000191)	45	ENSG00000117305	HMGCL	HL|HMGCL1
chr1	23867697	23868398	148	74.1338	6.94977	71.4659	88.5	exon (NM_000147, exon 1 of 8)	exon (NM_000147, exon 1 of 8)	242	ENSG00000179163	FUCA1	FUCA
chr1	23959275	23960155	163	78.8856	6.70278	76.1841	312.5	promoter-TSS (NM_017761)	promoter-TSS (NM_017761)	-113	ENSG00000189266	PNRC2	-
chr1	23979851	23980478	188	97.873	7.42551	95.0433	161.5	intron (NM_001191007, intron 1 of 5)	CpG	162	ENSG00000188529	SRSF10	FUSIP1|FUSIP2|NSSR|PPP1R149|SFRS13|SFRS13A|SRp38|SRrp40|TASR|TASR1|TASR2
chr1	24187044	24187721	165	109.491	10.4186	106.586	11	promoter-TSS (NM_173064)	promoter-TSS (NM_173064)	-94	ENSG00000185436	IFNLR1	CRF2/12|IFNLR|IL-28R1|IL28RA|LICR2
chr1	24321686	24322700	197	109.823	8.16849	106.916	66	promoter-TSS (NM_021180)	promoter-TSS (NM_021180)	-847	ENSG00000158055	GRHL3	SOM|TFCP2L4|VWS2
chr1	24413388	24413717	49	9.78959	2.70959	7.86144	44	promoter-TSS (NM_001322854)	promoter-TSS (NM_001322854)	66	ENSG00000001461	NIPAL3	DJ462O23.2|NPAL3|SLC57A5
chr1	24502211	24503529	240	225.298	20.1802	221.738	16	promoter-TSS (NR_045407)	promoter-TSS (NR_045407)	-27	ENSG00000117602	RCAN3	DSCR1L2|MCIP3|RCN3|hRCN3
chr1	24555959	24556503	78	55.0975	10.4122	52.5715	0	promoter-TSS (NR_109781)	promoter-TSS (NR_109781)	144	ENSG00000184454	NCMAP	C1orf130|MP11
chr1	24642410	24643911	171	107.9	9.67272	105.006	306.5	promoter-TSS (NM_001366600)	promoter-TSS (NM_001366600)	-141	ENSG00000133226	SRRM1	160-KD|POP101|SRM160
chr1	24744913	24746027	367	322.685	18.2785	318.739	2.5	promoter-TSS (NM_013943)	promoter-TSS (NM_013943)	23	ENSG00000169504	CLIC4	CLIC4L|H1|MTCLIC|huH1|p64H1
chr1	24928882	24930084	169	163.443	20.5318	160.206	0	intron (NM_001031680, intron 2 of 5)	CpG	793	ENSG00000020633	RUNX3	AML2|CBFA3|PEBP2aC
chr1	24964153	24964479	27	8.20914	3.3256	6.33198	0	intron (NM_001031680, intron 1 of 5)	intron (NM_001031680, intron 1 of 5)	694	ENSG00000020633	RUNX3	AML2|CBFA3|PEBP2aC
chr1	24964934	24965762	57	30.6128	6.76809	28.3138	0	promoter-TSS (NM_001320672)	promoter-TSS (NM_001320672)	-338	ENSG00000020633	RUNX3	AML2|CBFA3|PEBP2aC
chr1	25246599	25248044	155	68.7608	6.01865	66.1309	347	non-coding (NR_135778, exon 1 of 5)	non-coding (NR_135778, exon 1 of 5)	132	ENSG00000117616	RSRP1	C1orf63|NPD014
chr1	25267460	25268001	94	42.2359	5.8595	39.8183	1.5	intron (NR_135788, intron 1 of 3)	CpG	194	ENSG00000117616	RSRP1	C1orf63|NPD014
chr1	25337439	25338853	185	130.48	11.6059	127.441	12.5	promoter-TSS (NM_014313)	promoter-TSS (NM_014313)	108	ENSG00000117616	RSRP1	C1orf63|NPD014
chr1	25429981	25430485	192	129.186	10.7864	126.155	83.5	promoter-TSS (NM_018202)	promoter-TSS (NM_018202)	-625	ENSG00000204178	MACO1	MACOILIN|TMEM57
chr1	25430757	25431660	192	129.186	10.7864	126.155	6.5	intron (NM_001282564, intron 1 of 8)	CpG	312	ENSG00000204178	MACO1	MACOILIN|TMEM57
chr1	25543362	25544552	334	322.297	22.0545	318.352	3.5	intron (NM_015627, intron 1 of 8)	CpG	351	ENSG00000157978	LDLRAP1	ARH|ARH1|ARH2|FHCB1|FHCB2|FHCL4
chr1	25616065	25618316	216	240.279	28.8059	236.649	4	5' UTR (NM_001289010, exon 1 of 12)	5' UTR (NM_001289010, exon 1 of 12)	400	ENSG00000117643	MAN1C1	HMIC|MAN1A3|MAN1C|pp6318
chr1	25799117	25800166	71	42.4223	8.05986	40.0034	2.5	promoter-TSS (NM_020451)	promoter-TSS (NM_020451)	-551	ENSG00000162430	SELENON	CFTD|CMYP3|MDRS1|RSMD1|RSS|SELN|SEPN1
chr1	25800337	25800834	71	42.4223	8.05986	40.0034	1	intron (NM_206926, intron 1 of 11)	CpG	393	ENSG00000162430	SELENON	CFTD|CMYP3|MDRS1|RSMD1|RSS|SELN|SEPN1
chr1	25819307	25821033	161	106.411	10.3311	103.526	121.5	promoter-TSS (NM_001099626)	promoter-TSS (NM_001099626)	-23	ENSG00000117640	MTFR1L	FAM54B|HYST1888|MST116|MSTP116
chr1	25859046	25859572	164	74.2637	6.18763	71.5949	55.5	exon (NM_001287490, exon 1 of 4)	exon (NM_001287490, exon 1 of 4)	148	ENSG00000127423	AUNIP	AIBP|C1orf135
chr1	25875049	25876161	258	242.022	20.2982	238.384	50	5' UTR (NM_178422, exon 1 of 3)	5' UTR (NM_178422, exon 1 of 3)	103	ENSG00000182749	PAQR7	MPRA|PGLP|mSR
chr1	25905456	25907067	319	280.974	18.1684	277.174	117.5	promoter-TSS (NM_203401)	promoter-TSS (NM_203401)	-109	ENSG00000117632	STMN1	C1orf215|LAP18|Lag|OP18|PP17|PP19|PR22|SMN
chr1	26021726	26022597	35	15.7425	5.02803	13.667	0	5' UTR (NM_004455, exon 1 of 11)	5' UTR (NM_004455, exon 1 of 11)	387	ENSG00000158008	EXTL1	EXTL
chr1	26045325	26046853	189	193.067	23.393	189.668	1	promoter-TSS (NM_001004434)	promoter-TSS (NM_001004434)	29	ENSG00000158014	SLC30A2	PP12488|TNZD|ZNT2|ZnT-2
chr1	26110801	26112375	305	306.617	23.9281	302.723	127	promoter-TSS (NM_001243533)	promoter-TSS (NM_001243533)	-236	ENSG00000175087	PDIK1L	CLIK1L|STK35L2
chr1	26169667	26170309	175	111.896	9.88785	108.976	3.5	promoter-TSS (NM_015871)	promoter-TSS (NM_015871)	80	ENSG00000142684	ZNF593	ZT86
chr1	26177297	26177618	44	9.81019	2.87485	7.88158	1.5	promoter-TSS (NM_001297648)	promoter-TSS (NM_001297648)	-33	ENSG00000142675	CNKSR1	CNK|CNK1
chr1	26233829	26234635	107	56.3648	7.20067	53.8288	10	promoter-TSS (NM_022778)	promoter-TSS (NM_022778)	32	ENSG00000130695	CEP85	CCDC21
chr1	26279731	26280513	183	126.054	11.1563	123.043	126.5	promoter-TSS (NM_031286)	promoter-TSS (NM_031286)	36	ENSG00000142669	SH3BGRL3	HEL-S-297|SH3BP-1|TIP-B1
chr1	26306363	26306843	61	17.1379	3.55784	15.0343	43.5	5' UTR (NM_001077262, exon 1 of 11)	5' UTR (NM_001077262, exon 1 of 11)	101	ENSG00000158062	UBXN11	COA-1|PP2243|SOC|SOCI|UBXD5
chr1	26354065	26354668	49	21.3081	5.18123	19.1329	1	promoter-TSS (NM_001039775)	promoter-TSS (NM_001039775)	-237	ENSG00000176092	CRYBG2	AIM1L
chr1	26410181	26411969	53	23.3492	5.32205	21.1439	0.5	intron (NM_024674, intron 1 of 3)	intron (NM_024674, intron 1 of 3)	258	ENSG00000131914	LIN28A	CSDD1|LIN-28|LIN28|ZCCHC1|lin-28A
chr1	26432037	26432376	89	27.6506	4.02273	25.3868	37	promoter-TSS (NM_001319959)	promoter-TSS (NM_001319959)	-75	ENSG00000117682	DHDDS	CIT|CPT|DEDSM|DS|HDS|RP59|hCIT
chr1	26471566	26473327	403	356.383	18.6008	352.346	119	promoter-TSS (NM_005517)	promoter-TSS (NM_005517)	7	ENSG00000198830	HMGN2	HMG17
chr1	26529623	26530192	161	124.18	13.3216	121.181	3	5' UTR (NM_002953, exon 1 of 22)	5' UTR (NM_002953, exon 1 of 22)	147	ENSG00000117676	RPS6KA1	HU-1|MAPKAPK1|MAPKAPK1A|RSK|RSK1|p90Rsk
chr1	26545752	26546131	43	22.8949	6.33956	20.6953	0	promoter-TSS (NM_001006665)	promoter-TSS (NM_001006665)	100	ENSG00000117676	RPS6KA1	HU-1|MAPKAPK1|MAPKAPK1A|RSK|RSK1|p90Rsk
chr1	26695325	26697895	309	315.726	24.8403	311.802	175.5	exon (NM_006015, exon 1 of 20)	exon (NM_006015, exon 1 of 20)	595	ENSG00000117713	ARID1A	B120|BAF250|BAF250a|BM029|C1orf4|CSS2|ELD|MRD14|OSA1|P270|SMARCF1|hELD|hOSA1
chr1	26787655	26788378	148	93.502	9.56867	90.7008	58.5	promoter-TSS (NM_001374482)	promoter-TSS (NM_001374482)	67	ENSG00000060642	PIGV	GPI-MT-II|HPMRS1|PIG-V
chr1	26826296	26826615	90	59.6289	9.68104	57.0671	9.5	promoter-TSS (NM_032283)	promoter-TSS (NM_032283)	-232	ENSG00000204160	ZDHHC18	DHHC-18|DHHC18
chr1	26826727	26827855	90	59.6289	9.68104	57.0671	6	intron (NM_032283, intron 1 of 7)	intron (NM_032283, intron 1 of 7)	603	ENSG00000204160	ZDHHC18	DHHC-18|DHHC18
chr1	26863055	26863441	193	144.983	12.9581	141.855	0.5	promoter-TSS (NM_006142)	promoter-TSS (NM_006142)	99	ENSG00000175793	SFN	YWHAS
chr1	26889669	26890591	155	84.4595	7.7846	81.7191	231	TTS (NM_022078)	TTS (NM_022078)	153	ENSG00000142751	GPN2	ATPBD1B
chr1	26913501	26914081	31	11.1671	3.95315	9.19872	0	exon (NM_021969, exon 1 of 2)	exon (NM_021969, exon 1 of 2)	184	ENSG00000131910	NR0B2	SHP|SHP1
chr1	26921553	26922128	107	56.9111	7.29088	54.3712	34	promoter-TSS (NM_006600)	promoter-TSS (NM_006600)	98	ENSG00000090273	NUDC	HNUDC|MNUDC|NPD011
chr1	26959444	26960703	168	162.074	20.411	158.845	1	intron (NM_152365, intron 1 of 3)	CpG	394	ENSG00000175707	KDF1	C1orf172|ECTD12
chr1	26992866	26995001	194	177.488	18.7024	174.173	8.5	exon (NM_001013642, exon 1 of 2)	exon (NM_001013642, exon 1 of 2)	242	ENSG00000253368	TRNP1	C1orf225|TNRP|TRNP
chr1	27012375	27013145	207	123.227	8.99673	120.234	28.5	promoter-TSS (NM_052943)	promoter-TSS (NM_052943)	90	ENSG00000158246	TENT5B	FAM46|FAM46B
chr1	27154834	27155189	95	39.5812	5.39337	37.1891	341	non-coding (NR_046474, exon 1 of 11)	non-coding (NR_046474, exon 1 of 11)	113	ENSG00000090020	SLC9A1	APNH|LIKNS|NHE-1|NHE1|PPP1R143
chr1	27234015	27235425	269	207.656	13.9626	204.183	9.5	promoter-TSS (NM_001276252)	promoter-TSS (NM_001276252)	88	ENSG00000142784	WDTC1	ADP|DCAF9
chr1	27322015	27322522	165	94.0616	8.32237	91.257	10.5	promoter-TSS (NR_037580)	promoter-TSS (NR_037580)	24	ENSG00000186501	TMEM222	C1orf160|NEDMOSBA
chr1	27365635	27366886	179	128.092	11.8527	125.068	103.5	exon (NM_001297609, exon 1 of 28)	exon (NM_001297609, exon 1 of 28)	700	ENSG00000142733	MAP3K6	ASK2|MAPKKK6|MEKK6
chr1	27382582	27383995	215	157.038	12.4618	153.839	0.5	promoter-TSS (NM_001330448)	promoter-TSS (NM_001330448)	44	ENSG00000174950	CD164L2	EAPG6122|UNQ6122
chr1	27392145	27393019	267	255.965	21.3154	252.265	8	promoter-TSS (NM_005281)	promoter-TSS (NM_005281)	-40	ENSG00000181773	GPR3	ACCA
chr1	27489829	27490244	163	88.3464	7.75841	85.5796	67	5' UTR (NM_001201404, exon 1 of 8)	5' UTR (NM_001201404, exon 1 of 8)	130	ENSG00000158195	WASF2	IMD2|SCAR2|WASF4|WAVE2|dJ393P12.2
chr1	27601725	27604684	325	301.176	20.1924	297.301	73	intron (NM_001029882, intron 1 of 6)	CpG	289	ENSG00000126705	AHDC1	MRD25|XIGIS
chr1	27634029	27635433	154	150.81	20.7575	147.647	0	intron (NM_005248, intron 1 of 12)	intron (NM_005248, intron 1 of 12)	454	ENSG00000000938	FGR	SRC2|c-fgr|c-src2|p55-Fgr|p55c-fgr|p58-Fgr|p58c-fgr
chr1	27725645	27726521	339	305.38	19.1015	301.49	22.5	exon (NM_152660, exon 1 of 9)	exon (NM_152660, exon 1 of 9)	122	ENSG00000009780	FAM76A	-
chr1	27773085	27773625	110	60.7763	7.68714	58.2057	2	exon (NM_177424, exon 1 of 9)	exon (NM_177424, exon 1 of 9)	136	ENSG00000117758	STX12	STX13|STX14
chr1	27830708	27831135	70	17.4181	3.28305	15.3103	3	5' UTR (NM_002713, exon 1 of 6)	5' UTR (NM_002713, exon 1 of 6)	140	ENSG00000117751	PPP1R8	ARD-1|ARD1|NIPP-1|NIPP1|PRO2047
chr1	27872435	27873402	81	52.5157	9.22783	50.0111	0	intron (NM_001039477, intron 1 of 3)	intron (NM_001039477, intron 1 of 3)	375	ENSG00000130775	THEMIS2	C1orf38|ICB-1|ICB1
chr1	27959287	27960676	144	135.677	19.0126	132.606	3	promoter-TSS (NM_018053)	promoter-TSS (NM_018053)	9	ENSG00000158156	XKR8	XRG8|hXkr8
chr1	28236185	28236577	40	8.14388	2.67043	6.26853	3	exon (NM_178191, exon 2 of 2)	exon (NM_178191, exon 2 of 2)	257	ENSG00000130770	ATP5IF1	ATPI|ATPIF1|ATPIP|IP
chr1	28259339	28260722	221	138.55	9.75988	135.461	29	intron (NM_031459, intron 1 of 9)	CpG	513	ENSG00000130766	SESN2	HI95|SES2|SEST2
chr1	28369612	28370246	142	62.8642	5.96841	60.2776	25.5	intron (NM_001350158, intron 1 of 14)	CpG	189	ENSG00000204138	PHACTR4	PPP1R124
chr1	28518060	28518700	212	151.75	12.0296	148.582	12	intron (NM_001048195, intron 1 of 10)	CpG	154	ENSG00000180198	RCC1	CHC1|RCC1-I
chr1	28552834	28553589	128	66.5988	7.20954	63.9848	53	intron (NM_017846, intron 1 of 8)	intron (NM_017846, intron 1 of 8)	127	ENSG00000180098	TRNAU1AP	PRO1902|SECP43|TRSPAP1
chr1	28592175	28592903	160	116.107	12.0007	113.16	5	exon (NM_001193532, exon 1 of 2)	exon (NM_001193532, exon 1 of 2)	274	ENSG00000188060	RAB42	-
chr1	28736648	28737764	215	111.517	7.44844	108.599	19	intron (NM_001172828, intron 1 of 3)	CpG	266	ENSG00000198492	YTHDF2	CAHL|DF2|HGRG8|NY-REN-2
chr1	28812005	28812978	113	101.289	16.5883	98.4367	0	exon (NM_000911, exon 1 of 3)	exon (NM_000911, exon 1 of 3)	322	ENSG00000116329	OPRD1	DOP|DOR|DOR1|OPRD
chr1	28886913	28888574	153	111.286	11.9911	108.37	19.5	intron (NM_001376022, intron 1 of 20)	CpG	644	ENSG00000159023	EPB41	4.1R|EL1|HE
chr1	28914239	28915116	281	264.45	20.6008	260.715	15.5	5' UTR (NM_001166006, exon 1 of 15)	5' UTR (NM_001166006, exon 1 of 15)	102	ENSG00000159023	EPB41	4.1R|EL1|HE
chr1	29120891	29125794	276	182.239	10.7256	178.898	64	promoter-TSS (NM_001171868)	promoter-TSS (NM_001171868)	560	ENSG00000253304	TMEM200B	TTMB
chr1	29181316	29182149	307	231.853	13.5407	228.262	99.5	exon (NM_005626, exon 1 of 6)	exon (NM_005626, exon 1 of 6)	167	ENSG00000116350	SRSF4	SFRS4|SRP75
chr1	29230688	29231128	114	58.7921	7.05248	56.2372	165	promoter-TSS (NM_016011)	promoter-TSS (NM_016011)	26	ENSG00000116353	MECR	CGI-63|DYTOABG|ETR1|FASN2B|NRBF1|OPA16
chr1	29236213	29236789	137	77.701	8.13696	75.0078	1	promoter-TSS (NM_005704)	promoter-TSS (NM_005704)	-21	ENSG00000060656	PTPRU	FMI|PCP-2|PTP|PTP-J|PTP-PI|PTP-RO|PTPPSI|PTPRO|PTPU2|R-PTP-PSI|R-PTP-U|hPTP-J
chr1	30723313	30723899	46	22.0081	5.68357	19.8218	0	promoter-TSS (NM_002379)	promoter-TSS (NM_002379)	-21	ENSG00000162510	MATN1	CMP|CRTM
chr1	30907640	30908476	178	144.686	14.7855	141.559	5	intron (NM_014654, intron 1 of 4)	CpG	700	ENSG00000162512	SDC3	SDCN|SYND3
chr1	30908808	30909497	106	66.7828	9.19263	64.1675	1	promoter-TSS (NM_014654)	promoter-TSS (NM_014654)	-395	ENSG00000162512	SDC3	SDCN|SYND3
chr1	31065328	31066139	171	104.193	9.18169	101.323	57	promoter-TSS (NM_001020658)	promoter-TSS (NM_001020658)	-17	ENSG00000134644	PUM1	HSPUM|NEDMSF|PUMH|PUMH1|PUML1|SCA47
chr1	31239104	31240061	163	144.077	17.1074	140.955	3.5	5' UTR (NM_024522, exon 1 of 7)	5' UTR (NM_024522, exon 1 of 7)	304	ENSG00000084628	NKAIN1	FAM77C
chr1	31296664	31297251	79	35.8296	5.80945	33.4734	135	promoter-TSS (NM_001282574)	promoter-TSS (NM_001282574)	-24	ENSG00000121766	ZCCHC17	HSPC251|PS1D|pNO40
chr1	31372881	31373503	55	16.5056	3.71032	14.4148	7.5	promoter-TSS (NM_001320996)	promoter-TSS (NM_001320996)	96	ENSG00000121769	FABP3	FABP11|H-FABP|M-FABP|MDGI|O-FABP
chr1	31413008	31414595	186	144.46	13.6881	141.335	52	promoter-TSS (NM_001199039)	promoter-TSS (NM_001199039)	-11	ENSG00000168528	SERINC2	FKSG84|PRO0899|TDE2|TDE2L
chr1	31575356	31576002	61	17.4818	3.61594	15.3701	5	promoter-TSS (NM_022164)	promoter-TSS (NM_022164)	-806	ENSG00000142910	TINAGL1	ARG1|LCN7|LIECG3|TINAGRP
chr1	31576317	31576622	61	17.4818	3.61594	15.3701	15	promoter-TSS (NM_022164)	promoter-TSS (NM_022164)	-15	ENSG00000142910	TINAGL1	ARG1|LCN7|LIECG3|TINAGRP
chr1	31617409	31618501	180	159.274	17.3597	156.062	0	intron (NM_001525, intron 1 of 8)	CpG	266	ENSG00000121764	HCRTR1	ORXR1|OX1R|OXR1
chr1	31644511	31645135	86	36.1884	5.39713	33.8291	76.5	promoter-TSS (NR_033686)	promoter-TSS (NR_033686)	53	ENSG00000162517	PEF1	ABP32|PEF1A
chr1	31703809	31704429	105	65.0856	8.96816	62.4834	0	promoter-TSS (NM_001856)	promoter-TSS (NM_001856)	-102	ENSG00000084636	COL16A1	447AA|FP1572
chr1	31762258	31764643	129	84.5175	9.96953	81.7767	8.5	intron (NM_001294336, intron 1 of 31)	CpG	889	ENSG00000121753	ADGRB2	BAI2
chr1	31937620	31938787	188	153.68	15.026	150.501	95.5	promoter-TSS (NM_001369860)	promoter-TSS (NM_001369860)	164	ENSG00000184007	PTP4A2	HH13|HH7-2|HU-PP-1|OV-1|PRL-2|PRL2|PTP4A|PTPCAAX2|ptp-IV1a|ptp-IV1b
chr1	32013416	32014828	254	220.437	17.3237	216.901	36.5	exon (NM_001271878, exon 1 of 8)	exon (NM_001271878, exon 1 of 8)	254	ENSG00000121774	KHDRBS1	Sam68|p62|p68
chr1	32072628	32073495	189	128.128	10.9031	125.104	31	intron (NM_018056, intron 1 of 8)	CpG	123	ENSG00000121775	TMEM39B	-
chr1	32108165	32108515	56	13.34	3.10464	11.3164	0.5	intron (NM_012316, intron 1 of 13)	intron (NM_012316, intron 1 of 13)	284	ENSG00000025800	KPNA6	IPOA7
chr1	32179576	32180611	249	177.925	12.1362	174.607	35.5	promoter-TSS (NM_001376857)	promoter-TSS (NM_001376857)	29	ENSG00000084652	TXLNA	IL-14|IL14|TXLN
chr1	32200741	32201469	102	57.5623	7.8428	55.0169	10.5	intron (NM_001301011, intron 1 of 4)	intron (NM_001301011, intron 1 of 4)	510	ENSG00000160050	CCDC28B	-
chr1	32205054	32206187	115	58.8794	6.99371	56.3238	24	promoter-TSS (NM_001160042)	promoter-TSS (NM_001160042)	-50	ENSG00000160051	IQCC	-
chr1	32221912	32222334	79	28.4904	4.56631	26.216	93	intron (NM_003757, intron 1 of 11)	CpG-816	230	ENSG00000160055	TMEM234	AASL548|C1orf91|PRO1105|RP4-622L5|dJ622L5.7
chr1	32251674	32252032	46	20.625	5.294	18.4612	0	intron (NM_005356, intron 1 of 12)	intron (NM_005356, intron 1 of 12)	588	ENSG00000182866	LCK	IMD22|LSK|YT16|p56lck|pp58lck
chr1	32291870	32292381	175	89.8723	7.26088	87.0954	30.5	promoter-TSS (NM_004964)	promoter-TSS (NM_004964)	43	ENSG00000116478	HDAC1	GON-10|HD1|KDAC1|RPD3|RPD3L1
chr1	32334833	32336807	285	255.87	18.7177	252.17	75.5	intron (NR_052852, intron 1 of 1)	CpG	413	ENSG00000175130	MARCKSL1	F52|MACMARCKS|MLP|MLP1|MRP
chr1	32361328	32362605	218	205.956	20.2336	202.49	32	promoter-TSS (NM_052841)	promoter-TSS (NM_052841)	276	ENSG00000225828	FAM229A	-
chr1	32394227	32394711	56	15.518	3.48347	13.4464	22	promoter-TSS (NM_001143888)	promoter-TSS (NM_001143888)	-28	ENSG00000160058	BSDC1	-
chr1	32464879	32465515	119	87.4132	11.8268	84.6528	0	intron (NM_001145720, intron 1 of 3)	CpG	125	ENSG00000273274	ZBTB8B	ZNF916B
chr1	32650929	32651748	182	104.451	8.46195	101.579	42.5	promoter-TSS (NR_158775)	promoter-TSS (NR_158775)	-19	ENSG00000162521	RBBP4	NURF55|RBAP48|lin-53
chr1	32702317	32703392	141	48.6723	4.58666	46.1989	119	promoter-TSS (NM_001161708)	promoter-TSS (NM_001161708)	-85	ENSG00000162520	SYNC	SYNC1|SYNCOILIN
chr1	32741401	32741803	156	129.164	15.0578	126.134	10.5	promoter-TSS (NM_020888)	promoter-TSS (NM_020888)	-228	ENSG00000162522	NHSL3	KIAA1522
chr1	32741934	32742503	156	129.164	15.0578	126.134	3.5	intron (NM_020888, intron 1 of 6)	CpG	389	ENSG00000162522	NHSL3	KIAA1522
chr1	32753675	32754344	100	69.1798	10.4958	66.5472	0	promoter-TSS (NM_001369553)	promoter-TSS (NM_001369553)	11	ENSG00000162522	NHSL3	KIAA1522
chr1	32765554	32765974	49	16.6206	4.06329	14.528	0	5' UTR (NM_001198973, exon 1 of 5)	5' UTR (NM_001198973, exon 1 of 5)	137	ENSG00000162522	NHSL3	KIAA1522
chr1	32817229	32818311	183	90.3585	6.92438	87.5784	131	5' UTR (NM_003680, exon 1 of 13)	intron (NM_022753, intron 1 of 6)	117	ENSG00000116497	S100PBP	S100PBPR
chr1	32870020	32870760	45	22.1803	5.85231	19.9918	0	intron (NM_153756, intron 1 of 5)	intron (NM_153756, intron 1 of 5)	522	ENSG00000160097	FNDC5	FRCP2|irisin
chr1	32870953	32871318	45	22.1803	5.85231	19.9918	0	promoter-TSS (NM_001171940)	promoter-TSS (NM_001171940)	-224	ENSG00000160097	FNDC5	FRCP2|irisin
chr1	32872202	32872802	59	25.7428	5.35446	23.5035	0	promoter-TSS (NM_001171941)	promoter-TSS (NM_001171941)	-18	ENSG00000160097	FNDC5	FRCP2|irisin
chr1	32885882	32887019	175	163.722	19.2986	160.484	0	promoter-TSS (NM_002143)	promoter-TSS (NM_002143)	-40	ENSG00000121905	HPCA	BDR2|DYT2
chr1	32900743	32902125	88	57.5632	9.46827	55.0177	12	promoter-TSS (NM_001329725)	promoter-TSS (NM_001329725)	-45	ENSG00000121900	TMEM54	BCLP|CAC-1|CAC1
chr1	32963834	32964416	202	163.274	14.825	160.038	17.5	exon (NM_153341, exon 1 of 9)	exon (NM_153341, exon 1 of 9)	684	ENSG00000116514	RNF19B	IBRDC3|NKLAM
chr1	32964525	32965014	202	163.274	14.825	160.038	131	promoter-TSS (NM_153341)	promoter-TSS (NM_153341)	39	ENSG00000116514	RNF19B	IBRDC3|NKLAM
chr1	33080957	33081704	85	37.2024	5.62839	34.833	15.5	promoter-TSS (NM_001350402)	promoter-TSS (NM_001350402)	178	ENSG00000142920	AZIN2	ADC|AZI2|AZIB1|ODC-p|ODC1L|ODCp
chr1	33180605	33182219	215	173.813	14.917	170.518	20.5	exon (NM_018207, exon 1 of 5)	exon (NM_018207, exon 1 of 5)	631	ENSG00000116525	TRIM62	DEAR1
chr1	33255439	33256173	135	101.982	12.5928	99.1255	16	promoter-TSS (NM_152493)	promoter-TSS (NM_152493)	-686	ENSG00000160094	ZNF362	RN|lin-29
chr1	33349250	33349722	223	208.628	19.8821	205.15	40.5	promoter-TSS (NR_125978)	promoter-TSS (NR_125978)	413	ENSG00000134686	PHC2	EDR2|HPH2|PH2
chr1	33430358	33431305	201	153.496	13.3837	150.317	2.5	intron (NM_001385119, intron 1 of 15)	CpG	263	ENSG00000134686	PHC2	EDR2|HPH2|PH2
chr1	33472420	33472760	67	21.8097	4.07682	19.6259	0.5	promoter-TSS (NM_001377378)	promoter-TSS (NM_001377378)	-55	ENSG00000121903	ZSCAN20	KOX29|ZFP-31|ZNF31|ZNF360
chr1	34163182	34165399	78	58.6149	11.459	56.0612	0	intron (NM_052896, intron 1 of 69)	CpG	939	ENSG00000121904	CSMD2	dJ1007G16.1|dJ1007G16.2|dJ947L8.1
chr1	34166233	34167155	37	17.7449	5.44943	15.6293	0	promoter-TSS (NM_032884)	promoter-TSS (NM_032884)	-299	ENSG00000142698	C1orf94	-
chr1	34176704	34177463	86	68.6633	12.8773	66.034	0	5' UTR (NM_001134734, exon 1 of 7)	5' UTR (NM_001134734, exon 1 of 7)	177	ENSG00000142698	C1orf94	-
chr1	34755077	34755807	43	15.849	4.29696	13.7687	11	intron (NM_005268, intron 1 of 1)	intron (NM_005268, intron 1 of 1)	395	ENSG00000189280	GJB5	CX31.1
chr1	34781203	34782323	176	133.335	13.0342	130.278	75.5	promoter-TSS (NM_001005752)	promoter-TSS (NM_001005752)	-505	ENSG00000188910	GJB3	CX31|DFNA2|DFNA2B|EKV|EKVP1
chr1	34792700	34793410	112	98.9742	16.1352	96.1372	2	promoter-TSS (NM_002060)	promoter-TSS (NM_002060)	56	ENSG00000187513	GJA4	CX37
chr1	34859532	34859861	70	18.8793	3.49417	16.7446	120.5	promoter-TSS (NM_001320261)	promoter-TSS (NM_001320261)	52	ENSG00000163866	SMIM12	C1orf212
chr1	34928987	34930666	118	108.77	17.6138	105.869	0.5	promoter-TSS (NM_001080418)	promoter-TSS (NM_001080418)	-177	ENSG00000116544	DLGAP3	DAP3|SAPAP3|SPAPA3
chr1	34984895	34985456	126	57.3611	6.10981	54.817	48.5	TTS (NM_007167)	TTS (NM_007167)	171	ENSG00000243749	TMEM35B	ZMYM6NB
chr1	35191951	35193116	330	300.68	19.5169	296.806	420	exon (NM_005066, exon 1 of 10)	exon (NM_005066, exon 1 of 10)	611	ENSG00000116560	SFPQ	POMP100|PPP1R140|PSF
chr1	35268615	35269345	290	212.477	12.7934	208.979	18	5' UTR (NM_001350138, exon 1 of 31)	5' UTR (NM_001350138, exon 1 of 31)	271	ENSG00000146463	ZMYM4	CDIR|MYM|ZNF198L3|ZNF262
chr1	35556939	35557878	171	69.9526	5.52599	67.3141	101	promoter-TSS (NM_001014839)	promoter-TSS (NM_001014839)	-6	ENSG00000142687	KIAA0319L	AAVR|AAVRL
chr1	35573094	35574645	128	83.4838	9.89284	80.7501	2.5	intron (NM_178548, intron 1 of 6)	CpG	556	ENSG00000116819	TFAP2E	AP-2epsilon|AP2E
chr1	35718459	35719188	195	114.6	8.79537	111.662	187	promoter-TSS (NM_152374)	promoter-TSS (NM_152374)	60	ENSG00000142686	C1orf216	-
chr1	35769279	35770195	186	113.371	9.24542	110.442	796.5	intron (NM_022111, intron 1 of 24)	CpG	241	ENSG00000092853	CLSPN	-
chr1	35807204	35807529	173	162.729	19.478	159.497	1	promoter-TSS (NR_146062)	promoter-TSS (NR_146062)	-269	ENSG00000134698	AGO4	EIF2C4
chr1	35807882	35808836	173	162.729	19.478	159.497	15.5	5' UTR (NM_017629, exon 1 of 18)	5' UTR (NM_017629, exon 1 of 18)	343	ENSG00000134698	AGO4	EIF2C4
chr1	35882838	35884146	203	163.267	14.6977	160.031	9	intron (NM_001317122, intron 1 of 18)	intron (NM_001317122, intron 1 of 18)	283	ENSG00000092847	AGO1	EIF2C|EIF2C1|GERP95|NEDLBAS|Q99|hAgo1
chr1	35930649	35931645	282	239.026	16.6867	235.402	177	promoter-TSS (NM_024852)	promoter-TSS (NM_024852)	42	ENSG00000126070	AGO3	EIF2C3
chr1	36083749	36084832	98	71.584	11.3964	68.9341	1	intron (NM_014466, intron 1 of 9)	CpG	197	ENSG00000092850	TEKT2	TEKTB1|TEKTIN-T|h-tektin-t
chr1	36087417	36089361	218	151.378	11.4622	148.212	19.5	promoter-TSS (NM_017825)	promoter-TSS (NM_017825)	-503	ENSG00000116863	ADPRS	ADPRHL2|ARH3|CONDSIAS
chr1	36124574	36125848	136	118.302	16.1814	115.34	0	promoter-TSS (NM_005202)	promoter-TSS (NM_005202)	11	ENSG00000171812	COL8A2	FECD|FECD1|PPCD|PPCD2
chr1	36149167	36149722	164	96.668	8.72111	93.8463	95	promoter-TSS (NM_001270894)	promoter-TSS (NM_001270894)	41	ENSG00000054116	TRAPPC3	BET3
chr1	36155149	36157767	275	248.792	18.9534	245.123	29	promoter-TSS (NM_001270895)	promoter-TSS (NM_001270895)	298	ENSG00000116871	MAP7D1	PARCC1|RPRC1
chr1	36224106	36224918	140	57.8687	5.51943	55.3211	20	promoter-TSS (NM_001321473)	promoter-TSS (NM_001321473)	69	ENSG00000054118	THRAP3	BCLAF2|TRAP150
chr1	36306034	36307535	275	229.003	16.0968	225.425	39.5	promoter-TSS (NM_024676)	promoter-TSS (NM_024676)	-322	ENSG00000214193	SH3D21	C1orf113
chr1	36385186	36386256	245	212.503	17.2488	209.006	59.5	intron (NM_032017, intron 1 of 11)	CpG	203	ENSG00000196182	STK40	SHIK|SgK495
chr1	36397684	36398005	69	16.6844	3.20911	14.588	354	promoter-TSS (NM_032881)	promoter-TSS (NM_032881)	63	ENSG00000181817	LSM10	MST074|MSTP074
chr1	36450201	36450767	107	42.0823	5.12669	39.6661	31	promoter-TSS (NM_206837)	promoter-TSS (NM_206837)	1	ENSG00000116885	OSCP1	C1orf102|NOR1
chr1	36464169	36464508	68	16.9321	3.27539	14.8316	75	promoter-TSS (NM_031280)	promoter-TSS (NM_031280)	45	ENSG00000116898	MRPS15	DC37|MPR-S15|RPMS15|S15mt|uS15m
chr1	37034310	37035316	139	137.193	20.7221	134.113	0	promoter-TSS (NM_000831)	promoter-TSS (NM_000831)	-298	ENSG00000163873	GRIK3	EAA5|GLR7|GLUR7|GluK3|GluR7a
chr1	37474231	37475088	286	235.429	15.7927	231.821	25.5	promoter-TSS (NR_038842)	promoter-TSS (NR_038842)	80	ENSG00000163874	ZC3H12A	MCPIP|MCPIP-1|MCPIP1|Reg1|dJ423B22.1
chr1	37513994	37514906	333	298.155	18.8409	294.291	50	intron (NR_073091, intron 1 of 7)	CpG	316	ENSG00000163875	MEAF6	C1orf149|CENP-28|EAF6|NY-SAR-91
chr1	37595758	37596095	63	21.582	4.24037	19.4032	254.5	promoter-TSS (NM_001323623)	promoter-TSS (NM_001323623)	10	ENSG00000134697	GNL2	HUMAUANTIG|NGP1|Ngp-1|Nog2|Nug2
chr1	37633819	37635195	148	149.805	22.0542	146.648	0.5	intron (NM_001242908, intron 1 of 6)	CpG	385	ENSG00000169218	RSPO1	CRISTIN3|RSPO
chr1	37691464	37692880	142	80.0262	8.09152	77.3165	45.5	promoter-TSS (NM_001256875)	promoter-TSS (NM_001256875)	70	ENSG00000116922	AIRIM	C1orf109
chr1	37764381	37765835	47	23.503	6.00012	21.2937	0	promoter-TSS (NM_001099439)	promoter-TSS (NM_001099439)	12	ENSG00000183317	EPHA10	DFNA88
chr1	37793417	37795003	219	179.548	15.3349	176.221	54.5	exon (NM_001031740, exon 1 of 4)	exon (NM_001031740, exon 1 of 4)	108	ENSG00000185090	MANEAL	-
chr1	37807598	37809031	308	308.145	23.6968	304.246	162.5	promoter-TSS (NM_024640)	promoter-TSS (NM_024640)	-107	ENSG00000196449	YRDC	DRIP3|GAMOS10|IRIP|SUA5
chr1	37859514	37860256	103	51.5642	6.72595	49.0665	80	promoter-TSS (NM_005955)	promoter-TSS (NM_005955)	-293	ENSG00000188786	MTF1	MTF-1|ZRF
chr1	37931415	37932139	122	75.0343	9.02141	72.3598	53	promoter-TSS (NR_158631)	promoter-TSS (NR_158631)	14	ENSG00000204084	INPP5B	5PTase
chr1	38005044	38006080	126	77.0028	8.96911	74.3147	1059	promoter-TSS (NM_004468)	promoter-TSS (NM_004468)	-48	ENSG00000183386	FHL3	SLIM2
chr1	38859125	38860025	164	97.5203	8.83181	94.6928	51.5	exon (NM_001271851, exon 1 of 7)	exon (NM_001271851, exon 1 of 7)	197	ENSG00000116954	RRAGC	GTR2|LNGODS|LNGOS|RAGC|TIB929
chr1	38872838	38873540	185	144.784	13.8671	141.657	63.5	promoter-TSS (NR_135048)	promoter-TSS (NR_135048)	159	ENSG00000214114	MYCBP	AMY-1
chr1	38990849	38992021	329	274.747	16.3911	270.97	7	exon (NM_024595, exon 1 of 5)	exon (NM_024595, exon 1 of 5)	159	ENSG00000174574	AKIRIN1	C1orf108|STRF2
chr1	39408357	39409616	379	379.262	24.1326	375.167	67	promoter-TSS (NM_015038)	promoter-TSS (NM_015038)	-86	ENSG00000127603	MACF1	ABP620|ACF7|KIAA0754|LIS9|Lnc-PMIF|MACF|OFC4
chr1	39490483	39491996	235	253.822	27.2733	250.131	2.5	promoter-TSS (NM_181809)	promoter-TSS (NM_181809)	-396	ENSG00000183682	BMP8A	OP-2|Op2
chr1	39514463	39515702	148	134.686	17.8473	131.621	0	non-coding (NR_132962, exon 1 of 1)	non-coding (NR_132962, exon 1 of 1)	217	ENSG00000237624	OXCT2P1	OXCT2P
chr1	39575665	39577061	106	49.0882	6.14014	46.6117	439.5	5' UTR (NM_001135653, exon 1 of 16)	5' UTR (NM_001135653, exon 1 of 16)	427	ENSG00000090621	PABPC4	APP-1|APP1|PABP4|iPABP
chr1	39639295	39640314	125	118.079	18.6499	115.119	0	promoter-TSS (NM_014571)	promoter-TSS (NM_014571)	-162	ENSG00000163909	HEYL	HESR3|HEY3|HRT3|bHLHb33
chr1	39671285	39672711	130	104.959	14.0516	102.083	0	promoter-TSS (NM_032526)	promoter-TSS (NM_032526)	40	ENSG00000116981	NT5C1A	CN-I|CN-IA|CN1|CN1A|CNI
chr1	39690776	39692681	106	61.6402	8.20569	59.0637	0.5	promoter-TSS (NM_001282397)	promoter-TSS (NM_001282397)	-244	ENSG00000116983	HPCAL4	HLP4
chr1	39738679	39739005	63	15.7164	3.25431	13.6415	5.5	promoter-TSS (NM_006112)	promoter-TSS (NM_006112)	-3	ENSG00000084072	PPIE	CYP-33|CYP33|CypE
chr1	39770005	39771670	121	110.089	17.2645	107.18	1	exon (NM_022120, exon 1 of 1)	exon (NM_022120, exon 1 of 1)	510	ENSG00000198754	OXCT2	FKSG25|SCOTT
chr1	39787593	39789979	341	358.79	26.8031	354.747	48	promoter-TSS (NR_135805)	promoter-TSS (NR_135805)	79	ENSG00000116985	BMP8B	BMP8|OP2
chr1	39900759	39902489	160	111.456	11.2224	108.538	11.5	5' UTR (NM_001033081, exon 1 of 2)	5' UTR (NM_001033081, exon 1 of 2)	293	ENSG00000116990	MYCL	L-Myc|LMYC|MYCL1|bHLHe38
chr1	39954808	39955724	149	120.069	14.2588	117.097	1.5	non-coding (NR_109896, exon 1 of 12)	non-coding (NR_109896, exon 1 of 12)	121	ENSG00000168389	MFSD2A	HsMFSD2A|MCPH15|MFSD2|NEDMISBA|NLS1|SLC59A1
chr1	40039833	40041028	171	99.7732	8.62318	96.9308	221.5	promoter-TSS (NM_006367)	promoter-TSS (NM_006367)	191	ENSG00000131236	CAP1	CAP|CAP1-PEN
chr1	40161296	40161960	101	45.9145	5.98136	43.465	24	exon (NM_012421, exon 1 of 8)	exon (NM_012421, exon 1 of 8)	241	ENSG00000117000	RLF	ZN-15L|ZNF292L
chr1	40257957	40258267	67	11.9888	2.6141	9.99895	33	promoter-TSS (NM_005857)	promoter-TSS (NM_005857)	-124	ENSG00000084073	ZMPSTE24	FACE-1|FACE1|HGPS|PRO1|RSDM1|STE24|Ste24p
chr1	40315367	40317721	179	169.991	19.9499	166.717	0.5	intron (NM_001852, intron 1 of 31)	intron (NM_001852, intron 1 of 31)	742	ENSG00000049089	COL9A2	DJ39G22.4|EDM2|MED|STL5
chr1	40373524	40374384	165	110.732	10.6046	107.82	3.5	promoter-TSS (NM_001198978)	promoter-TSS (NM_001198978)	227	ENSG00000084070	SMAP2	SMAP1L
chr1	40449955	40450330	195	61.5386	4.28831	58.9627	46	promoter-TSS (NM_023070)	promoter-TSS (NM_023070)	79	ENSG00000187801	ZFP69B	ZKSCAN23B|ZNF643|ZSCAN54B
chr1	40477129	40477633	163	83.3042	7.18054	80.5717	7	promoter-TSS (NM_198494)	promoter-TSS (NM_198494)	91	ENSG00000187815	ZFP69	ZFP69A|ZKSCAN23A|ZNF642|ZSCAN54A
chr1	40665217	40666031	256	228.903	18.3926	225.326	2.5	promoter-TSS (NM_014747)	promoter-TSS (NM_014747)	58	ENSG00000117016	RIMS3	NIM3|RIM 3|RIM3
chr1	40691652	40692312	194	113.985	8.78925	111.051	144.5	promoter-TSS (NM_001142590)	promoter-TSS (NM_001142590)	-26	ENSG00000066136	NFYC	CBF-C|CBFC|H1TF2A|HAP5|HSM|NF-YC
chr1	40783319	40783969	226	198.442	17.5338	195.015	1	promoter-TSS (NM_004700)	promoter-TSS (NM_004700)	-143	ENSG00000117013	KCNQ4	DFNA2|DFNA2A|KV7.4
chr1	40861101	40862599	253	180.729	12.143	177.395	1435.5	exon (NM_133467, exon 1 of 1)	exon (NM_133467, exon 1 of 1)	513	ENSG00000179862	CITED4	-
chr1	40979003	40980518	254	188.188	12.9314	184.814	64	promoter-TSS (NM_001905)	promoter-TSS (NM_001905)	65	ENSG00000171793	CTPS1	CTPS|GATD5|GATD5A|IMD24
chr1	41241329	41242665	406	286.835	12.2249	283.012	57	intron (NM_012236, intron 1 of 14)	CpG	309	ENSG00000010803	SCMH1	Scml3
chr1	41361014	41362933	282	282.481	23.5576	278.674	2.5	exon (NM_001291281, exon 1 of 3)	exon (NM_001291281, exon 1 of 3)	540	ENSG00000204060	FOXO6	-
chr1	41484187	41485016	60	20.896	4.27979	18.7261	21	promoter-TSS (NM_001956)	promoter-TSS (NM_001956)	81	ENSG00000127129	EDN2	ET-2|ET2|PPET2
chr1	41917900	41918352	89	62.3514	10.5142	59.7691	4	intron (NR_038260, intron 1 of 2)	CpG	796	ENSG00000127124	HIVEP3	KBP-1|KBP1|KRC|SHN3|Schnurri-3|ZAS3|ZNF40C
chr1	42035270	42036422	174	127.367	12.2781	124.349	8.5	promoter-TSS (NR_038261)	promoter-TSS (NR_038261)	88	ENSG00000127124	HIVEP3	KBP-1|KBP1|KRC|SHN3|Schnurri-3|ZAS3|ZNF40C
chr1	42153315	42153701	27	9.48432	3.74973	7.56359	0	promoter-TSS (NM_007102)	promoter-TSS (NM_007102)	98	ENSG00000044012	GUCA2B	GCAP-II|UGN
chr1	42334479	42335519	300	235.507	14.5016	231.899	55	promoter-TSS (NM_001198851)	promoter-TSS (NM_001198851)	-44	ENSG00000198815	FOXJ3	-
chr1	42380319	42381229	182	199.466	27.0867	196.034	0.5	promoter-TSS (NM_173642)	promoter-TSS (NM_173642)	-18	ENSG00000177181	RIMKLA	FAM80A|NAAGS|NAAGS-II|NAAGS2
chr1	42456336	42456909	120	55.5409	6.20478	53.0117	74.5	promoter-TSS (NM_024664)	promoter-TSS (NM_024664)	80	ENSG00000127125	PPCS	CMD2C
chr1	42658364	42658722	41	9.08829	2.83534	7.18247	7	intron (NM_006347, intron 1 of 9)	CpG	120	ENSG00000171960	PPIH	CYP-20|CYPH|SnuCyp-20|USA-CYP
chr1	42682356	42683358	233	150.415	10.2454	147.255	19.5	promoter-TSS (NR_132737)	promoter-TSS (NR_132737)	-279	ENSG00000065978	YBX1	BP-8|CBF-A|CSDA2|CSDB|DBPB|EFI-A|MDR-NF1|NSEP-1|NSEP1|YB-1|YB1
chr1	42739762	42740572	46	25.4021	6.71897	23.1666	0	promoter-TSS (NM_001185117)	promoter-TSS (NM_001185117)	69	ENSG00000164007	CLDN19	HOMG5
chr1	42766334	42767653	194	151.546	13.8854	148.379	127.5	promoter-TSS (NM_001243246)	promoter-TSS (NM_001243246)	34	ENSG00000117385	P3H1	GROS1|LEPRE1|OI8
chr1	42784710	42785847	117	106.502	17.1771	103.616	0	promoter-TSS (NR_133055)	promoter-TSS (NR_133055)	247	ENSG00000274386	TMEM269	-
chr1	42816844	42817506	201	159.688	14.3605	156.473	24	promoter-TSS (NM_001017922)	promoter-TSS (NM_001017922)	53	ENSG00000164010	ERMAP	BTN5|PRO2801|RD|SC
chr1	42846592	42846973	54	14.6596	3.41198	12.6056	0	intron (NM_015911, intron 1 of 1)	CpG	170	ENSG00000164011	ZNF691	Zfp691
chr1	42957764	42959108	192	139.707	12.2654	136.611	99	promoter-TSS (NR_033967)	promoter-TSS (NR_033967)	432	ENSG00000117394	SLC2A1	CSE|DYT17|DYT18|DYT9|EIG12|GLUT|GLUT-1|GLUT1|GLUT1DS|HTLVR|PED|SDCHCN
chr1	43147712	43148205	75	48.8727	9.17892	46.3977	0	promoter-TSS (NM_001101376)	promoter-TSS (NM_001101376)	55	ENSG00000186973	CFAP144	FAM183A
chr1	43172179	43172614	67	21.6742	4.05414	19.492	48.5	promoter-TSS (NR_106791)	promoter-TSS (NR_106791)	67	ENSG00000243710	CFAP57	VWS2|WDR65
chr1	43285493	43285834	28	8.86562	3.46344	6.96569	0	promoter-TSS (NM_001164829)	promoter-TSS (NM_001164829)	-83	ENSG00000253313	C1orf210	TEMP
chr1	43358466	43359458	127	53.5674	5.60432	51.0542	327	promoter-TSS (NM_001255)	promoter-TSS (NM_001255)	-19	ENSG00000117399	CDC20	CDC20A|OOMD14|OZEMA14|bA276H19.3|p55CDC
chr1	43366202	43368442	172	116.791	10.8439	113.84	275	intron (NR_046117, intron 1 of 7)	CpG	416	ENSG00000066322	ELOVL1	CGI-88|IKSHD|Ssc1
chr1	43389522	43390143	100	47.5689	6.30213	45.1047	64.5	promoter-TSS (NM_015284)	promoter-TSS (NM_015284)	-33	ENSG00000159479	MED8	ARC32
chr1	43453366	43454060	271	198.086	12.6868	194.661	58	exon (NM_031207, exon 1 of 8)	exon (NM_031207, exon 1 of 8)	218	ENSG00000178922	HYI	HT036
chr1	43530809	43532230	185	164.972	17.681	161.726	8	intron (NM_001329139, intron 1 of 32)	CpG	637	ENSG00000142949	PTPRF	BNAH2|LAR
chr1	43650006	43650558	66	19.102	3.67757	16.9614	9.5	intron (NM_014663, intron 1 of 21)	CpG	133	ENSG00000066135	KDM4A	JHDM3A|JMJD2|JMJD2A|TDRD14A
chr1	43707030	43708083	259	213.619	15.7321	210.116	183.5	promoter-TSS (NR_033827)	promoter-TSS (NR_033827)	21	ENSG00000126091	ST3GAL3	DEE15|EIEE15|MRT12|SIAT6|ST3GALII|ST3Gal III|ST3GalIII|ST3N
chr1	43933395	43934512	129	78.8603	8.99476	76.1589	27	intron (NM_001136215, intron 1 of 3)	intron (NM_001136215, intron 1 of 3)	153	ENSG00000117407	ARTN	ART|ENOVIN|EVN|NBN
chr1	43946381	43947739	268	191.803	12.2275	188.41	88.5	5' UTR (NM_014652, exon 1 of 20)	5' UTR (NM_014652, exon 1 of 20)	110	ENSG00000117408	IPO13	IMP13|KAP13|LGL2|RANBP13
chr1	43974548	43975610	257	209.52	15.3825	206.038	122.5	exon (NM_001294333, exon 1 of 7)	exon (NM_001294333, exon 1 of 7)	119	ENSG00000117410	ATP6V0B	ATP6F|HATPL|VMA16
chr1	43978803	43979155	237	187.882	14.5125	184.51	24.5	promoter-TSS (NM_030587)	promoter-TSS (NM_030587)	-223	ENSG00000117411	B4GALT2	B4Gal-T2|B4Gal-T3|beta4Gal-T2
chr1	43979391	43979992	237	187.882	14.5125	184.51	27.5	promoter-TSS (NM_001005417)	promoter-TSS (NM_001005417)	-244	ENSG00000117411	B4GALT2	B4Gal-T2|B4Gal-T3|beta4Gal-T2
chr1	43990683	43992360	171	111.298	10.1417	108.382	129.5	promoter-TSS (NM_001349127)	promoter-TSS (NM_001349127)	-74	ENSG00000159214	CCDC24	-
chr1	44016536	44017674	63	39.1513	8.32737	36.7627	13.5	promoter-TSS (NM_006934)	promoter-TSS (NM_006934)	58	ENSG00000196517	SLC6A9	GCENSG|GLYT1
chr1	44030046	44031929	294	181.312	9.67445	177.976	63	intron (NM_001328630, intron 1 of 10)	CpG	135	ENSG00000196517	SLC6A9	GCENSG|GLYT1
chr1	44118532	44119209	77	48.2966	8.73151	45.826	0	promoter-TSS (NM_173484)	promoter-TSS (NM_173484)	50	ENSG00000171872	KLF17	ZLF393|ZNF393|Zfp393
chr1	44354809	44355372	169	118.517	11.4045	115.555	50	5' UTR (NM_024066, exon 1 of 9)	5' UTR (NM_024066, exon 1 of 9)	166	ENSG00000117419	ERI3	PINT1|PRNPIP
chr1	44405359	44408302	162	120.357	12.5003	117.383	7.5	promoter-TSS (NM_001376488)	promoter-TSS (NM_001376488)	39	ENSG00000187147	RNF220	C1orf164|HLD23
chr1	44631676	44632577	206	133.211	10.1872	130.155	202.5	5' UTR (NM_001376489, exon 1 of 11)	5' UTR (NM_001376489, exon 1 of 11)	159	ENSG00000187147	RNF220	C1orf164|HLD23
chr1	44674042	44674711	97	47.8859	6.5698	45.4194	36	promoter-TSS (NM_001145636)	promoter-TSS (NM_001145636)	104	ENSG00000126106	TMEM53	CTDI|NET4
chr1	44799799	44801004	224	161.167	12.1858	157.943	51	promoter-TSS (NM_004073)	promoter-TSS (NM_004073)	25	ENSG00000173846	PLK3	CNK|FNK|PLK-3|PRK
chr1	44808196	44808797	50	10.25	2.76211	8.30632	1.5	promoter-TSS (NM_001136537)	promoter-TSS (NM_001136537)	15	ENSG00000222009	BTBD19	-
chr1	44842667	44843760	141	122.906	16.331	119.915	11	promoter-TSS (NM_003738)	promoter-TSS (NM_003738)	39	ENSG00000117425	PTCH2	PTC2
chr1	44986452	44986820	60	13.2269	2.96123	11.2055	73	promoter-TSS (NM_001261418)	promoter-TSS (NM_001261418)	-41	ENSG00000070785	EIF2B3	EIF-2B|EIF2Bgamma|VWM3
chr1	45010401	45011359	211	166.768	14.2906	163.512	57	intron (NM_024602, intron 1 of 20)	CpG	444	ENSG00000126107	HECTD3	-
chr1	45205691	45206789	135	96.5395	11.4997	93.7186	66.5	exon (NM_020883, exon 1 of 14)	exon (NM_020883, exon 1 of 14)	365	ENSG00000162415	ZSWIM5	-
chr1	45326742	45327924	194	125.563	10.1565	122.556	58.5	exon (NM_032756, exon 1 of 1)	exon (NM_032756, exon 1 of 1)	438	ENSG00000186603	HPDL	4-HPPD-L|GLOXD1|NEDSWMA|SPG83
chr1	45339686	45340362	126	59.6245	6.39705	57.0628	115.5	promoter-TSS (NM_001293195)	promoter-TSS (NM_001293195)	-54	ENSG00000132781	MUTYH	MYH
chr1	45490514	45491251	102	45.6411	5.87912	43.1936	24	5' UTR (NM_001320800, exon 1 of 10)	5' UTR (NM_001320800, exon 1 of 10)	280	ENSG00000070759	TESK2	-
chr1	45521493	45522041	114	38.3341	4.40994	35.9537	297	5' UTR (NM_181696, exon 1 of 6)	5' UTR (NM_181696, exon 1 of 6)	117	ENSG00000117450	PRDX1	MSP23|NKEF-A|NKEFA|PAG|PAGA|PAGB|PRX1|PRXI|TDPX2
chr1	45584150	45584847	197	116.553	8.88708	113.603	11	intron (NM_001195193, intron 1 of 12)	CpG	458	ENSG00000132780	NASP	FLB7527|HMDRA1|PRO1999
chr1	45686129	45687211	84	30.3536	4.60351	28.0571	218.5	promoter-TSS (NM_021639)	promoter-TSS (NM_021639)	-137	ENSG00000159592	GPBP1L1	SP192
chr1	45750380	45750881	152	76.5735	7.01421	73.8882	96.5	promoter-TSS (NM_005897)	promoter-TSS (NM_005897)	22	ENSG00000197429	IPP	KLHL27
chr1	45803416	45804207	283	234.96	16.0395	231.354	5.5	5' UTR (NM_015112, exon 1 of 29)	5' UTR (NM_015112, exon 1 of 29)	199	ENSG00000086015	MAST2	MAST205|MTSSK
chr1	46132373	46133423	152	85.0658	8.06	82.3214	512.5	promoter-TSS (NR_125987)	promoter-TSS (NR_125987)	-103	ENSG00000117461	PIK3R3	p55|p55-GAMMA|p55PIK
chr1	46202723	46203560	68	41.5986	8.26217	39.1875	0	promoter-TSS (NM_001013615)	promoter-TSS (NM_001013615)	-192	ENSG00000171357	LURAP1	C1orf190|LRAP35a|LRP35A
chr1	46247070	46247934	106	53.6336	6.83552	51.1199	76	promoter-TSS (NM_003579)	promoter-TSS (NM_003579)	-186	ENSG00000085999	RAD54L	HR54|RAD54A|hHR54|hRAD54
chr1	46394016	46394633	126	88.5376	11.0887	85.7695	0	promoter-TSS (NM_001441)	promoter-TSS (NM_001441)	8	ENSG00000117480	FAAH	FAAH-1|FAAH1|PSAB
chr1	46488848	46491497	137	101.136	12.1379	98.2848	0.5	intron (NM_172225, intron 1 of 5)	CpG	337	ENSG00000197587	DMBX1	Atx|MBX|OTX3|PAXB
chr1	46550302	46550634	35	15.2311	4.86016	13.1641	0	intron (NM_001322255, intron 1 of 3)	intron (NM_001322255, intron 1 of 3)	747	ENSG00000162456	KNCN	Kino|L5
chr1	46603945	46604459	94	46.343	6.53683	43.8891	283	promoter-TSS (NM_001377337)	promoter-TSS (NM_001377337)	66	ENSG00000079277	MKNK1	MNK1
chr1	46616331	46616958	140	78.9677	8.09122	76.2656	72.5	intron (NM_201403, intron 1 of 3)	CpG	246	ENSG00000142961	MOB3C	MOB1E|MOBKL2C
chr1	46667962	46668566	212	169.27	14.5627	166	28.5	exon (NM_001042546, exon 1 of 7)	exon (NM_001042546, exon 1 of 7)	163	ENSG00000123472	ATPAF1	ATP11|ATP11p
chr1	46718677	46719385	271	218.454	15.1226	214.927	44	promoter-TSS (NM_014774)	promoter-TSS (NM_014774)	83	ENSG00000159658	EFCAB14	KIAA0494
chr1	47023558	47024139	86	53.6741	8.81774	51.1601	0	exon (NM_178033, exon 1 of 12)	exon (NM_178033, exon 1 of 12)	180	ENSG00000186377	CYP4X1	CYPIVX1
chr1	47230871	47231515	69	37.9356	7.19271	35.5586	0	intron (NM_001290404, intron 1 of 5)	CpG-1082	522	ENSG00000162367	TAL1	SCL|TCL5|bHLHa17|tal-1
chr1	47231851	47232537	57	31.8725	7.1171	29.5582	0.5	promoter-TSS (NM_001290405)	promoter-TSS (NM_001290405)	31	ENSG00000162367	TAL1	SCL|TCL5|bHLHa17|tal-1
chr1	47314065	47314370	66	23.7523	4.46676	21.5401	69	promoter-TSS (NM_001048166)	promoter-TSS (NM_001048166)	-71	ENSG00000123473	STIL	MCPH7|SIL
chr1	47333837	47334731	205	144.054	11.6343	140.931	91	intron (NM_001136140, intron 1 of 4)	CpG	494	ENSG00000162368	CMPK1	CK|CMK|CMPK|UMK|UMP-CMPK|UMPK
chr1	47416074	47416410	86	68.6633	12.8773	66.034	0	promoter-TSS (NM_012186)	promoter-TSS (NM_012186)	-43	ENSG00000186790	FOXE3	AAT11|ASGD2|CATC3|CTRCT34|FKHL12|FREAC8
chr1	47416542	47417652	86	68.6633	12.8773	66.034	5.5	exon (NM_012186, exon 1 of 1)	exon (NM_012186, exon 1 of 1)	812	ENSG00000186790	FOXE3	AAT11|ASGD2|CATC3|CTRCT34|FKHL12|FREAC8
chr1	47437131	47438416	301	219.859	12.7536	216.326	45.5	promoter-TSS (NR_126355)	promoter-TSS (NR_126355)	-270	ENSG00000186564	FOXD2	FKHL17|FREAC-9|FREAC9
chr1	47996307	47997900	157	148.039	19.3001	144.893	13.5	5' UTR (NM_001194986, exon 1 of 7)	5' UTR (NM_001194986, exon 1 of 7)	281	ENSG00000269113	TRABD2B	TIKI2
chr1	48471707	48472415	162	113.174	11.2883	110.246	21	5' UTR (NM_019073, exon 1 of 13)	5' UTR (NM_019073, exon 1 of 13)	143	ENSG00000132122	SPATA6	HASH|SRF-1|SRF1
chr1	48776379	48777157	89	72.232	13.3213	69.5772	0.5	exon (NM_024603, exon 1 of 6)	exon (NM_024603, exon 1 of 6)	123	ENSG00000162373	BEND5	C1orf165
chr1	50023608	50024119	65	37.9854	7.71043	35.608	0	promoter-TSS (NM_001323574)	promoter-TSS (NM_001323574)	90	ENSG00000186094	AGBL4	CCP6
chr1	50047967	50048707	103	79.4826	12.5606	76.7771	0	intron (NM_001324208, intron 1 of 6)	CpG	282	ENSG00000162374	ELAVL4	HUD|PNEM
chr1	50422633	50423827	138	82.932	8.8336	80.2025	1.5	5' UTR (NM_032110, exon 1 of 3)	5' UTR (NM_032110, exon 1 of 3)	213	ENSG00000142700	DMRTA2	-
chr1	50959955	50960402	126	64.8354	7.09776	62.2349	39.5	promoter-TSS (NM_007051)	promoter-TSS (NM_007051)	88	ENSG00000185104	FAF1	CGI-03|HFAF1s|UBXD12|UBXN3A|hFAF1
chr1	50968087	50968905	173	89.717	7.34813	86.9411	118	promoter-TSS (NM_001262)	promoter-TSS (NM_001262)	-199	ENSG00000123080	CDKN2C	INK4C|p18|p18-INK4C
chr1	50969017	50969780	173	89.717	7.34813	86.9411	62.5	promoter-TSS (NM_078626)	promoter-TSS (NM_078626)	704	ENSG00000123080	CDKN2C	INK4C|p18|p18-INK4C
chr1	51236172	51236936	236	202.157	16.7783	198.711	102.5	5' UTR (NM_014372, exon 1 of 3)	5' UTR (NM_014372, exon 1 of 3)	281	ENSG00000123091	RNF11	CGI-123|SID1669
chr1	51330543	51330916	57	32.4908	7.29292	30.1707	0	promoter-TSS (NM_001297662)	promoter-TSS (NM_001297662)	-166	ENSG00000085831	TTC39A	C1orf34|DEME-6
chr1	51344589	51345510	123	107.327	16.0205	104.436	6	promoter-TSS (NM_001144832)	promoter-TSS (NM_001144832)	66	ENSG00000085831	TTC39A	C1orf34|DEME-6
chr1	51518493	51519424	193	149.391	13.655	146.237	55.5	intron (NM_001981, intron 1 of 24)	CpG	307	ENSG00000085832	EPS15	AF-1P|AF1P|MLLT5
chr1	51729315	51730126	251	190.108	13.4297	186.724	36.5	promoter-TSS (NM_148905)	promoter-TSS (NM_148905)	-129	ENSG00000117859	OSBPL9	ORP-9|ORP9
chr1	51878519	51878975	62	14.3311	3.07224	12.2829	90.5	promoter-TSS (NM_001101662)	promoter-TSS (NM_001101662)	-20	ENSG00000078618	NRDC	NRD1|hNRD1|hNRD2
chr1	51989304	51990843	254	266.331	25.7685	262.588	1.5	intron (NM_002867, intron 1 of 4)	intron (NM_002867, intron 1 of 4)	626	ENSG00000169213	RAB3B	-
chr1	52033119	52033760	76	29.1459	4.83274	26.8631	266.5	non-coding (NR_046405, exon 3 of 3)	non-coding (NR_046405, exon 3 of 3)	370	ENSG00000198841	KTI12	SBBI81|TOT4
chr1	52056122	52056739	152	93.8942	9.27667	91.0906	39	promoter-TSS (NR_046405)	promoter-TSS (NR_046405)	136	ENSG00000134717	BTF3L4	-
chr1	52141821	52142846	276	231.724	16.3556	228.133	13	5' UTR (NM_007324, exon 1 of 18)	5' UTR (NM_007324, exon 1 of 18)	240	ENSG00000157077	ZFYVE9	MADHIP|NSP|PPP1R173|SARA|SMADIP
chr1	52365638	52366654	323	297.548	19.9337	293.686	62.5	promoter-TSS (NM_001330585)	promoter-TSS (NM_001330585)	59	ENSG00000154222	CC2D1B	Lgd1
chr1	52552628	52553941	226	169.506	13.0964	166.234	58	promoter-TSS (NM_001009881)	promoter-TSS (NM_001009881)	-193	ENSG00000134744	TUT4	PAPD3|TENT3A|ZCCHC11
chr1	52602199	52603051	87	67.4301	12.2907	64.8106	0.5	intron (NM_015696, intron 1 of 2)	CpG	254	ENSG00000116157	GPX7	CL683|GPX6|GPx-7|GSHPx-7|NPGPx
chr1	52632890	52633736	97	79.2437	13.6874	76.5399	0	non-coding (NR_135157, exon 1 of 5)	non-coding (NR_135157, exon 1 of 5)	145	ENSG00000182183	SHISAL2A	FAM159A|PRO7171|WWLS2783
chr1	52698068	52698480	142	61.1983	5.78803	58.6248	61	promoter-TSS (NM_023077)	promoter-TSS (NM_023077)	73	ENSG00000162377	COA7	C1orf163|RESA1|SCAN3|SELRC1
chr1	52726319	52726784	177	115.123	10.16	112.183	5	promoter-TSS (NM_024646)	promoter-TSS (NM_024646)	99	ENSG00000162378	ZYG11B	ZYG11
chr1	52842563	52843593	285	204.906	12.3705	201.446	30.5	intron (NM_001307931, intron 1 of 12)	CpG	318	ENSG00000203995	ZYG11A	ZYG11
chr1	52920959	52921781	179	134.927	12.943	131.861	5.5	intron (NM_001319958, intron 1 of 9)	CpG	370	ENSG00000121310	ECHDC2	-
chr1	52927055	52927970	151	82.5502	7.80304	79.8231	16	intron (NM_001193617, intron 1 of 14)	CpG	237	ENSG00000116171	SCP2	NLTP|NSL-TP|SCOX|SCP-2|SCP-CHI|SCP-X|SCPX
chr1	53061386	53063543	112	100.932	16.7257	98.0817	0	intron (NM_153703, intron 1 of 10)	CpG	252	ENSG00000174348	PODN	PCAN|SLRR5A
chr1	53142048	53142507	27	8.60447	3.45435	6.71131	0	intron (NM_001287595, intron 1 of 10)	intron (NM_001287595, intron 1 of 10)	360	ENSG00000162383	SLC1A7	AAAT|EAAT5
chr1	53196631	53197156	142	79.6103	8.03388	76.9034	16.5	promoter-TSS (NM_001330589)	promoter-TSS (NM_001330589)	70	ENSG00000157184	CPT2	CPT1|CPTASE|IIAE4
chr1	53220217	53220796	206	152.92	12.7675	149.744	73.5	intron (NM_017887, intron 1 of 7)	CpG	127	ENSG00000162384	CZIB	C1orf123
chr1	53238299	53238713	63	19.0427	3.79455	16.9056	168	promoter-TSS (NR_038953)	promoter-TSS (NR_038953)	12	ENSG00000162385	MAGOH	MAGOH1|MAGOHA
chr1	53438460	53439837	152	145.168	19.6978	142.039	0.5	intron (NR_002314, intron 1 of 1)	CpG	871	ENSG00000293253	SLC25A3P1	-
chr1	53737700	53739565	255	210.227	15.6994	206.741	9	intron (NM_001367484, intron 1 of 10)	CpG-1149	531	ENSG00000174332	GLIS1	-
chr1	53838052	53838538	138	57.8953	5.60496	55.3475	109	promoter-TSS (NM_001168551)	promoter-TSS (NM_001168551)	1	ENSG00000058804	NDC1	NET3|TMEM48
chr1	53889568	53889948	87	29.0974	4.29138	26.8151	36	promoter-TSS (NR_036640)	promoter-TSS (NR_036640)	39	ENSG00000058799	YIPF1	DJ167A19.1|FinGER1|YIPFbeta3A|Yip5a
chr1	53945370	53946825	448	460.168	25.9267	455.918	97.5	promoter-TSS (NM_001382254)	promoter-TSS (NM_001382254)	207	ENSG00000081870	IFT25	C1orf41|CFAP232|FAP232|HSPB11|HSPCO34|PP25
chr1	54052974	54053564	89	22.5385	3.39886	20.3432	45.5	promoter-TSS (NR_039942)	promoter-TSS (NR_039942)	-65	ENSG00000116209	TMEM59	C1orf8|DCF1|HSPC001|PRO195|UNQ169
chr1	54200067	54200498	64	20.4332	3.98618	18.272	2	promoter-TSS (NM_001031672)	promoter-TSS (NM_001031672)	116	ENSG00000116221	MRPL37	L2mt|L37mt|MRP-L2|MRP-L37|MRPL2|RPML2|mL37
chr1	54404950	54407329	270	247.235	19.3945	243.573	51	5' UTR (NM_001009955, exon 1 of 17)	5' UTR (NM_001009955, exon 1 of 17)	254	ENSG00000157216	SSBP3	CSDP|SSDP|SSDP1
chr1	54547725	54548606	43	22.1377	6.09513	19.9497	0	promoter-TSS (NM_147161)	promoter-TSS (NM_147161)	-62	ENSG00000162390	ACOT11	BFIT|STARD14|THEA|THEM1
chr1	54715683	54716073	82	28.546	4.4307	26.271	5	promoter-TSS (NM_001291333)	promoter-TSS (NM_001291333)	17	ENSG00000243725	TTC4	CNS1
chr1	54764338	54764819	83	42.4088	6.73091	39.99	33.5	promoter-TSS (NM_152268)	promoter-TSS (NM_152268)	-56	ENSG00000162396	PARS2	DEE75|EIEE75|MT-PRORS|proRS
chr1	54800578	54801408	105	91.6613	15.5976	88.8725	0	exon (NM_001114108, exon 1 of 7)	exon (NM_001114108, exon 1 of 7)	330	ENSG00000006555	TTC22	-
chr1	54805816	54806382	97	77.2532	13.1097	74.5629	0	promoter-TSS (NM_152607)	promoter-TSS (NM_152607)	36	ENSG00000162398	CIMAP2	C1orf177|LEM|LEXM
chr1	54886718	54887619	336	243.275	12.6378	239.631	195.5	promoter-TSS (NM_014762)	promoter-TSS (NM_014762)	26	ENSG00000116133	DHCR24	DCE|Nbla03646|SELADIN1|seladin-1
chr1	54980119	54981392	243	250.082	24.5891	246.407	1	5' UTR (NM_182532, exon 1 of 3)	5' UTR (NM_182532, exon 1 of 3)	128	ENSG00000143001	TMEM61	-
chr1	55039313	55040569	162	89.1226	7.91279	86.3508	20.5	promoter-TSS (NR_110451)	promoter-TSS (NR_110451)	-281	ENSG00000169174	PCSK9	FH3|FHCL3|HCHOLA3|LDLCQ1|NARC-1|NARC1|PC9
chr1	55214478	55216003	254	195.951	13.8892	192.537	73.5	promoter-TSS (NR_038320)	promoter-TSS (NR_038320)	123	ENSG00000162402	USP24	-
chr1	56578447	56579713	142	75.2425	7.44807	72.5665	91	5' UTR (NM_003713, exon 1 of 6)	5' UTR (NM_003713, exon 1 of 6)	483	ENSG00000162407	PLPP3	Dri42|LPP3|PAP2B|PPAP2B|VCIP
chr1	56965188	56965559	36	17.4429	5.47655	15.332	0	intron (NM_001278543, intron 1 of 12)	intron (NM_001278543, intron 1 of 12)	641	ENSG00000021852	C8B	C82
chr1	57422297	57424697	64	43.9684	9.62097	41.5349	0.5	promoter-TSS (NM_001365793)	promoter-TSS (NM_001365793)	-385	ENSG00000173406	DAB1	SCA37
chr1	58249628	58250462	110	98.3491	16.4296	95.516	0.5	intron (NM_001379461, intron 4 of 20)	CpG	458	ENSG00000173406	DAB1	SCA37
chr1	58546283	58546878	165	61.8817	5.02838	59.3027	149	intron (NM_145243, intron 1 of 8)	CpG	145	ENSG00000173406	DAB1	SCA37
chr1	58576161	58577548	185	114.529	9.45783	111.592	46.5	exon (NM_002353, exon 1 of 1)	exon (NM_002353, exon 1 of 1)	397	ENSG00000184292	TACSTD2	EGP-1|EGP1|GA733-1|GA7331|GP50|M1S1|TROP2
chr1	58699957	58700512	66	16.3468	3.2525	14.2585	25.5	promoter-TSS (NM_001085487)	promoter-TSS (NM_001085487)	-173	ENSG00000162601	MYSM1	2A-DUB|2ADUB|BMFS4
chr1	58782387	58783842	133	57.4235	5.77267	54.8791	147.5	5' UTR (NM_002228, exon 1 of 1)	5' UTR (NM_002228, exon 1 of 1)	932	ENSG00000177606	JUN	AP-1|AP1|c-Jun|cJUN|p39
chr1	58784112	58784932	133	57.4235	5.77267	54.8791	61	promoter-TSS (NR_034014)	promoter-TSS (NR_034014)	-475	ENSG00000177606	JUN	AP-1|AP1|c-Jun|cJUN|p39
chr1	59814455	59815455	177	123.587	11.3716	120.591	7.5	promoter-TSS (NM_015888)	promoter-TSS (NM_015888)	6	ENSG00000134709	HOOK1	HK1
chr1	61082504	61083838	195	162.102	15.5589	158.873	31	intron (NM_001145512, intron 2 of 11)	CpG	610	ENSG00000162599	NFIA	BRMUTD|C1DELp32p31|CTF|DEL1P32P31|NF-I/A|NF1-A|NFI-A|NFI-L
chr1	61742187	61743164	284	207.222	12.6857	203.751	28.5	intron (NM_176877, intron 1 of 42)	CpG	196	ENSG00000132849	PATJ	Cipp|INADL|InaD-like|hINADL
chr1	62194639	62195391	106	82.4211	12.7789	79.6949	1	intron (NM_019079, intron 1 of 3)	CpG	166	ENSG00000240563	L1TD1	ECAT11
chr1	62318459	62319468	152	111.587	12.1689	108.669	0.5	intron (NM_001320269, intron 1 of 8)	CpG	470	ENSG00000132854	KANK4	ANKRD38|dJ1078M7.1
chr1	62435960	62437704	170	101.479	8.90644	98.6255	263	promoter-TSS (NM_003368)	promoter-TSS (NM_003368)	-217	ENSG00000162607	USP1	UBP
chr1	62687659	62688632	253	209.634	15.8398	206.151	25	intron (NM_033407, intron 1 of 48)	CpG	222	ENSG00000116641	DOCK7	DEE23|EIEE23|ZIR2
chr1	63367260	63367962	261	210.053	15.0347	206.567	40.5	promoter-TSS (NM_013339)	promoter-TSS (NM_013339)	-16	ENSG00000088035	ALG6	CDG1C
chr1	63593270	63594386	192	116.677	9.2256	113.726	74	promoter-TSS (NM_001172819)	promoter-TSS (NM_001172819)	19	ENSG00000079739	PGM1	CDG1T|GSD14
chr1	63773828	63775228	221	178.268	14.893	174.948	18	intron (NM_001083592, intron 1 of 6)	CpG	511	ENSG00000185483	ROR1	NTRKR1|dJ537F10.1
chr1	64469839	64471571	241	212.537	17.7945	209.039	2.5	5' UTR (NM_020925, exon 1 of 27)	5' UTR (NM_020925, exon 1 of 27)	576	ENSG00000158966	CACHD1	-
chr1	64505386	64506103	154	115.366	12.6087	112.424	0	promoter-TSS (NM_001293274)	promoter-TSS (NM_001293274)	-169	ENSG00000158966	CACHD1	-
chr1	64744543	64745821	139	103.691	12.3732	100.824	17	exon (NM_018211, exon 1 of 12)	exon (NM_018211, exon 1 of 12)	107	ENSG00000162437	RAVER2	-
chr1	64965841	64966743	277	243.276	17.8667	239.632	94	intron (NM_001321853, intron 2 of 26)	CpG	257	ENSG00000162434	JAK1	AIIDE|JAK1A|JAK1B|JTK3
chr1	65066497	65067521	252	169.052	10.9431	165.784	17	intron (NM_001321854, intron 1 of 25)	CpG-1213	737	ENSG00000162434	JAK1	AIIDE|JAK1A|JAK1B|JTK3
chr1	65147359	65149294	229	182.365	14.5914	179.022	42.5	promoter-TSS (NM_001330616)	promoter-TSS (NM_001330616)	124	ENSG00000162433	AK4	AK 4|AK3|AK3L1|AK3L2
chr1	65309210	65310283	145	73.0732	6.99249	70.4128	1.5	exon (NM_001256864, exon 1 of 19)	exon (NM_001256864, exon 1 of 19)	204	ENSG00000116675	DNAJC6	DJC6|PARK19
chr1	65419922	65421029	221	168.975	13.5221	165.706	60	promoter-TSS (NM_001003680)	promoter-TSS (NM_001003680)	-176	ENSG00000116678	LEPR	CD295|LEP-R|LEPRD|OB-R|OBR
chr1	65525278	65526206	150	121.875	14.4824	118.892	0	promoter-TSS (NM_001198687)	promoter-TSS (NM_001198687)	53	ENSG00000116678	LEPR	CD295|LEP-R|LEPRD|OB-R|OBR
chr1	65791717	65792446	76	57.0987	11.3971	54.5565	0	promoter-TSS (NM_002600)	promoter-TSS (NM_002600)	-428	ENSG00000184588	PDE4B	DPDE4|PDEIVB
chr1	65792672	65793597	76	57.0987	11.3971	54.5565	0.5	5' UTR (NM_002600, exon 1 of 17)	5' UTR (NM_002600, exon 1 of 17)	240	ENSG00000184588	PDE4B	DPDE4|PDEIVB
chr1	66532961	66533588	65	39.3126	8.07174	36.9227	0	promoter-TSS (NM_001376539)	promoter-TSS (NM_001376539)	-86	ENSG00000118473	SGIP1	-
chr1	66752273	66752877	73	49.2034	9.59446	46.726	0	5' UTR (NM_152665, exon 1 of 5)	5' UTR (NM_152665, exon 1 of 5)	116	ENSG00000152760	DYNLT5	TCTEX1D1
chr1	66924717	66925506	137	72.7041	7.44085	70.0462	150.5	promoter-TSS (NM_024763)	promoter-TSS (NM_024763)	122	ENSG00000198160	MIER1	ER1|MI-ER1
chr1	66930005	66930719	236	172.184	12.5267	168.898	6	5' UTR (NM_001077701, exon 1 of 13)	5' UTR (NM_001077701, exon 1 of 13)	106	ENSG00000198160	MIER1	ER1|MI-ER1
chr1	67053409	67054484	140	75.6977	7.64106	73.0187	207	exon (NM_015139, exon 1 of 12)	exon (NM_015139, exon 1 of 12)	201	ENSG00000116704	SLC35D1	SHNKND|UGTREL7
chr1	67307535	67308080	114	89.3701	13.1024	86.5969	0	promoter-TSS (NM_001374259)	promoter-TSS (NM_001374259)	-65	ENSG00000081985	IL12RB2	-
chr1	67429774	67430877	113	43.6438	5.0533	41.2141	217	promoter-TSS (NM_001018068)	promoter-TSS (NM_001018068)	76	ENSG00000142864	SERBP1	CGI-55|CHD3IP|HABP4L|PAI-RBP1|PAIRBP1
chr1	67684928	67686588	167	87.655	7.44697	84.8933	25	intron (NM_001199741, intron 1 of 2)	CpG	557	ENSG00000116717	GADD45A	DDIT1|GADD45
chr1	67832706	67833789	262	189.97	12.4844	186.587	89.5	intron (NR_040077, intron 1 of 9)	CpG	219	ENSG00000172380	GNG12	HG3A
chr1	68496909	68497281	116	45.3034	5.1227	42.8585	51	promoter-TSS (NM_017779)	promoter-TSS (NM_017779)	-13	ENSG00000024526	DEPDC1	DEP.8|DEPDC1-V2|DEPDC1A|SDP35
chr1	69567816	69568832	106	74.0464	10.7432	71.3789	0	promoter-TSS (NM_001366840)	promoter-TSS (NM_001366840)	402	ENSG00000033122	LRRC7	DENSIN
chr1	69919393	69920149	62	26.7463	5.32705	24.494	0	non-coding (NR_023916, exon 1 of 1)	non-coding (NR_023916, exon 1 of 1)	449	ENSG00000293134	PIN1P1	PIN1L
chr1	70221302	70221744	106	45.6863	5.65551	43.2384	32	non-coding (NR_146810, exon 1 of 13)	non-coding (NR_146810, exon 1 of 13)	143	ENSG00000116754	SRSF11	NET2|SFRS11|dJ677H15.2|p54
chr1	70354064	70354830	76	20.2588	3.48951	18.1	330	promoter-TSS (NR_168347)	promoter-TSS (NR_168347)	275	ENSG00000118454	ANKRD13C	dJ677H15.3
chr1	71046723	71048120	90	64.9104	11.0189	62.3092	1	non-coding (NR_038420, exon 1 of 3)	non-coding (NR_038420, exon 1 of 3)	394	ENSG00000050628	PTGER3	EP3|EP3-I|EP3-II|EP3-III|EP3-IV|EP3-VI|EP3e|PGE2-R|lnc003875
chr1	72282573	72283051	98	23.0299	3.23677	20.8286	20	promoter-TSS (NM_173808)	promoter-TSS (NM_173808)	-273	ENSG00000172260	NEGR1	DMML2433|IGLON4|KILON|Ntra
chr1	74673377	74673986	47	23.0335	5.86331	20.8321	0	5' UTR (NM_001002912, exon 1 of 15)	5' UTR (NM_001002912, exon 1 of 15)	110	ENSG00000178965	ERICH3	C1orf173
chr1	75135001	75135539	38	15.7617	4.71024	13.6859	0	intron (NM_001256114, intron 1 of 8)	CpG	882	ENSG00000162624	LHX8	LHX7
chr1	75615376	75616808	94	78.2751	14.0614	75.5774	0	promoter-TSS (NM_001320283)	promoter-TSS (NM_001320283)	71	ENSG00000137968	SLC44A5	CTL5
chr1	75724314	75724924	161	87.6159	7.79362	84.8544	50.5	promoter-TSS (NM_000016)	promoter-TSS (NM_000016)	-90	ENSG00000117054	ACADM	ACAD1|MCAD|MCADH
chr1	76074527	76074955	37	18.2645	5.62456	16.1385	0	promoter-TSS (NM_001349111)	promoter-TSS (NM_001349111)	-5	ENSG00000184005	ST6GALNAC3	PRO7177|SIAT7C|ST6GALNACIII|STY
chr1	76867427	76869162	93	67.644	11.2263	65.0222	0	intron (NM_030965, intron 1 of 4)	CpG	815	ENSG00000117069	ST6GALNAC5	SIAT7-E|SIAT7E|ST6GalNAcV
chr1	77281714	77282949	170	150.119	17.169	146.96	1	promoter-TSS (NM_012093)	promoter-TSS (NM_012093)	313	ENSG00000154027	AK5	AK6
chr1	77683003	77683666	206	103.085	7.09243	100.222	54	promoter-TSS (NM_001308237)	promoter-TSS (NM_001308237)	63	ENSG00000036549	ZZZ3	ATAC1
chr1	77759233	77759965	230	140.622	9.42108	137.52	81	intron (NM_201626, intron 1 of 21)	CpG	253	ENSG00000077254	USP33	VDU1
chr1	77779680	77780109	57	15.8288	3.49686	13.7519	1	promoter-TSS (NM_001363584)	promoter-TSS (NM_001363584)	90	ENSG00000180488	MIGA1	FAM73A
chr1	77888296	77889046	129	55.5191	5.73879	52.9901	21.5	promoter-TSS (NM_144573)	promoter-TSS (NM_144573)	47	ENSG00000162614	NEXN	CMH20|NELIN
chr1	78045878	78046643	132	113.791	15.8428	110.859	0	exon (NM_017655, exon 1 of 6)	exon (NM_017655, exon 1 of 6)	295	ENSG00000137960	GIPC2	SEMCAP-2|SEMCAP2
chr1	79006607	79006974	41	20.3592	5.79055	18.1989	0	promoter-TSS (NM_022159)	promoter-TSS (NM_022159)	-61	ENSG00000162618	ADGRL4	ELTD1|ETL|KPG_003
chr1	81800459	81800907	65	33.7132	6.62664	31.3803	0	promoter-TSS (NM_001366006)	promoter-TSS (NM_001366006)	-251	ENSG00000117114	ADGRL2	CIRL2|CL2|LEC1|LPHH1|LPHN2
chr1	81801224	81803266	65	33.7132	6.62664	31.3803	0	promoter-TSS (NM_001366007)	promoter-TSS (NM_001366007)	-208	ENSG00000117114	ADGRL2	CIRL2|CL2|LEC1|LPHH1|LPHN2
chr1	83998686	83999541	177	110.536	9.54956	107.624	20.5	promoter-TSS (NM_001350214)	promoter-TSS (NM_001350214)	18	ENSG00000137941	TTLL7	-
chr1	84077579	84078591	159	100.936	9.70109	98.0865	92	promoter-TSS (NM_001375576)	promoter-TSS (NM_001375576)	6	ENSG00000142875	PRKACB	CAFD2|PKA C-beta|PKACB
chr1	84298415	84299193	101	34.4648	4.42974	32.1237	21.5	intron (NM_001010971, intron 1 of 3)	CpG	266	ENSG00000203943	SAMD13	DJL|HSD-41|HSD-42
chr1	84505656	84506751	225	153.551	11.1672	150.372	141.5	promoter-TSS (NM_001310156)	promoter-TSS (NM_001310156)	-182	ENSG00000122432	SPATA1	SP-2|SPAP1
chr1	84574146	84574599	187	105.705	8.29918	102.824	186.5	promoter-TSS (NM_004388)	promoter-TSS (NM_004388)	67	ENSG00000117151	CTBS	CTB
chr1	84689936	84690866	269	213.07	14.6318	209.57	44	promoter-TSS (NM_014021)	promoter-TSS (NM_014021)	60	ENSG00000117155	SSX2IP	ADIP|hMsd1
chr1	84892709	84893454	151	121.272	14.197	118.292	0.5	5' UTR (NM_012152, exon 1 of 3)	5' UTR (NM_012152, exon 1 of 3)	124	ENSG00000171517	LPAR3	EDG7|Edg-7|GPCR|HOFNH30|LP-A3|LPA3|RP4-678I3
chr1	84996920	84997797	181	128.882	11.7675	125.854	10.5	promoter-TSS (NM_001330647)	promoter-TSS (NM_001330647)	-246	ENSG00000153898	MCOLN2	TRP-ML2|TRPML2
chr1	85047812	85048880	233	150.022	10.2037	146.864	0.5	intron (NM_001253693, intron 1 of 11)	CpG	154	ENSG00000055732	MCOLN3	TRP-ML3|TRPML3
chr1	85200530	85201975	301	131.689	6.1201	128.643	97.5	promoter-TSS (NM_032184)	promoter-TSS (NM_032184)	-237	ENSG00000097096	SYDE2	-
chr1	85259041	85259843	76	26.8993	4.46645	24.6454	139.5	exon (NM_198077, exon 1 of 3)	exon (NM_198077, exon 1 of 3)	220	ENSG00000162642	C1orf52	gm117
chr1	85276224	85276886	126	64.5717	7.06093	61.9728	77	promoter-TSS (NM_003921)	promoter-TSS (NM_003921)	77	ENSG00000142867	BCL10	CARMEN|CIPER|CLAP|IMD37|c-E10|mE10
chr1	85464365	85465487	228	143.007	9.78653	139.891	288.5	exon (NM_012137, exon 1 of 6)	exon (NM_012137, exon 1 of 6)	233	ENSG00000153904	DDAH1	DDAH|DDAH-1|DDAHI|HEL-S-16
chr1	85580609	85581473	188	72.8134	5.23654	70.1547	12	exon (NM_001554, exon 1 of 5)	exon (NM_001554, exon 1 of 5)	280	ENSG00000142871	CCN1	CYR61|GIG1|IGFBP10
chr1	86155335	86156280	40	20.7953	6.06861	18.6268	0	intron (NR_146342, intron 1 of 60)	CpG	663	ENSG00000171502	COL24A1	-
chr1	86156423	86157157	40	20.7953	6.06861	18.6268	0	promoter-TSS (NM_152890)	promoter-TSS (NM_152890)	-18	ENSG00000171502	COL24A1	-
chr1	86395907	86396297	53	10.0505	2.64539	8.11155	16	promoter-TSS (NM_001366784)	promoter-TSS (NM_001366784)	-41	ENSG00000122417	ODF2L	-
chr1	86704415	86705323	260	210.087	15.1425	206.602	14.5	promoter-TSS (NR_135837)	promoter-TSS (NR_135837)	293	ENSG00000097033	SH3GLB1	Bif-1|CGI-61|PPP1R70|dJ612B15.2
chr1	86914379	86915381	144	90.6284	9.48973	87.8467	1.5	promoter-TSS (NM_004261)	promoter-TSS (NM_004261)	245	ENSG00000153936	HS2ST1	NFSRA|dJ604K5.2
chr1	87328114	87329441	197	129.962	10.4758	126.927	57.5	promoter-TSS (NM_006769)	promoter-TSS (NM_006769)	-102	ENSG00000143013	LMO4	-
chr1	87331379	87332083	117	46.76	5.25234	44.303	24	promoter-TSS (NM_001369491)	promoter-TSS (NM_001369491)	-13	ENSG00000143013	LMO4	-
chr1	88684046	88685022	123	60.208	6.6525	57.6423	34.5	5' UTR (NM_006256, exon 1 of 22)	5' UTR (NM_006256, exon 1 of 22)	261	ENSG00000065243	PKN2	PAK2|PRK2|PRKCL2|PRO2042|Pak-2|STK7
chr1	88992421	88993132	209	101.142	6.8036	98.2906	73.5	promoter-TSS (NR_146183)	promoter-TSS (NR_146183)	-29	ENSG00000137944	KYAT3	CCBL2|KAT3|KATIII
chr1	89021581	89022201	97	42.1092	5.65396	39.6927	9.5	intron (NM_001319181, intron 1 of 9)	intron (NM_001319181, intron 1 of 9)	975	ENSG00000117226	GBP3	-
chr1	89273316	89273831	47	19.1875	4.81937	17.0457	0	promoter-TSS (NM_052942)	promoter-TSS (NM_052942)	-714	ENSG00000154451	GBP5	GBP-5
chr1	89408461	89408893	39	19.941	5.92059	17.7863	0	intron (NR_003133, intron 1 of 4)	(CT)n|Simple_repeat|Simple_repeat	998	ENSG00000290525	GBP1P1	LIMIT
chr1	89524355	89525439	217	155.856	12.1203	152.664	30.5	promoter-TSS (NM_001134476)	promoter-TSS (NM_001134476)	68	ENSG00000197147	LRRC8B	TA-LRRP|TALRRP
chr1	89632490	89633919	158	121.558	13.2356	118.576	5	promoter-TSS (NR_033981)	promoter-TSS (NR_033981)	85	ENSG00000171488	LRRC8C	AD158|FAD158
chr1	89820691	89821946	226	197.549	17.3797	194.127	48	promoter-TSS (NM_018103)	promoter-TSS (NM_018103)	287	ENSG00000171492	LRRC8D	HsLRRC8D|LRRC5
chr1	89994852	89995626	219	142.287	10.3063	139.175	17	promoter-TSS (NR_002830)	promoter-TSS (NR_002830)	129	ENSG00000162664	ZNF326	ZAN75|ZIRD|Zfp326|dJ871E2.1
chr1	90716680	90717546	61	37.0711	8.03124	34.7028	0	exon (NM_020063, exon 1 of 3)	exon (NM_020063, exon 1 of 3)	189	ENSG00000143032	BARHL2	-
chr1	91021428	91022249	146	76.8853	7.40445	74.1979	102	promoter-TSS (NM_016620)	promoter-TSS (NM_016620)	196	ENSG00000122482	ZNF644	BM-005|MYP21|NatF|ZEP-2
chr1	91404175	91404910	148	105.225	11.509	102.347	0	intron (NM_001017975, intron 1 of 38)	CpG	192	ENSG00000162669	HFM1	MER3|POF9|SEC63D1|Si-11|Si-11-6|helicase
chr1	91885392	91886663	265	149.726	8.46433	146.57	89	non-coding (NR_036634, exon 1 of 18)	non-coding (NR_036634, exon 1 of 18)	123	ENSG00000069702	TGFBR3	BGCAN|betaglycan
chr1	91949297	91949660	41	15.8825	4.46817	13.8017	0	5' UTR (NM_207189, exon 1 of 19)	5' UTR (NM_207189, exon 1 of 19)	108	ENSG00000137948	BRDT	BRD6|CT9|SPGF21
chr1	92029935	92030604	100	59.1448	8.34268	56.5873	3	exon (NM_173567, exon 1 of 7)	exon (NM_173567, exon 1 of 7)	285	ENSG00000172031	EPHX4	ABHD7|EH4|EPHXRP
chr1	92298666	92299441	151	100.733	10.4186	97.885	138	promoter-TSS (NM_024813)	promoter-TSS (NM_024813)	-5	ENSG00000122484	RPAP2	C1orf82|Rtr1
chr1	92482205	92484392	147	103.669	11.3499	100.801	0.5	intron (NM_001127216, intron 2 of 6)	CpG-1333	655	ENSG00000162676	GFI1	GFI-1|GFI1A|SCN2|ZNF163
chr1	92484568	92484950	147	103.669	11.3499	100.801	0	promoter-TSS (NM_001127215)	promoter-TSS (NM_001127215)	-805	ENSG00000162676	GFI1	GFI-1|GFI1A|SCN2|ZNF163
chr1	92485122	92487083	147	103.669	11.3499	100.801	1.5	promoter-TSS (NM_001127216)	promoter-TSS (NM_001127216)	-3	ENSG00000162676	GFI1	GFI-1|GFI1A|SCN2|ZNF163
chr1	92784472	92785493	251	191.367	13.5878	187.977	119.5	5' UTR (NM_001350198, exon 1 of 20)	5' UTR (NM_001350198, exon 1 of 20)	125	ENSG00000067208	EVI5	EVI-5|NB4S
chr1	92960827	92962161	186	139.952	12.9504	136.855	6.5	promoter-TSS (NM_001252273)	promoter-TSS (NM_001252273)	28	ENSG00000154511	DIPK1A	FAM69A
chr1	93179885	93180919	168	83.7671	6.9721	81.0316	168	promoter-TSS (NM_016040)	promoter-TSS (NM_016040)	11	ENSG00000117500	TMED5	CGI-100|p24g2|p28
chr1	93345634	93346402	141	81.0953	8.31748	78.3782	139	promoter-TSS (NR_034089)	promoter-TSS (NR_034089)	111	ENSG00000117505	DR1	NC2|NC2-BETA|NC2B|NCB2
chr1	93447900	93449256	222	147.446	10.6803	144.303	18	intron (NM_001164473, intron 1 of 16)	CpG	447	ENSG00000137942	FNBP1L	C1orf39|TOCA1
chr1	93680858	93681935	268	204.553	13.6783	201.095	82	promoter-TSS (NM_001261409)	promoter-TSS (NM_001261409)	-27	ENSG00000137936	BCAR3	AND-34|MIG7|NSP2|SH2D3B
chr1	93908861	93909792	181	118.873	10.3333	115.908	103.5	5' UTR (NM_002061, exon 1 of 7)	5' UTR (NM_002061, exon 1 of 7)	103	ENSG00000023909	GCLM	GLCLR
chr1	94237134	94237814	356	266.959	13.4822	263.214	61.5	5' UTR (NM_001328666, exon 1 of 23)	5' UTR (NM_001328666, exon 1 of 23)	110	ENSG00000137962	ARHGAP29	PARG1
chr1	94247325	94247954	293	224.852	13.8944	221.294	29.5	5' UTR (NM_001328665, exon 1 of 22)	5' UTR (NM_001328665, exon 1 of 22)	106	ENSG00000137962	ARHGAP29	PARG1
chr1	94418061	94418930	264	188.289	12.1445	184.915	62.5	exon (NM_002858, exon 1 of 23)	exon (NM_002858, exon 1 of 23)	107	ENSG00000117528	ABCD3	ABC43|CBAS5|PMP70|PXMP1|ZWS2
chr1	94541294	94542260	287	174.341	9.44489	171.043	206	promoter-TSS (NM_001178096)	promoter-TSS (NM_001178096)	-18	ENSG00000117525	F3	CD142|TF|TFA
chr1	94820034	94820766	135	97.0107	11.5911	94.1868	15.5	promoter-TSS (NM_001258340)	promoter-TSS (NM_001258340)	43	ENSG00000143036	SLC44A3	CTL3
chr1	94926184	94927703	240	193.868	15.0378	190.465	6	5' UTR (NM_001839, exon 1 of 7)	5' UTR (NM_001839, exon 1 of 7)	166	ENSG00000117519	CNN3	-
chr1	95117220	95118000	276	236.997	17.0851	233.382	23.5	promoter-TSS (NM_001199691)	promoter-TSS (NM_001199691)	255	ENSG00000152078	TLCD4	TMEM56
chr1	95233769	95234632	258	185.993	12.3493	182.632	78.5	promoter-TSS (NR_125948)	promoter-TSS (NR_125948)	-9	ENSG00000122481	RWDD3	RSUME
chr1	96721497	96722472	128	78.9053	9.09733	76.2036	59.5	promoter-TSS (NR_125356)	promoter-TSS (NR_125356)	201	ENSG00000117569	PTBP2	PTBLP|brPTB|nPTB
chr1	97920694	97921121	109	44.6695	5.36422	42.2306	35.5	exon (NM_000110, exon 1 of 23)	exon (NM_000110, exon 1 of 23)	126	ENSG00000188641	DPYD	DHP|DHPDHASE|DPD|DYPD
chr1	98661332	98662276	186	104.149	8.18756	101.279	27	promoter-TSS (NR_033716)	promoter-TSS (NR_033716)	83	ENSG00000162627	SNX7	-
chr1	99004021	99005353	76	57.0987	11.3971	54.5565	0	5' UTR (NM_001037317, exon 1 of 6)	5' UTR (NM_001037317, exon 1 of 6)	174	ENSG00000117598	PLPPR5	LPPR5|PAP2|PAP2D|PRG5
chr1	99264483	99264817	34	9.23246	3.18574	7.32288	0	exon (NM_001166252, exon 1 of 6)	exon (NM_001166252, exon 1 of 6)	158	ENSG00000117600	PLPPR4	LPPR4|LPR4|PHP1|PRG-1|PRG1
chr1	99849917	99850388	163	97.0419	8.84274	94.2179	62	promoter-TSS (NM_000644)	promoter-TSS (NM_000644)	-208	ENSG00000162688	AGL	GDE
chr1	99969864	99970485	188	92.6406	6.91816	89.8452	43.5	promoter-TSS (NM_001271685)	promoter-TSS (NM_001271685)	179	ENSG00000117620	SLC35A3	AMRS
chr1	100037937	100038839	163	90.3453	7.99757	87.5653	375.5	intron (NM_033055, intron 1 of 11)	CpG	293	ENSG00000156875	MFSD14A	HAIT1|HIAT1
chr1	100266101	100266717	63	19.6739	3.90252	17.5255	54.5	promoter-TSS (NR_110434)	promoter-TSS (NR_110434)	193	ENSG00000137996	RTCA	RPC|RTC1|RTCD1
chr1	100351939	100353074	106	47.1315	5.85779	44.6717	13	promoter-TSS (NM_033313)	promoter-TSS (NM_033313)	1	ENSG00000079335	CDC14A	DFNB105|DFNB32|DFNB35|cdc14|hCDC14
chr1	100895786	100896351	99	41.9966	5.52199	39.581	27.5	promoter-TSS (NM_001261442)	promoter-TSS (NM_001261442)	-21	ENSG00000162695	SLC30A7	ZHS|ZNT7|ZnT-7|ZnTL2
chr1	101236162	101237125	59	22.5446	4.66815	20.3492	3	promoter-TSS (NR_104626)	promoter-TSS (NR_104626)	-105	ENSG00000170989	S1PR1	CD363|CHEDG1|D1S3362|ECGF1|EDG-1|EDG1|S1P1
chr1	103108417	103108950	43	22.0584	6.06989	19.8714	0	promoter-TSS (NM_001854)	promoter-TSS (NM_001854)	-162	ENSG00000060718	COL11A1	CO11A1|COLL6|DFNA37|STL2
chr1	107056554	107057263	89	22.8506	3.43519	20.6514	53	exon (NM_018137, exon 1 of 1)	exon (NM_018137, exon 1 of 1)	235	ENSG00000198890	PRMT6	HRMT1L6
chr1	107141064	107141766	65	39.2776	8.06205	36.8879	0	promoter-TSS (NM_001113228)	promoter-TSS (NM_001113228)	80	ENSG00000162631	NTNG1	Lmnt1|NetG1|NetrinG1
chr1	107965124	107965438	53	32.7684	7.9928	30.4441	0	promoter-TSS (NM_006113)	promoter-TSS (NM_006113)	-101	ENSG00000134215	VAV3	-
chr1	108199799	108200639	189	121.558	10.038	118.576	89	5' UTR (NM_013386, exon 1 of 10)	5' UTR (NM_013386, exon 1 of 10)	124	ENSG00000085491	SLC25A24	APC1|SCAMC-1|SCAMC1
chr1	108559912	108560254	135	101.462	12.485	98.609	3.5	promoter-TSS (NM_001010883)	promoter-TSS (NM_001010883)	-17	ENSG00000162636	EEIG2	FAM102B|SYM-3B
chr1	108661031	108661598	191	94.7152	6.98028	91.9061	85.5	promoter-TSS (NM_001102592)	promoter-TSS (NM_001102592)	211	ENSG00000162639	HENMT1	C1orf59|HEN1
chr1	108692322	108693010	80	24.742	3.96808	22.516	19	exon (NM_018061, exon 1 of 6)	exon (NM_018061, exon 1 of 6)	356	ENSG00000134186	PRPF38B	NET1
chr1	108746573	108747147	107	50.3627	6.26463	47.8758	42	intron (NM_007269, intron 1 of 18)	CpG	186	ENSG00000116266	STXBP3	MUNC18-3|MUNC18C|PSP|UNC-18C
chr1	108876820	108877427	249	171.039	11.3639	167.759	24.5	5' UTR (NM_001321039, exon 1 of 16)	5' UTR (NM_001321039, exon 1 of 16)	139	ENSG00000121957	GPSM2	CMCS|DFNB82|LGN|PINS
chr1	108963116	108963580	151	66.8482	5.99382	64.2325	136.5	intron (NM_001377467, intron 1 of 12)	CpG	136	ENSG00000121940	CLCC1	MCLC|RP32
chr1	109041126	109042405	256	205.853	14.9886	202.388	161	intron (NM_001142550, intron 1 of 14)	CpG	336	ENSG00000085433	WDR47	-
chr1	109090764	109091159	53	11.8042	2.94124	9.81827	42.5	intron (NR_136243, intron 1 of 1)	CpG	198	ENSG00000215717	TMEM167B	AD-020|C1orf119
chr1	109113008	109114315	100	59.727	8.45727	57.1647	0	promoter-TSS (NM_001245025)	promoter-TSS (NM_001245025)	169	ENSG00000179902	CFAP276	C10orf194|C1orf194
chr1	109213773	109214443	93	39.6057	5.51223	37.2133	57.5	non-coding (NR_034072, exon 1 of 2)	non-coding (NR_034072, exon 1 of 2)	190	ENSG00000031698	SARS1	NEDMAS|SARS|SERRS|SERS
chr1	109249215	109250714	142	123.347	16.2421	120.354	1	5' UTR (NM_001408, exon 1 of 34)	5' UTR (NM_001408, exon 1 of 34)	426	ENSG00000143126	CELSR2	ADGRC2|CDHF10|EGFL2|Flamingo1|MEGF3
chr1	109282873	109283496	81	31.5511	4.94383	29.2414	9	promoter-TSS (NM_001350237)	promoter-TSS (NM_001350237)	-17	ENSG00000134222	PSRC1	DDA3|FP3214
chr1	109397225	109398317	120	101	14.9478	98.1492	78.5	exon (NM_002959, exon 1 of 20)	exon (NM_002959, exon 1 of 20)	147	ENSG00000134243	SORT1	Gp95|LDLCQ6|NT3|NTR3
chr1	109426162	109426644	67	23.2846	4.32898	21.0801	165.5	promoter-TSS (NM_002790)	promoter-TSS (NM_002790)	45	ENSG00000143106	PSMA5	PSC5|ZETA
chr1	109466323	109467566	205	179.595	17.2822	176.268	3	intron (NM_001040709, intron 1 of 5)	CpG	399	ENSG00000143028	SYPL2	MG29
chr1	109483368	109484294	99	55.3619	7.7208	52.834	10	promoter-TSS (NM_153340)	promoter-TSS (NM_153340)	-74	ENSG00000162650	ATXN7L2	-
chr1	109493925	109494610	146	87.2839	8.81313	84.5243	2.5	exon (NM_001134400, exon 1 of 3)	exon (NM_001134400, exon 1 of 3)	174	ENSG00000174151	CYB561D1	-
chr1	109508640	109509775	194	189.169	21.2905	185.79	14.5	intron (NM_020703, intron 1 of 1)	intron (NM_020703, intron 1 of 1)	519	ENSG00000181754	AMIGO1	ALI2|AMIGO|AMIGO-1
chr1	109548540	109549019	73	24.5965	4.24645	22.3723	10.5	exon (NM_006496, exon 1 of 9)	exon (NM_006496, exon 1 of 9)	165	ENSG00000065135	GNAI3	87U6|ARCND1|ARCODS|HG1A
chr1	109619702	109620334	81	34.4986	5.43297	32.1573	68	promoter-TSS (NM_001379232)	promoter-TSS (NM_001379232)	181	ENSG00000116337	AMPD2	AMPD|PCH9|SPG63
chr1	109620603	109621439	81	34.4986	5.43297	32.1573	27	promoter-TSS (NM_004037)	promoter-TSS (NM_004037)	107	ENSG00000116337	AMPD2	AMPD|PCH9|SPG63
chr1	109624373	109624686	35	14.1375	4.51271	12.0961	0	intron (NM_001257361, intron 1 of 17)	intron (NM_001257361, intron 1 of 17)	542	ENSG00000116337	AMPD2	AMPD|PCH9|SPG63
chr1	109656013	109656809	73	33.6572	5.86158	31.3247	50.5	non-coding (NR_024538, exon 1 of 7)	non-coding (NR_024538, exon 1 of 7)	312	ENSG00000168765	GSTM4	GSTM4-4|GTM4
chr1	109667963	109668345	63	33.5382	6.80865	31.207	0	promoter-TSS (NM_000848)	promoter-TSS (NM_000848)	97	ENSG00000213366	GSTM2	GST4|GSTM|GSTM2-2|GTHMUS
chr1	109687603	109688191	68	26.119	4.77849	23.8754	15	promoter-TSS (NM_000561)	promoter-TSS (NM_000561)	80	ENSG00000134184	GSTM1	GST1|GSTM1-1|GSTM1a-1a|GSTM1b-1b|GTH4|GTM1|H-B|MU|MU-1
chr1	109712024	109712745	68	40.8496	8.06091	38.4445	0	intron (NM_000851, intron 1 of 7)	intron (NM_000851, intron 1 of 7)	134	ENSG00000134201	GSTM5	GSTM5-5|GTM5
chr1	109739724	109740517	104	49.496	6.33052	47.0154	475	intron (NM_000849, intron 2 of 8)	CpG-1414	917	ENSG00000134202	GSTM3	GST5|GSTB|GSTM3-3|GSTM3TV2|GTM3|hGSTM3-3
chr1	109763606	109763906	37	13.7394	4.21165	11.705	0	intron (NM_139053, intron 1 of 18)	intron (NM_139053, intron 1 of 18)	167	ENSG00000198758	EPS8L3	EPS8R3|HYPT5
chr1	109910335	109911714	107	36.4106	4.43845	34.0496	39.5	exon (NM_000757, exon 1 of 9)	exon (NM_000757, exon 1 of 9)	176	ENSG00000184371	CSF1	CSF-1|MCSF|PG-M-CSF
chr1	109984551	109985346	195	125.669	10.0931	122.661	1.5	5' UTR (NM_006621, exon 1 of 17)	5' UTR (NM_006621, exon 1 of 17)	184	ENSG00000168710	AHCYL1	DCAL|IRBIT|PPP1R78|PRO0233|XPVKONA
chr1	110034611	110035292	190	123.508	10.2086	120.513	17.5	intron (NR_073071, intron 1 of 21)	CpG	328	ENSG00000143093	STRIP1	FAM40A|FAR11A
chr1	110150261	110151609	202	200.684	22.2592	197.245	1.5	intron (NM_001010898, intron 1 of 11)	CpG	441	ENSG00000197106	SLC6A17	MRT48|NTT4
chr1	110209709	110212299	298	280.437	20.7068	276.639	43.5	non-coding (NR_036437, exon 1 of 5)	non-coding (NR_036437, exon 1 of 5)	690	ENSG00000116396	KCNC4	C1orf30|HKSHIIIC|KSHIIIC|KV3.4
chr1	110339411	110340117	62	15.774	3.29735	13.698	10	promoter-TSS (NR_036595)	promoter-TSS (NR_036595)	387	ENSG00000162775	RBM15	OTT|OTT1|SPEN
chr1	110407421	110407864	63	13.0212	2.84873	11.0036	73.5	promoter-TSS (NR_102697)	promoter-TSS (NR_102697)	51	ENSG00000134248	LAMTOR5	HBXIP|XIP
chr1	110606136	110608288	78	59.3691	11.6932	56.8092	0.5	promoter-TSS (NM_004974)	promoter-TSS (NM_004974)	-854	ENSG00000177301	KCNA2	DEE32|EIEE32|HBK5|HK4|HUKIV|KV1.2|MK2|NGK1|RBK2
chr1	110673948	110675566	143	142.768	21.3141	139.654	0	exon (NM_002232, exon 1 of 1)	exon (NM_002232, exon 1 of 1)	183	ENSG00000177272	KCNA3	HGK5|HLK3|HPCN3|HUKIII|KV1.3|MK3|PCN3
chr1	111139788	111140663	108	44.1044	5.33976	41.6698	75.5	promoter-TSS (NM_006090)	promoter-TSS (NM_006090)	3	ENSG00000134255	CEPT1	-
chr1	111203647	111204690	178	165.231	19.0429	161.984	2	intron (NM_001271833, intron 1 of 11)	CpG	369	ENSG00000162777	DENND2D	-
chr1	111448729	111449393	99	44.0994	5.83216	41.6649	147	promoter-TSS (NM_001688)	promoter-TSS (NM_001688)	195	ENSG00000116455	WDR77	HKMT1069|MEP-50|MEP50|Nbla10071|p44|p44/Mep50
chr1	111619507	111620450	293	258.658	18.1336	254.946	16.5	promoter-TSS (NM_001291896)	promoter-TSS (NM_001291896)	-168	ENSG00000116473	RAP1A	C21KG|G-22K|KREV-1|KREV1|RAP1|SMGP21
chr1	111738284	111740708	199	149.861	13.0497	146.704	70.5	promoter-TSS (NR_038951)	promoter-TSS (NR_038951)	-101	ENSG00000197852	INKA2	C1orf183|FAM212B
chr1	111755539	111756356	123	66.2722	7.51835	63.6612	7.5	promoter-TSS (NR_125963)	promoter-TSS (NR_125963)	47	ENSG00000064703	DDX20	DP103|GEMIN3
chr1	111989018	111991149	153	156.914	22.7943	153.715	0	promoter-TSS (NR_145438)	promoter-TSS (NR_145438)	-416	ENSG00000171385	KCND3	BRGDA9|KCND3L|KCND3S|KSHIVB|KV4.3|SCA19|SCA22
chr1	112395923	112396524	89	39.894	5.81028	37.498	33.5	promoter-TSS (NM_018704)	promoter-TSS (NM_018704)	10	ENSG00000143079	CTTNBP2NL	-
chr1	112507583	112509710	208	169.298	15.0579	166.028	0.5	promoter-TSS (NM_024494)	promoter-TSS (NM_024494)	-318	ENSG00000134245	WNT2B	WNT13
chr1	112674532	112675516	280	209.837	13.2801	206.353	35	exon (NM_001321324, exon 2 of 21)	exon (NM_001321324, exon 2 of 21)	286	ENSG00000155363	MOV10	fSAP113|gb110
chr1	112706574	112707612	181	121.132	10.6434	118.152	71	promoter-TSS (NM_001042679)	promoter-TSS (NM_001042679)	34	ENSG00000155366	RHOC	ARH9|ARHC|H9|RHOH9
chr1	112714170	112715809	291	286.386	22.7363	282.564	10.5	exon (NM_005167, exon 1 of 10)	exon (NM_005167, exon 1 of 10)	338	ENSG00000155367	PPM1J	PP2C-zeta|PP2CZ|PP2Czeta|PPP2CZ
chr1	112718815	112719195	119	67.9371	8.10098	65.3135	0	promoter-TSS (NM_001004440)	promoter-TSS (NM_001004440)	100	ENSG00000184599	TAFA3	FAM19A3|TAFA-3
chr1	112955628	112956721	157	81.4776	7.30483	78.7581	135.5	promoter-TSS (NR_103744)	promoter-TSS (NR_103744)	21	ENSG00000155380	SLC16A1	HHF7|MCT|MCT1|MCT1D
chr1	113073094	113073680	63	19.167	3.81566	17.0255	18	promoter-TSS (NR_103777)	promoter-TSS (NR_103777)	189	ENSG00000198799	LRIG2	LIG-2|LIG2|UFS2
chr1	113389942	113391432	213	157.797	12.7586	154.594	77	5' UTR (NM_001142782, exon 1 of 21)	5' UTR (NM_001142782, exon 1 of 21)	172	ENSG00000081026	MAGI3	MAGI-3|dJ730K3.2
chr1	113758889	113759646	167	88.7685	7.57228	85.9991	260.5	promoter-TSS (NM_006608)	promoter-TSS (NM_006608)	-113	ENSG00000116793	PHTF1	PHTF
chr1	113811810	113812619	127	65.4494	7.11653	62.8438	40	promoter-TSS (NR_125965)	promoter-TSS (NR_125965)	261	ENSG00000081019	RSBN1	KDM9|ROSBIN
chr1	113904832	113905414	100	39.7965	5.16019	37.4012	19	promoter-TSS (NM_001319946)	promoter-TSS (NM_001319946)	-95	ENSG00000134262	AP4B1	BETA-4|CPSQ5|SPG47
chr1	113929392	113930268	215	168.972	14.1693	165.703	25	promoter-TSS (NM_001369807)	promoter-TSS (NM_001369807)	-14	ENSG00000163349	HIPK1	Myak|Nbak2
chr1	114152073	114154331	117	107.454	17.4658	104.562	0	promoter-TSS (NM_001366223)	promoter-TSS (NM_001366223)	-280	ENSG00000134207	SYT6	sytVI
chr1	114154434	114155210	117	107.454	17.4658	104.562	0	promoter-TSS (NM_001270805)	promoter-TSS (NM_001270805)	-953	ENSG00000134207	SYT6	sytVI
chr1	114510181	114511571	134	89.8824	10.3793	87.1054	116	exon (NM_015906, exon 1 of 20)	exon (NM_015906, exon 1 of 20)	327	ENSG00000197323	TRIM33	ECTO|PTC7|RFG7|TF1G|TIF1G|TIF1GAMMA|TIFGAMMA
chr1	114669629	114670342	135	70.915	7.33301	68.2702	9.5	promoter-TSS (NM_198459)	promoter-TSS (NM_198459)	63	ENSG00000175984	DENND2C	dJ1156J9.1
chr1	115089001	115090028	139	125.279	17.3535	122.273	0.5	promoter-TSS (NM_001308316)	promoter-TSS (NM_001308316)	-12	ENSG00000134198	TSPAN2	NET3|TSN2|TSPAN-2
chr1	115337419	115338767	105	91.1317	15.4364	88.3463	0	intron (NM_002506, intron 1 of 2)	CpG	156	ENSG00000134259	NGF	Beta-NGF|HSAN5|NGFB
chr1	115641756	115642842	197	140.867	11.9375	137.764	21	promoter-TSS (NM_001172412)	promoter-TSS (NM_001172412)	329	ENSG00000173218	VANGL1	KITENIN|LPP2|STB2|STBM2
chr1	115976211	115976950	169	108.458	9.91467	105.559	38	promoter-TSS (NM_018420)	promoter-TSS (NM_018420)	68	ENSG00000163393	SLC22A15	FLIPT1|PRO34686
chr1	116372544	116374426	265	200.013	13.3985	196.578	13.5	promoter-TSS (NM_001160233)	promoter-TSS (NM_001160233)	241	ENSG00000163399	ATP1A1	CMT2DD|HOMGSMR2
chr1	116570332	116571522	213	150.036	11.7156	146.878	198	promoter-TSS (NM_001779)	promoter-TSS (NM_001779)	99	ENSG00000116815	CD58	LFA-3|LFA3|ag3
chr1	116667003	116668069	221	181.357	15.3743	178.02	33	intron (NM_001007237, intron 1 of 10)	CpG	197	ENSG00000143061	IGSF3	EWI-3|LCDD|V8
chr1	116909608	116910870	174	139.35	14.3584	136.256	26	exon (NM_020440, exon 1 of 9)	exon (NM_020440, exon 1 of 9)	323	ENSG00000134247	PTGFRN	CD315|CD9P-1|EWI-F|FPRP|SMAP-6
chr1	117121437	117122493	190	118.909	9.63258	115.944	37	promoter-TSS (NM_001145635)	promoter-TSS (NM_001145635)	-216	ENSG00000134253	TRIM45	RNF99
chr1	117211608	117211970	32	12.9028	4.41933	10.8875	0	promoter-TSS (NM_001253850)	promoter-TSS (NM_001253850)	-829	ENSG00000134258	VTCN1	B7-H4|B7H4|B7S1|B7X|B7h.5|PRO1291|VCTN1
chr1	117366570	117367647	320	239.5	13.3578	235.874	202	promoter-TSS (NM_006699)	promoter-TSS (NM_006699)	-340	ENSG00000198162	MAN1A2	MAN1B
chr1	117605542	117606736	136	80.593	8.64651	77.8798	2	promoter-TSS (NR_121626)	promoter-TSS (NR_121626)	91	ENSG00000183508	TENT5C	FAM46C
chr1	117929168	117929926	80	33.3497	5.30116	31.0201	64	promoter-TSS (NM_006784)	promoter-TSS (NM_006784)	74	ENSG00000196505	GDAP2	MACROD3|SCAR27
chr1	118987281	118988454	81	55.5689	10.0285	53.0394	6.5	5' UTR (NM_001330677, exon 1 of 8)	5' UTR (NM_001330677, exon 1 of 8)	475	ENSG00000092607	TBX15	TBX14
chr1	119647247	119648623	188	134.717	11.9321	131.652	43.5	5' UTR (NM_001080470, exon 1 of 3)	5' UTR (NM_001080470, exon 1 of 3)	331	ENSG00000143067	ZNF697	-
chr1	119712198	119712926	127	73.8668	8.36668	71.2006	10.5	intron (NM_006623, intron 1 of 11)	CpG	628	ENSG00000092621	PHGDH	3-PGDH|3PGDH|HEL-S-113|NLS|NLS1|PDG|PGAD|PGD|PGDH|PHGDHD|SERA
chr1	120068733	120069971	278	150.291	7.97768	147.131	11.5	exon (NM_024408, exon 1 of 34)	exon (NM_024408, exon 1 of 34)	310	ENSG00000134250	NOTCH2	AGS2|HJCYS|hN2
chr1	120414740	120415607	145	90.2673	9.34326	87.4879	6	non-coding (NR_102404, exon 1 of 24)	non-coding (NR_102404, exon 1 of 24)	147	ENSG00000270231	NBPF8	NBPF8P
chr1	121051415	121051707	39	14.49	4.2554	12.4389	0	intron (NR_135813, intron 1 of 2)	intron (NR_135813, intron 1 of 2)	606	ENSG00000290904	PDE4DIPP4	CH17-118O6.3
chr1	121118120	121118598	79	44.05	7.47213	41.6159	0.5	non-coding (NR_160943, exon 1 of 1)	non-coding (NR_160943, exon 1 of 1)	267		H3P4	HIST2H3DP1|p05
chr1	121184066	121184513	168	84.2785	7.0262	81.5398	0	promoter-TSS (NM_001329984)	promoter-TSS (NM_001329984)	28	ENSG00000188610	FAM72B	p17
chr1	121519161	121519692	235	119.299	7.27598	116.332	23.5	non-coding (NR_003955, exon 1 of 8)	non-coding (NR_003955, exon 1 of 8)	315	ENSG00000291141	EMBP1	-
chr1	143421651	143422596	103	72.5438	10.8383	69.8869	0	intron (NR_027356, intron 1 of 2)	intron (NR_027356, intron 1 of 2)	468	ENSG00000288905	LSP1P5	-
chr1	143422919	143423357	103	72.5438	10.8383	69.8869	0	promoter-TSS (NR_027354)	promoter-TSS (NR_027354)	-546	ENSG00000288905	LSP1P5	-
chr1	143423860	143424968	103	72.5438	10.8383	69.8869	0	intron (NR_027356, intron 1 of 2)	intron (NR_027356, intron 1 of 2)	270	ENSG00000288905	LSP1P5	-
chr1	143905419	143905921	52	23.1732	5.37173	20.9701	0.5	exon (NM_001355409, exon 1 of 2)	exon (NM_001355409, exon 1 of 2)	307	ENSG00000273213	H3-7	H3-2|H3.7|HIST2H3PS2|p06
chr1	143971722	143975003	167	79.0052	6.52864	76.3029	1	intron (NM_001346067, intron 1 of 4)	CpG	156	ENSG00000263513	FAM72C	-
chr1	144247103	144247926	87	55.9608	9.22329	53.4287	0	intron (NR_027356, intron 1 of 2).2	intron (NR_027356, intron 1 of 2).2	690	ENSG00000288905	LSP1P5	-
chr1	144248278	144249062	87	55.9608	9.22329	53.4287	0	promoter-TSS (NR_027354).2	promoter-TSS (NR_027354).2	-465	ENSG00000288905	LSP1P5	-
chr1	144249313	144250517	87	55.9608	9.22329	53.4287	0	intron (NR_027356, intron 1 of 2).2	intron (NR_027356, intron 1 of 2).2	382	ENSG00000288905	LSP1P5	-
chr1	144275448	144276927	145	138.239	19.481	135.153	0	TTS (NR_136328)	TTS (NR_136328)	574		DRD5P2	-
chr1	144461050	144461969	221	151.307	11.2114	148.141	21.5	5' UTR (NM_001170755, exon 1 of 24)	5' UTR (NM_001170755, exon 1 of 24)	159	ENSG00000266338	NBPF15	AB14|AG3|NBPF16
chr1	144689381	144690612	133	121.985	17.815	119.001	0	TTS (NR_136328).2	TTS (NR_136328).2	383		LOC101060524	-
chr1	144715819	144717123	81	58.5589	10.8623	56.0056	0	intron (NR_027356, intron 1 of 2).3	intron (NR_027356, intron 1 of 2).3	392	ENSG00000288905	LSP1P5	-
chr1	144717251	144718612	81	58.5589	10.8623	56.0056	0	promoter-TSS (NR_027354).3	promoter-TSS (NR_027354).3	-239	ENSG00000288905	LSP1P5	-
chr1	144718789	144719275	81	58.5589	10.8623	56.0056	0	intron (NR_027354, intron 1 of 3).3	intron (NR_027354, intron 1 of 3).3	861	ENSG00000288905	LSP1P5	-
chr1	145092975	145096406	149	76.3033	7.15209	73.6198	24	promoter-TSS (NM_001345942)	promoter-TSS (NM_001345942)	-68	ENSG00000215784	FAM72D	GCUD2
chr1	145607876	145608541	113	52.5661	6.20928	50.0611	2.5	promoter-TSS (NR_104217)	promoter-TSS (NR_104217)	221	ENSG00000117262	GPR89A	GPHR|GPR89|GPR89B|SH120|UNQ192
chr1	145823769	145824314	233	140.059	9.19349	136.96	113	promoter-TSS (NM_001303456)	promoter-TSS (NM_001303456)	53	ENSG00000265491	RNF115	BCA2|RABRING7|ZFP364|ZNF364
chr1	145845580	145846160	110	44.4863	5.29255	42.0488	20.5	intron (NM_001012758, intron 1 of 7)	CpG	240	ENSG00000186364	NUDT17	-
chr1	145858405	145859958	266	174.643	10.6067	171.343	55.5	promoter-TSS (NM_006099)	promoter-TSS (NM_006099)	-101	ENSG00000131788	PIAS3	ZMIZ5
chr1	145885772	145886232	94	42.3922	5.88428	39.9736	0.5	promoter-TSS (NM_001280799)	promoter-TSS (NM_001280799)	-136	ENSG00000198483	ANKRD35	-
chr1	145918409	145919049	105	35.8113	4.44144	33.4554	136.5	promoter-TSS (NR_002328)	promoter-TSS (NR_002328)	-12	ENSG00000131779	PEX11B	PEX11-BETA|PEX11beta|PEX14B
chr1	145957582	145958214	205	117.347	8.49853	114.392	86.5	exon (NM_153713, exon 1 of 6)	exon (NM_153713, exon 1 of 6)	119	ENSG00000271601	LIX1L	-
chr1	146228067	146229299	494	364.368	13.2831	360.311	12.5	intron (NM_203458, intron 1 of 4)	CpG	349	ENSG00000264343	NOTCH2NLA	N2N|NOTCH2NL
chr1	146297866	146298270	118	58.6633	6.75639	56.1092	0	promoter-TSS (NM_001355407)	promoter-TSS (NM_001355407)	77	ENSG00000177144	NUDT4B	DIPP-2B|NUDT4P1
chr1	146486685	146487501	61	27.1715	5.50307	24.9128	0.5	intron (NR_103556, intron 1 of 55)	CpG	761		HYDIN2	HYDINP1
chr1	146938291	146939381	194	108.782	8.22667	105.882	5.5	5' UTR (NM_001278141, exon 1 of 37)	5' UTR (NM_001278141, exon 1 of 37)	291	ENSG00000268043	NBPF12	COAS1|KIAA1245
chr1	147172053	147172863	184	44.4832	3.42515	42.0458	52	promoter-TSS (NM_001348451)	promoter-TSS (NM_001348451)	12	ENSG00000131791	PRKAB2	-
chr1	147242522	147243196	307	232.388	13.5965	228.794	77	promoter-TSS (NM_001348452)	promoter-TSS (NM_001348452)	175	ENSG00000131778	CHD1L	ALC1|CHDL
chr1	147540879	147541363	107	33.336	4.09306	31.0066	5.5	promoter-TSS (NM_004326)	promoter-TSS (NM_004326)	-380	ENSG00000116128	BCL9	LGS
chr1	147541741	147542080	53	10.1241	2.65754	8.18329	4	intron (NM_004326, intron 1 of 9)	G-rich|Low_complexity|Low_complexity	410	ENSG00000116128	BCL9	LGS
chr1	147669727	147670686	118	50.9939	5.72494	48.5014	208.5	non-coding (NR_136633, exon 1 of 9)	non-coding (NR_136633, exon 1 of 9)	317	ENSG00000162836	ACP6	ACPL1|LPAP|PACPL1
chr1	147928281	147928970	136	61.9383	6.14914	59.3589	1	intron (NM_016334, intron 1 of 13)	CpG	206	ENSG00000188092	GPR89B	GPHR|GPR89|GPR89C|LINC02804|SH120|UNQ192
chr1	148013473	148014882	71	39.5921	7.35696	37.1999	0	intron (NR_111936, intron 1 of 9)	CpG	778		PDZK1P1	PDZK1P2
chr1	148015136	148015684	71	39.5921	7.35696	37.1999	0	promoter-TSS (NR_111936)	promoter-TSS (NR_111936)	-454		PDZK1P1	PDZK1P2
chr1	148048715	148049386	70	31.1672	5.60538	28.8612	0.5	promoter-TSS (NR_146087)	promoter-TSS (NR_146087)	-251		PDE4DIPP1	PDE4DIP1
chr1	148151307	148152368	222	138.463	9.68672	135.375	99	non-coding (NR_046188, exon 1 of 25)	non-coding (NR_046188, exon 1 of 25)	443	ENSG00000263956	NBPF11	NBPF24
chr1	148678819	148680055	232	164.317	11.8981	161.075	14.5	intron (NM_001364007, intron 1 of 4)	CpG	309	ENSG00000286019	NOTCH2NLB	N2N|NOTCH2NL|NOTCH2NLA
chr1	148748676	148749064	120	64.4093	7.46315	61.8116	0	promoter-TSS (NM_001355407).2	promoter-TSS (NM_001355407).2	96	ENSG00000177144	NUDT4B	DIPP-2B|NUDT4P1
chr1	148808385	148808889	114	95.5635	14.7187	92.7491	0	exon (NM_022359, exon 1 of 7)	exon (NM_022359, exon 1 of 7)	295	ENSG00000178104	PDE4DIP	CMYA2|MMGL
chr1	148844206	148844868	74	25.4034	4.32701	23.1679	0	5' UTR (NM_001377393, exon 1 of 47)	5' UTR (NM_001377393, exon 1 of 47)	109	ENSG00000178104	PDE4DIP	CMYA2|MMGL
chr1	148951898	148952779	233	120.159	7.42402	117.186	9.5	promoter-TSS (NM_001350520)	promoter-TSS (NM_001350520)	-118	ENSG00000178104	PDE4DIP	CMYA2|MMGL
chr1	149390439	149391650	302	242.383	15.1146	238.744	1	intron (NM_001364013, intron 1 of 4)	CpG	407	ENSG00000286219	NOTCH2NLC	ETM6|N2N|NIID|NOTCH2NL|NOTCH2NLA|OPDM3
chr1	149813147	149813633	100	25.6221	3.46056	23.3841	202	exon (NM_001123375, exon 1 of 1)	exon (NM_001123375, exon 1 of 1)	303	ENSG00000183598	H3C13	H3C14|H3C15|HIST2H3D
chr1	149840103	149841129	255	132.253	7.51334	129.203	0	TTS (NR_168447)	TTS (NR_168447)	588	ENSG00000203852	H3C15	H3/n|H3/o|H3C13|H3C14|HIST2H3A
chr1	149841570	149842315	102	18.8254	2.75407	16.6913	0	promoter-TSS (NM_021059).2	promoter-TSS (NM_021059).2	-735	ENSG00000203811	H3C14	H3|H3.2|H3/M|H3C13|H3C15|H3F2|H3FM|H3FN|HIST2H3C
chr1	149850413	149850821	114	21.2341	2.78952	19.0599	0	promoter-TSS (NM_003516).2	promoter-TSS (NM_003516).2	156	ENSG00000261716	H2BC20P	H2B/t|HIST2H2BC|HIST2H2BD|LETN
chr1	149851128	149852239	114	21.2341	2.78952	19.0599	0	promoter-TSS (NM_021059)	promoter-TSS (NM_021059)	622	ENSG00000288825	H2AC18	H2A|H2A.2|H2A/O|H2A/q|H2AC19|H2AFO|H2a-615|HIST2H2AA|HIST2H2AA3
chr1	149852670	149853624	229	106.254	6.48998	103.37	0	TTS (NM_021059)	TTS (NM_021059)	539	ENSG00000203852	H3C15	H3/n|H3/o|H3C13|H3C14|HIST2H3A
chr1	149899774	149900385	166	55.1769	4.46534	52.6502	6	exon (NM_001321026, exon 2 of 2)	exon (NM_001321026, exon 2 of 2)	512	ENSG00000178096	BOLA1	CGI-143
chr1	149917142	149917871	51	19.3507	4.54026	17.2068	0	intron (NM_014849, intron 1 of 12)	intron (NM_014849, intron 1 of 12)	337	ENSG00000159164	SV2A	DEE113|SLC22B1|SV2
chr1	150010154	150010905	209	110.857	7.66067	107.943	180.5	5' UTR (NM_020205, exon 1 of 12)	5' UTR (NM_020205, exon 1 of 12)	196	ENSG00000264522	OTUD7B	CEZANNE|ZA20D1
chr1	150149461	150151015	238	201.678	16.4453	198.234	4	promoter-TSS (NM_001304723)	promoter-TSS (NM_001304723)	322	ENSG00000023902	PLEKHO1	CKIP-1|CKIP1|JBP|OC120
chr1	150234631	150235502	174	94.3161	7.79574	91.5099	94.5	promoter-TSS (NM_001136479)	promoter-TSS (NM_001136479)	-389	ENSG00000143401	ANP32E	LANP-L|LANPL
chr1	150257639	150258250	49	18.5641	4.50594	16.434	0.5	5' UTR (NM_012113, exon 1 of 11)	5' UTR (NM_012113, exon 1 of 11)	171	ENSG00000118298	CA14	CAXiV
chr1	150268560	150269186	117	39.8494	4.47205	37.4538	65.5	non-coding (NR_045033, exon 1 of 6)	non-coding (NR_045033, exon 1 of 6)	143	ENSG00000117362	APH1A	6530402N02Rik|APH-1|APH-1A|CGI-78
chr1	150281806	150282838	46	12.2805	3.29754	10.281	1.5	promoter-TSS (NM_144697)	promoter-TSS (NM_144697)	-232	ENSG00000159208	CIART	C1orf51|CHRONO|GM129
chr1	150321380	150321692	72	9.68938	2.24298	7.76375	126.5	promoter-TSS (NR_146766)	promoter-TSS (NR_146766)	3	ENSG00000117360	PRPF3	HPRP3|HPRP3P|PRP3|Prp3p|RP18|SNRNP90
chr1	150363848	150364165	84	21.7427	3.44044	19.5596	49	promoter-TSS (NM_001297673)	promoter-TSS (NM_001297673)	-104	ENSG00000163125	RPRD2	HSPC099|KIAA0460
chr1	150364476	150364779	84	21.7427	3.44044	19.5596	37.5	5' UTR (NM_001297673, exon 1 of 11)	5' UTR (NM_001297673, exon 1 of 11)	517	ENSG00000163125	RPRD2	HSPC099|KIAA0460
chr1	150548825	150550528	257	201.315	14.2898	197.874	391	intron (NM_001378596, intron 1 of 18)	CpG	269	ENSG00000143382	ADAMTSL4	ADAMTSL-4|ECTOL2|TSRC1
chr1	150578832	150579912	303	199.325	10.7157	195.893	1683.5	exon (NM_182763, exon 1 of 2)	exon (NM_182763, exon 1 of 2)	238	ENSG00000143384	MCL1	BCL2L3|EAT|MCL1-ES|MCL1L|MCL1S|Mcl-1|TM|bcl2-L-3|mcl1/EAT
chr1	150629249	150629638	68	15.34	3.04781	13.2714	64	promoter-TSS (NM_207045)	promoter-TSS (NM_207045)	168	ENSG00000143420	ENSA	ARPP-19e
chr1	150876229	150876881	218	120.622	8.1342	117.646	42	promoter-TSS (NM_001286036)	promoter-TSS (NM_001286036)	44	ENSG00000143437	ARNT	ARNT1|HIF-1-beta|HIF-1beta|HIF1-beta|HIF1B|HIF1BETA|TANGO|bHLHe2
chr1	150973905	150975728	329	290.873	18.3473	287.035	108	promoter-TSS (NM_022075)	promoter-TSS (NM_022075)	18	ENSG00000143418	CERS2	L3|LASS2|SP260|TMSG1
chr1	151008349	151008916	77	15.0536	2.79776	12.9896	10	promoter-TSS (NM_001319998)	promoter-TSS (NM_001319998)	184	ENSG00000143363	PRUNE1	DRES-17|DRES17|H-PRUNE|HTCD37|NMIHBA|PRUNE
chr1	151047634	151048628	179	116.003	10.1126	113.056	184	TTS (NM_001159642)	TTS (NM_001159642)	380	ENSG00000143443	C1orf56	MENT
chr1	151058995	151059897	243	164.181	11.0443	160.939	150	promoter-TSS (NM_006818)	promoter-TSS (NM_006818)	176	ENSG00000197622	CDC42SE1	SCIP1|SPEC1
chr1	151069726	151070077	108	22.2961	2.97387	20.106	34	promoter-TSS (NM_001323907)	promoter-TSS (NM_001323907)	-859	ENSG00000143458	GABPB2	GABPB-2
chr1	151145260	151147240	206	142.872	11.3906	139.756	41.5	intron (NM_001178061, intron 1 of 19)	CpG	381	ENSG00000143434	SEMA6C	SEMAY|Sema-Y|m-SemaY|m-SemaY2
chr1	151198525	151199013	75	14.8184	2.81071	12.7617	1.5	5' UTR (NM_001330689, exon 1 of 15)	5' UTR (NM_001330689, exon 1 of 15)	217	ENSG00000143398	PIP5K1A	-
chr1	151281095	151283625	167	86.6237	7.33238	83.8689	68	promoter-TSS (NR_135595)	promoter-TSS (NR_135595)	61	ENSG00000143373	ZNF687	PDB6
chr1	151327197	151327717	78	25.8909	4.21717	23.6498	142	promoter-TSS (NM_002651)	promoter-TSS (NM_002651)	-41	ENSG00000143393	PI4KB	DFNA87|NPIK|PI4K-BETA|PI4K92|PI4KBETA|PI4KIII|PI4KIIIBETA|PIK4CB
chr1	151399591	151399939	68	15.6844	3.09633	13.61	2	intron (NM_002796, intron 1 of 6)	CpG	192	ENSG00000159377	PSMB4	HN3|HsN3|PRAAS3|PROS-26|PROS26
chr1	151459012	151459479	113	32.9742	3.88115	30.648	93	5' UTR (NM_145796, exon 1 of 17)	5' UTR (NM_145796, exon 1 of 17)	248	ENSG00000143442	POGZ	MRD37|WHSUS|ZNF280E|ZNF635|ZNF635m
chr1	151511070	151511855	301	242.44	15.2119	238.8	0.5	promoter-TSS (NM_020770)	promoter-TSS (NM_020770)	76	ENSG00000143375	CGN	-
chr1	151540223	151540845	120	45.9297	5.02948	43.4799	3.5	intron (NM_001126337, intron 1 of 11)	CpG	225	ENSG00000143367	TUFT1	WHSF
chr1	151611923	151612826	322	212.345	10.7909	208.849	5	exon (NM_001330723, exon 1 of 12)	exon (NM_001330723, exon 1 of 12)	325	ENSG00000143376	SNX27	MRT1|MY014
chr1	151715785	151716420	50	17.1533	4.11741	15.0493	0	5' UTR (NM_001172649, exon 1 of 12)	5' UTR (NM_001172649, exon 1 of 12)	700	ENSG00000159409	CELF3	BRUNOL1|CAGH4|ERDA4|ETR-1|TNRC4
chr1	151716632	151717119	50	17.1533	4.11741	15.0493	0	promoter-TSS (NM_001172649)	promoter-TSS (NM_001172649)	-73	ENSG00000159409	CELF3	BRUNOL1|CAGH4|ERDA4|ETR-1|TNRC4
chr1	151721357	151721742	116	64.8279	7.849	62.2274	0	promoter-TSS (NM_001144956)	promoter-TSS (NM_001144956)	28	ENSG00000178796	RIIAD1	C1orf230|NCRNA00166
chr1	151763027	151763617	158	81.031	7.19689	78.3144	92.5	promoter-TSS (NM_001301371)	promoter-TSS (NM_001301371)	-158	ENSG00000143450	OAZ3	AZ3|OAZ-t|TISP15
chr1	151790199	151790664	129	46.031	4.71025	43.5804	12	promoter-TSS (NR_146293)	promoter-TSS (NR_146293)	68	ENSG00000182134	TDRKH	TDRD2
chr1	151805332	151805626	41	14.7919	4.1778	12.7357	1	promoter-TSS (NM_001004432)	promoter-TSS (NM_001004432)	-60	ENSG00000213171	LINGO4	DAAT9248|LRRN6D|PRO34002
chr1	151825621	151826292	46	17.3005	4.42947	15.1944	6	5' UTR (NM_001001523, exon 1 of 10)	5' UTR (NM_001001523, exon 1 of 10)	139	ENSG00000143365	RORC	IMD42|NR1F3|RORG|RZR-GAMMA|RZRG|TOR
chr1	151830704	151831177	66	10.4972	2.43583	8.54787	17	intron (NM_005060, intron 1 of 10)	intron (NM_005060, intron 1 of 10)	861	ENSG00000143365	RORC	IMD42|NR1F3|RORG|RZR-GAMMA|RZRG|TOR
chr1	151831545	151831860	62	15.5728	3.26545	13.5	28	promoter-TSS (NM_005060)	promoter-TSS (NM_005060)	99	ENSG00000143365	RORC	IMD42|NR1F3|RORG|RZR-GAMMA|RZRG|TOR
chr1	151909312	151909826	287	154.147	7.91806	150.964	231	promoter-TSS (NM_053055)	promoter-TSS (NM_053055)	-58	ENSG00000159445	THEM4	CTMP
chr1	151993263	151994561	412	302.441	13.0739	298.56	204	promoter-TSS (NM_002966)	promoter-TSS (NM_002966)	-53	ENSG00000197747	S100A10	42C|ANX2L|ANX2LG|CAL1L|CLP11|Ca[1]|GP11|P11|p10
chr1	152036352	152037317	91	21.0558	3.18272	18.884	542.5	intron (NM_005620, intron 1 of 2)	intron (NM_005620, intron 1 of 2)	169	ENSG00000163191	S100A11	HEL-S-43|MLN70|S100C
chr1	152080963	152081357	46	21.9044	5.65372	19.7194	0	promoter-TSS (NM_001310142)	promoter-TSS (NM_001310142)	-236	ENSG00000285818	LOC100131107	-
chr1	152623062	152623665	33	10.8287	3.69038	8.86767	0	promoter-TSS (NM_178431)	promoter-TSS (NM_178431)	-261	ENSG00000185962	LCE3A	LEP13
chr1	153535826	153536403	93	20.8916	3.12092	18.7217	370.5	promoter-TSS (NM_014624)	promoter-TSS (NM_014624)	-124	ENSG00000197956	S100A6	2A9|5B10|CABP|CACY|PRA|S10A6
chr1	153548448	153549520	43	9.8394	2.91768	7.91019	4	non-coding (NR_125947, exon 2 of 3)	non-coding (NR_125947, exon 2 of 3)	274	ENSG00000188015	S100A3	S100E
chr1	153565545	153565838	58	8.98317	2.37016	7.0802	34.5	5' UTR (NM_005978, exon 1 of 3)	5' UTR (NM_005978, exon 1 of 3)	152	ENSG00000196754	S100A2	CAN19|S100L
chr1	153612261	153613293	81	32.0768	5.02872	29.7605	171	intron (NR_133645, intron 1 of 2)	intron (NR_133645, intron 1 of 2)	360	ENSG00000188643	S100A16	AAG13|DT1P1A7|S100F
chr1	153616326	153617078	59	18.0839	3.81041	15.9633	4	promoter-TSS (NM_020672)	promoter-TSS (NM_020672)	-377	ENSG00000189334	S100A14	BCMP84|S100A15
chr1	153628249	153629062	48	10.8605	2.93771	8.89869	17.5	promoter-TSS (NM_005979)	promoter-TSS (NM_005979)	222	ENSG00000160678	S100A1	S100|S100-alpha|S100A
chr1	153633848	153634514	143	59.3834	5.55567	56.8234	142	5' UTR (NM_001024210, exon 1 of 5)	5' UTR (NM_001024210, exon 1 of 5)	115	ENSG00000160679	CHTOP	C10orf77|C1orf77|FL-SRAG|FOP|SRAG|SRAG-3|SRAG-5|pp7704
chr1	153658558	153659050	150	65.4237	5.88936	62.8183	34.5	non-coding (NR_052019, exon 1 of 3)	non-coding (NR_052019, exon 1 of 3)	101	ENSG00000143553	SNAPIN	BLOC1S7|BLOS7|BORCS3|SNAPAP
chr1	153678249	153680578	308	231.41	13.4195	227.821	4.5	exon (NM_000906, exon 1 of 22)	exon (NM_000906, exon 1 of 22)	726	ENSG00000169418	NPR1	ANPRA|ANPa|GUC2A|GUCY2A|NPRA
chr1	153727734	153728141	51	21.8781	5.14133	19.6933	0	promoter-TSS (NM_023015).2	promoter-TSS (NM_023015).2	-112	ENSG00000143624	INTS3	C1orf193|C1orf60|INT3|SOSS-A|SOSSA
chr1	153728452	153728869	51	21.8781	5.14133	19.6933	0	exon (NM_023015, exon 1 of 30).2	exon (NM_023015, exon 1 of 30).2	611	ENSG00000143624	INTS3	C1orf193|C1orf60|INT3|SOSS-A|SOSSA
chr1	153774939	153776365	139	111.08	13.926	108.165	0	TTS (NM_023015).2	TTS (NM_023015).2	245	ENSG00000143554	SLC27A3	ACSVL3|FATP3|VLCS-3
chr1	153793780	153794595	41	21.66	6.21662	19.478	0	non-coding (NR_126565, exon 1 of 3)	non-coding (NR_126565, exon 1 of 3)	241	ENSG00000291199	LOC343052	-
chr1	153922191	153923341	359	278.071	14.3012	274.281	54.5	5' UTR (NM_020699, exon 1 of 11)	5' UTR (NM_020699, exon 1 of 11)	206	ENSG00000143614	GATAD2B	GANDS|MRD18|P66beta|p68
chr1	153945729	153947001	427	402.837	21.3791	398.69	125.5	5' UTR (NM_014856, exon 1 of 28)	5' UTR (NM_014856, exon 1 of 28)	353	ENSG00000198837	DENND4B	KIAA0476
chr1	153957873	153958669	226	112.453	7.07621	109.53	393.5	TTS (NM_001271959)	TTS (NM_001271959)	341	ENSG00000160741	CRTC2	TORC-2|TORC2
chr1	153963299	153963816	141	49.9322	4.70232	47.4485	236	promoter-TSS (NM_001271959)	promoter-TSS (NM_001271959)	-21	ENSG00000143570	SLC39A1	ZIP1|ZIRTL
chr1	153967266	153967627	92	26.1341	3.73602	23.8885	138.5	promoter-TSS (NM_130898)	promoter-TSS (NM_130898)	278	ENSG00000143570	SLC39A1	ZIP1|ZIRTL
chr1	153977188	153977815	141	48.9774	4.61448	46.5017	314	5' UTR (NM_006694, exon 1 of 5)	5' UTR (NM_006694, exon 1 of 5)	172	ENSG00000143543	JTB	HJTB|HSPC222|PAR|hJT
chr1	154183094	154183461	75	13.9792	2.7079	11.9407	106	promoter-TSS (NM_001043353)	promoter-TSS (NM_001043353)	-29	ENSG00000143549	TPM3	CAPM1|CFTD|CMYP4A|CMYP4B|HEL-189|HEL-S-82p|NEM1|OK/SW-cl.5|TM-5|TM3|TM30|TM30nm|TM5|TPM3nu|TPMsk3|TRK|hscp30
chr1	154220469	154221678	261	149.43	8.61861	146.276	262	promoter-TSS (NM_001375631)	promoter-TSS (NM_001375631)	119	ENSG00000143569	UBAP2L	NEDLBF|NICE-4|NICE4
chr1	154324714	154326267	195	169.171	16.8669	165.901	0	promoter-TSS (NM_001370596)	promoter-TSS (NM_001370596)	-34	ENSG00000143515	ATP8B2	ATPID
chr1	154328353	154329115	200	139.974	11.5343	136.876	2	promoter-TSS (NM_001367934)	promoter-TSS (NM_001367934)	-64	ENSG00000143515	ATP8B2	ATPID
chr1	154405127	154406208	306	199.719	10.5872	196.286	14.5	exon (NM_001382774, exon 1 of 9)	exon (NM_001382774, exon 1 of 9)	325	ENSG00000160712	IL6R	CD126|HIES5|IL-1Ra|IL-6R|IL-6R-1|IL-6RA|IL6Q|IL6QTL|IL6RA|IL6RQ|gp80
chr1	154501465	154503491	272	263.65	21.8607	259.918	5.5	promoter-TSS (NM_001010846)	promoter-TSS (NM_001010846)	-66	ENSG00000169291	SHE	-
chr1	154558121	154559118	213	99.2592	6.50075	96.4205	56	promoter-TSS (NM_017582)	promoter-TSS (NM_017582)	42	ENSG00000160714	UBE2Q1	GTAP|NICE-5|NICE5|PRO3094|UBE2Q
chr1	154567714	154568437	146	72.4104	6.85649	69.7543	0	exon (NM_000748, exon 1 of 6)	exon (NM_000748, exon 1 of 6)	298	ENSG00000160716	CHRNB2	EFNL3|nAChRB2
chr1	154627272	154627994	158	66.5863	5.68411	63.9725	85.5	intron (NM_001365046, intron 1 of 15)	CpG	338	ENSG00000160710	ADAR	ADAR1|AGS6|DRADA|DSH|DSRAD|G1P1|IFI-4|IFI4|K88DSRBP|P136
chr1	154867637	154868197	49	16.7796	4.09844	14.6815	0	intron (NM_001204087, intron 1 of 8)	intron (NM_001204087, intron 1 of 8)	153	ENSG00000143603	KCNN3	KCa2.3|SK3|SKCA3|ZLS3|hSK3
chr1	154868730	154870630	69	35.4711	6.6141	33.1196	4.5	exon (NM_002249, exon 1 of 8)	exon (NM_002249, exon 1 of 8)	598	ENSG00000143603	KCNN3	KCa2.3|SK3|SKCA3|ZLS3|hSK3
chr1	154936754	154937236	62	7.93788	2.15857	6.06818	67.5	promoter-TSS (NM_001323011)	promoter-TSS (NM_001323011)	-276	ENSG00000163344	PMVK	HUMPMKI|PMK|PMKA|PMKASE|POROK1
chr1	154961383	154962483	369	280.881	13.8753	277.081	809.5	promoter-TSS (NM_138300)	promoter-TSS (NM_138300)	-151	ENSG00000163348	PYGO2	1190004M21Rik
chr1	154970081	154971060	90	36.873	5.26874	34.5064	127	5' UTR (NM_001130040, exon 1 of 12)	5' UTR (NM_001130040, exon 1 of 12)	176	ENSG00000160691	SHC1	SHC|SHCA
chr1	154974272	154974722	67	14.6048	2.97141	12.5518	42.5	promoter-TSS (NM_001202859)	promoter-TSS (NM_001202859)	-121	ENSG00000160691	SHC1	SHC|SHCA
chr1	155002682	155004247	196	108.59	8.09606	105.691	248.5	intron (NM_001377455, intron 2 of 3)	CpG	663	ENSG00000160685	ZBTB7B	CKROX|THPOK|ZBTB15|ZFP-67|ZFP67|ZNF857B|c-KROX|hcKROX|vGAF
chr1	155050560	155052435	376	306.354	15.7597	302.46	332.5	promoter-TSS (NR_040772)	promoter-TSS (NR_040772)	182	ENSG00000143537	ADAM15	MDC15
chr1	155061644	155064271	241	144.44	9.17149	141.315	28.5	promoter-TSS (NM_005227)	promoter-TSS (NM_005227)	-782	ENSG00000243364	EFNA4	EFL4|EPLG4|LERK-4|LERK4
chr1	155127243	155128161	263	132.712	7.25822	129.659	19	promoter-TSS (NM_004428)	promoter-TSS (NM_004428)	-174	ENSG00000169242	EFNA1	B61|ECKLG|EFL1|EPLG1|GMAN|LERK-1|LERK1|TNFAIP4
chr1	155135523	155136576	170	76.4564	6.15184	73.7719	283.5	intron (NM_001287589, intron 1 of 3)	CpG	198	ENSG00000169241	SLC50A1	HsSWEET1|RAG1AP1|SCP|SWEET1|slv
chr1	155140303	155140666	73	13.3696	2.67218	11.3456	100	promoter-TSS (NM_018973)	promoter-TSS (NM_018973)	46	ENSG00000179085	DPM3	CDG1O|MDDGB15|MDDGC15
chr1	155172757	155173286	110	42.6856	5.06706	40.2646	277	promoter-TSS (NM_001282378)	promoter-TSS (NM_001282378)	282	ENSG00000163463	KRTCAP2	KCP2
chr1	155173743	155175013	100	49.6502	6.63735	47.1686	1	promoter-TSS (NM_001256601)	promoter-TSS (NM_001256601)	-216	ENSG00000163462	TRIM46	GENEY|TRIFIC
chr1	155193471	155193888	118	21.3373	2.74368	19.1617	39.5	promoter-TSS (NM_002456)	promoter-TSS (NM_002456)	-765	ENSG00000185499	MUC1	ADMCKD|ADMCKD1|ADTKD2|CA 15-3|CD227|Ca15-3|EMA|H23AG|KL-6|MAM6|MCD|MCKD|MCKD1|MUC-1|MUC-1/SEC|MUC-1/X|MUC1/ZD|PEM|PEMT|PUM
chr1	155207603	155208024	47	7.98564	2.44091	6.11479	11.5	promoter-TSS (NM_002455)	promoter-TSS (NM_002455)	83	ENSG00000169231	THBS3	TSP3
chr1	155208633	155209394	364	256.584	12.1185	252.881	119	exon (NM_002455, exon 1 of 8)	exon (NM_002455, exon 1 of 8)	315	ENSG00000173171	MTX1	MTX|MTXN
chr1	155244640	155245043	76	15.6979	2.8977	13.6232	0	promoter-TSS (NM_001005742).2	promoter-TSS (NM_001005742).2	-215	ENSG00000177628	GBA1	GBA|GCB|GLUC
chr1	155254585	155256075	128	87.1029	10.5606	84.3445	0	TTS (NM_005698)	TTS (NM_005698)	153	ENSG00000160767	ENTREP3	C1orf2|COTE1|FAM189B
chr1	155273102	155273626	185	151.939	15.1305	148.77	0	5' UTR (NM_001294339, exon 1 of 12)	5' UTR (NM_001294339, exon 1 of 12)	140	ENSG00000176444	CLK2	-
chr1	155277199	155278295	157	124.313	13.9087	121.313	0	non-coding (NR_073074, exon 1 of 8).2	non-coding (NR_073074, exon 1 of 8).2	284	ENSG00000143630	HCN3	-
chr1	155320725	155321459	118	46.236	5.14717	43.7828	22.5	TTS (NM_002004)	TTS (NM_002004)	198	ENSG00000160753	RUSC1	NESCA
chr1	155433144	155433489	52	22.0013	5.08322	19.8151	9.5	non-coding (NR_034180, exon 1 of 1)	non-coding (NR_034180, exon 1 of 1)	137	ENSG00000237872	POU5F1P4	OCT3|OCT4|OTF-3|OTF3|Oct-3|Oct-4|Oct4-pg4|POU5F1|POU5FLC1
chr1	155561962	155563409	316	240.825	13.7863	237.192	84	5' UTR (NM_001366177, exon 1 of 28)	5' UTR (NM_001366177, exon 1 of 28)	117	ENSG00000116539	ASH1L	ASH1|ASH1L1|KMT2H|MRD52
chr1	155609930	155610492	247	146.188	9.01619	143.053	89.5	promoter-TSS (NR_146908)	promoter-TSS (NR_146908)	-7	ENSG00000125459	MSTO1	LST005|MMYAT|MST
chr1	155687907	155689303	292	189.989	10.5096	186.606	49.5	promoter-TSS (NM_004632)	promoter-TSS (NM_004632)	51	ENSG00000163374	YY1AP1	GRNG|HCCA1|HCCA2|YY1AP
chr1	155745495	155746102	172	104.477	9.14396	101.604	111	promoter-TSS (NR_024117).2	promoter-TSS (NR_024117).2	31		MSTO2P	MSTO2
chr1	155857033	155857325	65	11.5307	2.59304	9.55058	99.5	promoter-TSS (NM_032292)	promoter-TSS (NM_032292)	35	ENSG00000116580	GON4L	GON-4|GON4|YARP
chr1	155860005	155860648	66	28.2684	5.33131	25.9963	1	promoter-TSS (NM_001282856)	promoter-TSS (NM_001282856)	760	ENSG00000132718	SYT11	SYT12|sytXI
chr1	155911111	155911471	98	32.1944	4.26488	29.8771	320.5	promoter-TSS (NM_006912)	promoter-TSS (NM_006912)	58	ENSG00000143622	RIT1	NS8|RIBB|RIT|ROC1
chr1	155934163	155934481	52	7.344	2.22944	5.49756	242.5	promoter-TSS (NM_014949)	promoter-TSS (NM_014949)	91	ENSG00000132680	KHDC4	BLOM7|KIAA0907|SNORA80EHG
chr1	155941864	155942716	86	37.3485	5.58707	34.978	20.5	exon (NM_181885, exon 1 of 1)	exon (NM_181885, exon 1 of 1)	652	ENSG00000173080	RXFP4	GPCR142|GPR100|RLN3R2|RXFPR4
chr1	155977415	155979054	239	162.5	11.1457	159.269	152	promoter-TSS (NM_001350111)	promoter-TSS (NM_001350111)	-60	ENSG00000116584	ARHGEF2	GEF|GEF-H1|GEFH1|LFP40|Lfc|NEDMHM|P40
chr1	156020464	156020865	54	10.4317	2.68211	8.48392	149	intron (NM_003145, intron 1 of 5)	CpG	286	ENSG00000163479	SSR2	HSD25|TLAP|TRAP-BETA|TRAPB
chr1	156053193	156054397	436	315.333	12.7681	311.41	85.5	promoter-TSS (NM_014017)	promoter-TSS (NM_014017)	3	ENSG00000160803	UBQLN4	A1U|A1Up|C1orf6|CIP75|UBIN
chr1	156054609	156055126	436	315.333	12.7681	311.41	48	promoter-TSS (NM_014017)	promoter-TSS (NM_014017)	86	ENSG00000116586	LAMTOR2	ENDAP|HSPC003|MAPBPIP|MAPKSP1AP|ROBLD3|Ragulator2|p14
chr1	156081827	156083364	187	104.777	8.19785	101.902	13.5	promoter-TSS (NM_001093725)	promoter-TSS (NM_001093725)	23	ENSG00000160789	LMNA	CDCD1|CDDC|CMD1A|CMT2B1|EMD2|FPL|FPLD|FPLD2|HGPS|IDC|LDP1|LFP|LGMD1B|LMN1|LMNC|LMNL1|MADA|PRO1
chr1	156114308	156115600	232	129.318	8.24699	126.287	20	exon (NM_001282626, exon 1 of 12)	exon (NM_001282626, exon 1 of 12)	243	ENSG00000160789	LMNA	CDCD1|CDDC|CMD1A|CMT2B1|EMD2|FPL|FPLD|FPLD2|HGPS|IDC|LDP1|LFP|LGMD1B|LMN1|LMNC|LMNL1|MADA|PRO1
chr1	156149705	156150182	37	9.97025	3.21314	8.03313	0	promoter-TSS (NM_001193300)	promoter-TSS (NM_001193300)	0	ENSG00000196189	SEMA4A	CORD10|RP35|SEMAB|SEMB
chr1	156153508	156153908	40	14.9801	4.30707	12.9205	0	promoter-TSS (NM_001370567)	promoter-TSS (NM_001370567)	123	ENSG00000196189	SEMA4A	CORD10|RP35|SEMAB|SEMB
chr1	156212794	156213288	113	41.1304	4.75803	38.7231	115	promoter-TSS (NM_007221)	promoter-TSS (NM_007221)	53	ENSG00000260238	PMF1-BGLAP	PMF-1|PMF1
chr1	156241718	156243134	69	32.0075	5.8588	29.6919	31.5	TTS (NM_198406)	TTS (NM_198406)	242	ENSG00000242252	BGLAP	BGP|OC|OCN
chr1	156247164	156247656	232	195.547	16.241	192.135	237	intron (NM_001272108, intron 1 of 5)	intron (NM_001272108, intron 1 of 5)	646	ENSG00000160781	PAQR6	PRdelta
chr1	156282333	156282890	237	115.606	6.91607	112.662	247	promoter-TSS (NR_026678)	promoter-TSS (NR_026678)	213	ENSG00000198952	SMG5	EST1B|LPTS-RP1|LPTSRP1|SMG-5
chr1	156368873	156369554	116	73.7128	9.41001	71.0476	0	promoter-TSS (NM_020407)	promoter-TSS (NM_020407)	3	ENSG00000132677	RHBG	SLC42A2
chr1	156490203	156490630	69	18.5275	3.47689	16.3978	9	intron (NM_005920, intron 1 of 11)	intron (NM_005920, intron 1 of 11)	270	ENSG00000116604	MEF2D	-
chr1	156499460	156501484	320	197.116	9.69614	193.696	121.5	intron (NM_005920, intron 1 of 11)	CpG	303	ENSG00000116604	MEF2D	-
chr1	156572320	156572720	146	58.0638	5.30825	55.5149	33.5	promoter-TSS (NM_178229)	promoter-TSS (NM_178229)	45	ENSG00000183856	IQGAP3	-
chr1	156591689	156592286	156	80.7501	7.27695	78.0353	387.5	intron (NM_144772, intron 1 of 5)	CpG	212	ENSG00000163382	NAXE	AIBP|APOA1BP|PEBEL|YJEFN1
chr1	156641682	156642703	185	149.337	14.6603	146.183	33	promoter-TSS (NM_021948)	promoter-TSS (NM_021948)	76	ENSG00000132692	BCAN	BEHAB|CSPG7
chr1	156676220	156677463	283	234.313	15.9554	230.71	8	exon (NM_006617, exon 1 of 4)	exon (NM_006617, exon 1 of 4)	565	ENSG00000132688	NES	Nbla00170
chr1	156704644	156707185	112	57.3644	6.97915	54.8203	72.5	promoter-TSS (NM_001199723)	promoter-TSS (NM_001199723)	-99	ENSG00000143320	CRABP2	CRABP-II|RBP6
chr1	156728429	156728985	155	62.379	5.39679	59.7966	274	promoter-TSS (NM_001303095)	promoter-TSS (NM_001303095)	59	ENSG00000143319	ISG20L2	HSD38
chr1	156750817	156752261	345	270.118	14.5544	266.36	228	promoter-TSS (NM_001319188)	promoter-TSS (NM_001319188)	136	ENSG00000143321	HDGF	HMG1L2
chr1	156767738	156768255	118	40.5789	4.51608	38.1772	4	exon (NM_005973, exon 1 of 7)	exon (NM_005973, exon 1 of 7)	462	ENSG00000143294	PRCC	RCCP1|TPRC
[truncated: 12,993 more rows]

## Sheet: hg38_Gene Body
MACS3 ATRX Peaks							PRO-Seq	HOMER Annotate Peaks
[truncated: 21,155 more rows]

## Sheet: HSV1_peaks
MACS3 ATRX Peaks						PRO-Seq
[truncated: 36 more rows]
